# Supplementary material for: Comparative Genomics Provide Insights into Evolution of Trichoderma Nutrition Style
Source: Genome Biol Evol. 2014 Jan 29;6(2):379–90. doi: 10.1093/gbe/evu018 (PMC3942035; doi:10.1093/gbe/evu018)
Supplement: Supplementary Data [file supp_evu018_suppl_gbe_1_rev-rev.xls]

## Sheet: Table S1
Table S1. Library details for genome sequencing of T. longibrachiatum SMF2.
Paired-end libraries	Average insert size (bp)	Read length (bp)	No. reads	Data size (bp)	Average read coverage
454 shotgun	-	-	2555045	852363657	27.05X
200 bp pair end	189	44	15719200	691644800	21.95X
2 kb pair end	2.15 k	44	14538236	639682384	20.30X
Total	-	-	32812481	2183690841	69.30X

## Sheet: Table S2
Table S2. Information of the genome assembly.
	Scaffold	Contig
Size assembled genome, with N’s (bp)	31747380	31733915
Size assembled genome, without N’s (bp)	31733889	31733889
N's	13491	26
GC content assembled genome, scaffold (%)	54.04	54.04
num (>= 1 kb)	185	316
Longest (bp)	2157225	1122605
N50 (bp)	863071	362677
N90 (bp)	263038	80787

## Sheet: Table S3
Table S3. Annotation of gene models.
gene_id	Homology family of four Trichoderma genomes				Best hit obtained using blastp against SwissProt							KEGG annotation		MEROPS annotation										CAZy annotation		SMURF annotation	Pfam annotation
	ortho_grp_id	ortho_spec_num	ortho_tag1 (presence "1" or absence "0" in the order "Tl_Tr_Ta_Tv")	ortho_tag2 (homolog number in the order "Tl|Tr|Ta|Tv")	sp_target	sp_aln_iden	sp_aln_len	sp_aln_evalue	sp_aln_score	sp_aa_len	sp_annt	kegg_Knumber	kegg_annt	mer_target	mer_aln_iden	mer_aln_len	mer_aln_evalue	mer_aln_score	q_aa_len	mer_aa_len	mer_annt	mer_class	mer_fam	CAZy_fam	CBM_fam	NRPS/PKS	pfam_num	pfam_name_lst
SMF2FGGW_100001.1	TRI4_17796	3	1011	1|0|1|1																							1	F-box-like
SMF2FGGW_100002.1	TRI4_17797	3	1011	1|0|1|1
SMF2FGGW_100003.1	TRI4_19602	2	1010	1|0|1|0																							1	Lipase_GDSL_2
SMF2FGGW_100004.1	TRI4_10357	4	1111	1|1|1|1
SMF2FGGW_100005.1	TRI4_10358	4	1111	1|1|1|1	sp|Q4IJM4|CSN5_GIBZE	77	331	1e-156	551	340	COP9 signalosome complex subunit 5 OS=Gibberella zeae (strain PH-1 / FGSC 9075 / NRRL 31084) GN=RRI1 PE=3 SV=1	K09613	COPS5, CSN5; COP9 signalosome complex subunit 5 [EC3.4.-.-]	MER060221	77	310	1e-145	513	341	310	subfamily M67A unassigned peptidases (Gibberella zeae)	M67.UPA	M67A				1	JAB
SMF2FGGW_100006.1	TRI4_10359	4	1111	1|1|1|1
SMF2FGGW_100007.1	TRI4_10360	4	1111	1|1|1|1																							3	PXB DUF3818 DUF3818
SMF2FGGW_100008.1	TRI4_10361	4	1111	1|1|1|1
SMF2FGGW_100009.1	TRI4_10362	4	1111	1|1|1|1	sp|P27073|RS19_EMENI	86	136	3e-66	249	148	40S ribosomal protein S19 OS=Emericella nidulans GN=rps19 PE=3 SV=1	K02966	RP-S19e, RPS19; small subunit ribosomal protein S19e														1	Ribosomal_S19e
SMF2FGGW_100010.1	TRI4_10363	4	1111	1|1|1|1	sp|Q12436|ZRT2_YEAST	35	418	7e-57	221	422	Zinc-regulated transporter 2 OS=Saccharomyces cerevisiae (strain ATCC 204508 / S288c) GN=ZRT2 PE=2 SV=1	K14709	SLC39A1_2_3, ZIP1_2_3; solute carrier family 39 (zinc transporter), member 1/2/3														1	Zip
SMF2FGGW_100011.1	TRI4_10136	4	1111	1|1|2|2																							1	adh_short
SMF2FGGW_100012.1	TRI4_10364	4	1111	1|1|1|1	sp|P19752|HSP30_NEUCR	47	236	2e-48	192	228	30 kDa heat shock protein OS=Neurospora crassa (strain ATCC 24698 / 74-OR23-1A / CBS 708.71 / DSM 1257 / FGSC 987) GN=hsp30 PE=3 SV=1																1	HSP20
SMF2FGGW_100013.1	TRI4_10365	4	1111	1|1|1|1
SMF2FGGW_100014.1	TRI4_10366	4	1111	1|1|1|1																							1	Zn_clus
SMF2FGGW_100015.1	TRI4_10367	4	1111	1|1|1|1	sp|Q2H740|MDM10_CHAGB	52	475	1e-124	444	430	Mitochondrial distribution and morphology protein 10 OS=Chaetomium globosum (strain ATCC 6205 / CBS 148.51 / DSM 1962 / NBRC 6347 / NRRL 1970) GN=MDM10 PE=3 SV=2																1	DUF3722
SMF2FGGW_100016.1	TRI4_10368	4	1111	1|1|1|1	sp|Q7ZUG0|RUXE_DANRE	57	85	2e-22	104	92	Small nuclear ribonucleoprotein E OS=Danio rerio GN=snrpe PE=2 SV=1	K11097	SNRPE, SME; small nuclear ribonucleoprotein E														1	LSM
SMF2FGGW_100017.1	TRI4_10369	4	1111	1|1|1|1																							1	LDB19
SMF2FGGW_100018.1	TRI4_10370	4	1111	1|1|1|1																							1	PLDc_2
SMF2FGGW_100019.1	TRI4_10371	4	1111	1|1|1|1																							1	His_Phos_1
SMF2FGGW_100020.1	TRI4_10372	4	1111	1|1|1|1																							4	PAS_3 HisKA HATPase_c Response_reg
SMF2FGGW_100021.1	TRI4_10373	4	1111	1|1|1|1																							1	Cytochrom_B561
SMF2FGGW_100022.1	TRI4_10374	4	1111	1|1|1|1								K01477	alc, ALLC; allantoicase [EC3.5.3.4]														5	Allantoicase Allantoicase Ank_2 DIL DIL
SMF2FGGW_100023.1	TRI4_10375	4	1111	1|1|1|1																							1	RabGAP-TBC
SMF2FGGW_100024.1	TRI4_10376	4	1111	1|1|1|1																							1	DUF2722
SMF2FGGW_100025.1	TRI4_10377	4	1111	1|1|1|1																							6	Pkinase AAA_16 GAF_2 HisKA HATPase_c Response_reg
SMF2FGGW_100026.1	TRI4_10378	4	1111	1|1|1|1																							1	NAD_binding_8
SMF2FGGW_100027.1	TRI4_10379	4	1111	1|1|1|1	sp|Q9LRP2|PT317_ARATH	40	282	6e-47	188	375	Probable sugar phosphate/phosphate translocator At3g17430 OS=Arabidopsis thaliana GN=At3g17430 PE=2 SV=1																1	TPT
SMF2FGGW_100028.1	TRI4_10380	4	1111	1|1|1|1	sp|O14388|RL27A_SCHPO	67	133	1e-50	197	136	60S ribosomal protein L27-A OS=Schizosaccharomyces pombe (strain ATCC 38366 / 972) GN=rpl27a PE=2 SV=2	K02901	RP-L27e, RPL27; large subunit ribosomal protein L27e														1	Ribosomal_L27e
SMF2FGGW_100029.1	TRI4_17798	3	1011	1|0|1|1																							1	DUF2665
SMF2FGGW_100030.1	TRI4_10381	4	1111	1|1|1|1
SMF2FGGW_100031.1	TRI4_10382	4	1111	1|1|1|1	sp|Q872T7|HPPD_NEUCR	80	415	0	689	412	4-hydroxyphenylpyruvate dioxygenase OS=Neurospora crassa (strain ATCC 24698 / 74-OR23-1A / CBS 708.71 / DSM 1257 / FGSC 987) GN=B23G1.170 PE=3 SV=1	K00457	HPD, hppD; 4-hydroxyphenylpyruvate dioxygenase [EC1.13.11.27]														2	Glyoxalase_4 Glyoxalase
SMF2FGGW_100032.1	TRI4_10383	4	1111	1|1|1|1	sp|Q04673|SSL1_YEAST	43	405	2e-86	319	461	Suppressor of stem-loop protein 1 OS=Saccharomyces cerevisiae (strain ATCC 204508 / S288c) GN=SSL1 PE=1 SV=1	K03142	TFIIH2, GTF2H2, SSL1; transcription initiation factor TFIIH subunit 2														2	Ssl1 C1_4
SMF2FGGW_100033.1	TRI4_10384	4	1111	1|1|1|1																							1	Chs3p
SMF2FGGW_100034.1																											1	NACHT
SMF2FGGW_100035.1	TRI4_17799	3	1011	1|0|1|1
SMF2FGGW_100036.1	TRI4_10385	4	1111	1|1|1|1																							1	Sugar_tr
SMF2FGGW_100037.1	TRI4_10386	4	1111	1|1|1|1																							1	Complex1_LYR
SMF2FGGW_100038.1	TRI4_10387	4	1111	1|1|1|1	sp|Q9W385|FRDA_DROME	44	134	3e-21	100	190	Frataxin homolog, mitochondrial OS=Drosophila melanogaster GN=fh PE=2 SV=1																1	Frataxin_Cyay
SMF2FGGW_100039.1	TRI4_10388	4	1111	1|1|1|1	sp|Q09905|AP3S_SCHPO	46	163	6e-37	153	165	AP-3 complex subunit sigma OS=Schizosaccharomyces pombe (strain ATCC 38366 / 972) GN=aps3 PE=2 SV=1	K12399	AP3S; AP-3 complex subunit sigma														1	Clat_adaptor_s
SMF2FGGW_100040.1	TRI4_10389	4	1111	1|1|1|1
SMF2FGGW_100041.1	TRI4_10390	4	1111	1|1|1|1	sp|P10857|SYLC_NEUCR	68	1124	0	1616	1123	Leucyl-tRNA synthetase, cytoplasmic OS=Neurospora crassa (strain ATCC 24698 / 74-OR23-1A / CBS 708.71 / DSM 1257 / FGSC 987) GN=leu-6 PE=3 SV=2	K01869	LARS, leuS; leucyl-tRNA synthetase [EC6.1.1.4]														3	tRNA-synt_1 tRNA-synt_1 Anticodon_1
SMF2FGGW_100042.1	TRI4_10391	4	1111	1|1|1|1
SMF2FGGW_100043.1	TRI4_10392	4	1111	1|1|1|1	sp|P0C0V4|DPH3_EMENI	72	81	2e-28	124	83	Diphthamide biosynthesis protein 3 OS=Emericella nidulans GN=dph3 PE=3 SV=1	K15455	KTI11, DPH3; diphthamide biosynthesis protein 3														1	zf-CSL
SMF2FGGW_100044.1	TRI4_10393	4	1111	1|1|1|1	sp|P33897|ABCD1_HUMAN	43	657	1e-161	567	745	ATP-binding cassette sub-family D member 1 OS=Homo sapiens GN=ABCD1 PE=1 SV=2	K15628	PXA; ATP-binding cassette, subfamily D (ALD), peroxisomal long-chain fatty acid import protein														2	ABC_membrane_2 ABC_tran
SMF2FGGW_100045.1	TRI4_10394	4	1111	1|1|1|1																							2	IBR IBR
SMF2FGGW_100046.1	TRI4_10395	4	1111	1|1|1|1
SMF2FGGW_100047.1	TRI4_10230	4	1111	1|1|1|2																							2	Chromate_transp Chromate_transp
SMF2FGGW_100048.1	TRI4_10396	4	1111	1|1|1|1																							1	HSP70
SMF2FGGW_100049.1	TRI4_10397	4	1111	1|1|1|1																							3	SH3_1 DOCK_C2 Ded_cyto
SMF2FGGW_100050.1	TRI4_10398	4	1111	1|1|1|1
SMF2FGGW_100051.1	TRI4_10399	4	1111	1|1|1|1	sp|Q7RVI1|RS5_NEUCR	86	213	1e-106	385	213	40S ribosomal protein S5 OS=Neurospora crassa (strain ATCC 24698 / 74-OR23-1A / CBS 708.71 / DSM 1257 / FGSC 987) GN=rps-5 PE=3 SV=2	K02989	RP-S5e, RPS5; small subunit ribosomal protein S5e														1	Ribosomal_S7
SMF2FGGW_100052.1	TRI4_17800	3	1011	1|0|1|1	sp|Q7SC06|RS25_NEUCR	79	68	9e-26	115	97	40S ribosomal protein S25 OS=Neurospora crassa (strain ATCC 24698 / 74-OR23-1A / CBS 708.71 / DSM 1257 / FGSC 987) GN=rps-25 PE=3 SV=1	K02975	RP-S25e, RPS25; small subunit ribosomal protein S25e														1	Ribosomal_S25
SMF2FGGW_100053.1	TRI4_10400	4	1111	1|1|1|1	sp|P02723|ADT_NEUCR	80	311	1e-143	508	313	ADP,ATP carrier protein OS=Neurospora crassa (strain ATCC 24698 / 74-OR23-1A / CBS 708.71 / DSM 1257 / FGSC 987) GN=acp PE=3 SV=1	K05863	SLC25A4S, ANT; solute carrier family 25 (mitochondrial adenine nucleotide translocator), member 4/5/6/31														3	Mito_carr Mito_carr Mito_carr
SMF2FGGW_100054.1	TRI4_10401	4	1111	1|1|1|1																							1	CENP-X
SMF2FGGW_100055.1	TRI4_10402	4	1111	1|1|1|1
SMF2FGGW_100056.1	TRI4_10403	4	1111	1|1|1|1																							1	Cyt-b5
SMF2FGGW_100057.1	TRI4_10404	4	1111	1|1|1|1
SMF2FGGW_100058.1	TRI4_10405	4	1111	1|1|1|1																							1	K_tetra
SMF2FGGW_100059.1	TRI4_10406	4	1111	1|1|1|1	sp|O74111|RFC3_BLAAD	52	350	1e-101	370	338	Replication factor C subunit 3 OS=Blastobotrys adeninivorans GN=RFC3 PE=3 SV=1	K10756	RFC3_5; replication factor C subunit 3/5														2	AAA Rep_fac_C
SMF2FGGW_100060.1	TRI4_10407	4	1111	1|1|1|1																							1	PAP2
SMF2FGGW_100061.1	TRI4_10408	4	1111	1|1|1|1	sp|Q91VT4|CBR4_MOUSE	35	206	7e-27	120	236	Carbonyl reductase family member 4 OS=Mus musculus GN=Cbr4 PE=2 SV=2																1	adh_short
SMF2FGGW_100062.1	TRI4_10409	4	1111	1|1|1|1	sp|O42939|UBA2_SCHPO	45	501	1e-116	420	628	Ubiquitin-activating enzyme E1-like OS=Schizosaccharomyces pombe (strain ATCC 38366 / 972) GN=uba2 PE=1 SV=1	K10685	UBLE1B, SAE2, UBA2; ubiquitin-like 1-activating enzyme E1 B [EC6.3.2.19]														3	ThiF UBA_e1_thiolCys UBACT
SMF2FGGW_100063.1	TRI4_10410	4	1111	1|1|1|1	sp|Q9HDZ9|YKP5_SCHPO	43	349	3e-74	279	346	UPF0553 protein C589.05c OS=Schizosaccharomyces pombe (strain ATCC 38366 / 972) GN=SPAC589.05c PE=2 SV=1																1	DUF2419
SMF2FGGW_100064.1	TRI4_10411	4	1111	1|1|1|1								K03505	POLD4; DNA polymerase delta subunit 4														1	DNA_pol_delta_4
SMF2FGGW_100065.1	TRI4_10412	4	1111	1|1|1|1	sp|Q09150|REC14_SCHPO	39	313	1e-56	220	302	Meiotic recombination protein rec14 OS=Schizosaccharomyces pombe (strain ATCC 38366 / 972) GN=rec14 PE=2 SV=1	K12601	SKI8; superkiller protein 8	MER114539	54	215	2e-59	228	317	207	family S9 non-peptidase homologues (Emericella nidulans)	S09.UNW	S09X				2	WD40 WD40
SMF2FGGW_100066.1	TRI4_10413	4	1111	1|1|1|1	sp|O94379|RM32_SCHPO	41	84	6e-12	69.3	103	Probable 60S ribosomal protein L32, mitochondrial OS=Schizosaccharomyces pombe (strain ATCC 38366 / 972) GN=mrpl32 PE=2 SV=1	K02911	RP-L32, rpmF; large subunit ribosomal protein L32														1	Ribosomal_L32p
SMF2FGGW_100067.1	TRI4_10414	4	1111	1|1|1|1	sp|Q09116|SPN2_SCHPO	63	321	1e-126	451	331	Septin homolog spn2 OS=Schizosaccharomyces pombe (strain ATCC 38366 / 972) GN=spn2 PE=1 SV=2																1	Septin
SMF2FGGW_100068.1	TRI4_10415	4	1111	1|1|1|1	sp|P15454|KGUA_YEAST	52	183	4e-53	207	187	Guanylate kinase OS=Saccharomyces cerevisiae (strain ATCC 204508 / S288c) GN=GUK1 PE=1 SV=2	K00942	E2.7.4.8, gmk; guanylate kinase [EC2.7.4.8]														1	Guanylate_kin
SMF2FGGW_100069.1	TRI4_10416	4	1111	1|1|1|1	sp|P0C954|GEL2_ASPFU	51	413	1e-123	441	475	1,3-beta-glucanosyltransferase gel2 OS=Neosartorya fumigata (strain ATCC MYA-4609 / Af293 / CBS 101355 / FGSC A1100) GN=gel2 PE=3 SV=1													GH72			1	Glyco_hydro_72
SMF2FGGW_100070.1	TRI4_10417	4	1111	1|1|1|1	sp|O13907|ACL2_SCHPO	61	485	1e-165	580	492	Probable ATP-citrate synthase subunit 2 OS=Schizosaccharomyces pombe (strain ATCC 38366 / 972) GN=SPAC22A12.16 PE=1 SV=1	K01648	ACLY; ATP citrate (pro-S)-lyase [EC2.3.3.8]														1	ATP-grasp_2
SMF2FGGW_100071.1	TRI4_10418	4	1111	1|1|1|1	sp|Q8X097|ACL1_NEUCR	85	653	0	1148	670	Probable ATP-citrate synthase subunit 1 OS=Neurospora crassa (strain ATCC 24698 / 74-OR23-1A / CBS 708.71 / DSM 1257 / FGSC 987) GN=B14D6.310 PE=3 SV=1	K01648	ACLY; ATP citrate (pro-S)-lyase [EC2.3.3.8]														3	CoA_binding Ligase_CoA Citrate_synt
SMF2FGGW_100072.1	TRI4_10419	4	1111	1|1|1|1																							1	Ribosomal_L30
SMF2FGGW_100073.1	TRI4_10420	4	1111	1|1|1|1	sp|Q4WPW2|EAF3_ASPFU	47	314	5e-82	304	330	Chromatin modification-related protein eaf3 OS=Neosartorya fumigata (strain ATCC MYA-4609 / Af293 / CBS 101355 / FGSC A1100) GN=eaf3 PE=3 SV=1	K11339	MORF4L1, MRG15, EAF3; mortality factor 4-like protein 1														2	Tudor-knot MRG
SMF2FGGW_100074.1	TRI4_10421	4	1111	1|1|1|1	sp|Q9UT19|METE_SCHPO	59	772	0	949	764	Probable 5-methyltetrahydropteroyltriglutamate--homocysteine methyltransferase OS=Schizosaccharomyces pombe (strain ATCC 38366 / 972) GN=SPAC9.09 PE=1 SV=1	K00549	metE; 5-methyltetrahydropteroyltriglutamate--homocysteine methyltransferase [EC2.1.1.14]														2	Meth_synt_1 Meth_synt_2
SMF2FGGW_100075.1	TRI4_10422	4	1111	1|1|1|1								K11696	CNL2; centromere-localized protein 2														1	Cnl2_NKP2
SMF2FGGW_100076.1	TRI4_10423	4	1111	1|1|1|1
SMF2FGGW_100077.1	TRI4_10424	4	1111	1|1|1|1																							1	CENP-Q
SMF2FGGW_100078.1	TRI4_10425	4	1111	1|1|1|1
SMF2FGGW_100079.1	TRI4_10426	4	1111	1|1|1|1																							2	DUF2435 DUF2411
SMF2FGGW_100080.1
SMF2FGGW_100081.1	TRI4_10427	4	1111	1|1|1|1
SMF2FGGW_100082.1	TRI4_10007	4	1111	5|4|4|4	sp|O42945|DHX15_SCHPO	69	735	0	1047	735	Probable pre-mRNA-splicing factor ATP-dependent RNA helicase prp43 OS=Schizosaccharomyces pombe (strain ATCC 38366 / 972) GN=prp43 PE=2 SV=1	K12820	DHX15, PRP43; pre-mRNA-splicing factor ATP-dependent RNA helicase DHX15/PRP43 [EC3.6.4.13]														4	DEAD Helicase_C HA2 OB_NTP_bind
SMF2FGGW_100083.1	TRI4_10428	4	1111	1|1|1|1	sp|P78963|SKB1_SCHPO	37	687	1e-113	409	645	Protein arginine N-methyltransferase skb1 OS=Schizosaccharomyces pombe (strain ATCC 38366 / 972) GN=skb1 PE=2 SV=2	K02516	PRMT5, HSL7; protein arginine N-methyltransferase 5 [EC2.1.1.125]														1	PRMT5
SMF2FGGW_100084.1	TRI4_10429	4	1111	1|1|1|1	sp|P43567|AGX1_YEAST	47	373	3e-86	319	385	Alanine--glyoxylate aminotransferase 1 OS=Saccharomyces cerevisiae (strain ATCC 204508 / S288c) GN=AGX1 PE=1 SV=1	K00830	AGXT; alanine-glyoxylate transaminase / serine-glyoxylate transaminase / serine-pyruvate transaminase [EC2.6.1.44 2.6.1.45 2.6.1.51]														1	Aminotran_5
SMF2FGGW_100085.1	TRI4_10430	4	1111	1|1|1|1	sp|P14068|XPO1_SCHPO	57	1094	0	1283	1078	Exportin-1 OS=Schizosaccharomyces pombe (strain ATCC 38366 / 972) GN=xpo1 PE=1 SV=3	K14290	XPO1, CRM1; exportin-1														3	IBN_N Xpo1 CRM1_C
SMF2FGGW_100086.1	TRI4_10431	4	1111	1|1|1|1																							1	Zn_clus
SMF2FGGW_100087.1	TRI4_10432	4	1111	1|1|1|1	sp|Q4HVW2|SPB4_GIBZE	67	606	0	814	637	ATP-dependent rRNA helicase SPB4 OS=Gibberella zeae (strain PH-1 / FGSC 9075 / NRRL 31084) GN=SPB4 PE=3 SV=1	K14809	DDX55, SPB4; ATP-dependent RNA helicase DDX55/SPB4 [EC3.6.4.13]														3	DEAD Helicase_C DUF4217
SMF2FGGW_100088.1
SMF2FGGW_100089.1	TRI4_10433	4	1111	1|1|1|1	sp|P87170|DGK1_SCHPO	43	234	2e-47	189	218	CTP-dependent diacylglycerol kinase 1 OS=Schizosaccharomyces pombe (strain ATCC 38366 / 972) GN=ptp4 PE=2 SV=1	K16368	DGK1; diacylglycerol kinase (CTP dependent) [EC2.7.1.174]														1	CTP_transf_1
SMF2FGGW_100090.1	TRI4_10434	4	1111	1|1|1|1																							1	KxDL
SMF2FGGW_100091.1	TRI4_10435	4	1111	1|1|1|1
SMF2FGGW_100092.1	TRI4_10436	4	1111	1|1|1|1
SMF2FGGW_100093.1	TRI4_10437	4	1111	1|1|1|1
SMF2FGGW_100094.1	TRI4_10438	4	1111	1|1|1|1	sp|Q9P7Q4|SEC18_SCHPO	54	704	0	767	792	Vesicular-fusion protein sec18 OS=Schizosaccharomyces pombe (strain ATCC 38366 / 972) GN=sec18 PE=1 SV=1	K06027	NSF; vesicle-fusing ATPase [EC3.6.4.6]														4	CDC48_N CDC48_2 AAA AAA
SMF2FGGW_100095.1	TRI4_10439	4	1111	1|1|1|1																							2	RasGEF_N RasGEF
SMF2FGGW_100096.1	TRI4_10440	4	1111	1|1|1|1	sp|A4R188|RSSA_MAGO7	86	237	1e-116	418	287	40S ribosomal protein S0 OS=Magnaporthe oryzae (strain 70-15 / FGSC 8958) GN=RPS0 PE=3 SV=1	K02998	RP-SAe, RPS0; small subunit ribosomal protein SAe														2	Ribosomal_S2 Ribosomal_S2
SMF2FGGW_100097.1	TRI4_10441	4	1111	1|1|1|1																							1	Ribosomal_S15
SMF2FGGW_100098.1	TRI4_10442	4	1111	1|1|1|1	sp|P53659|VA0D_NEUCR	84	364	0	640	364	V-type proton ATPase subunit d OS=Neurospora crassa (strain ATCC 24698 / 74-OR23-1A / CBS 708.71 / DSM 1257 / FGSC 987) GN=vma-6 PE=3 SV=1	K02146	ATPeVAC39, ATP6D; V-type H+-transporting ATPase subunit AC39 [EC3.6.3.14]														1	vATP-synt_AC39
SMF2FGGW_100099.1	TRI4_10443	4	1111	1|1|1|1	sp|Q8X066|NOP58_NEUCR	52	559	1e-157	557	597	Nucleolar protein 58 OS=Neurospora crassa (strain ATCC 24698 / 74-OR23-1A / CBS 708.71 / DSM 1257 / FGSC 987) GN=nop-58 PE=3 SV=1	K14565	NOP58; nucleolar protein 58														3	NOP5NT NOSIC Nop
SMF2FGGW_100100.1	TRI4_10444	4	1111	1|1|1|1	sp|Q5UP73|YR614_MIMIV	39	255	1e-51	203	303	Putative band 7 family protein R614 OS=Acanthamoeba polyphaga mimivirus GN=MIMI_R614 PE=3 SV=1																1	Band_7
SMF2FGGW_100101.1	TRI4_10445	4	1111	1|1|1|1								K03357	APC10, DOC1; anaphase-promoting complex subunit 10														1	APC10
SMF2FGGW_100102.1	TRI4_19671	2	1010	1|0|1|0
SMF2FGGW_100103.1	TRI4_10446	4	1111	1|1|1|1
SMF2FGGW_100104.1	TRI4_10447	4	1111	1|1|1|1																							1	Thioredoxin
SMF2FGGW_100105.1
SMF2FGGW_100106.1	TRI4_10448	4	1111	1|1|1|1
SMF2FGGW_100107.1	TRI4_10449	4	1111	1|1|1|1
SMF2FGGW_100108.1	TRI4_10450	4	1111	1|1|1|1										MER204753	51	330	2e-95	347	427	314	subfamily A1A unassigned peptidases (Nectria haematococca)	A01.UPA	A01A				1	Asp
SMF2FGGW_100109.1	TRI4_10451	4	1111	1|1|1|1								K09486	HYOU1; hypoxia up-regulated 1														1	HSP70
SMF2FGGW_100110.1	TRI4_10452	4	1111	1|1|1|1
SMF2FGGW_100111.1	TRI4_10453	4	1111	1|1|1|1
SMF2FGGW_100112.1	TRI4_10454	4	1111	1|1|1|1	sp|Q2TBR6|PFD4_BOVIN	39	119	1e-14	78.6	134	Prefoldin subunit 4 OS=Bos taurus GN=PFDN4 PE=2 SV=1	K09550	PFDN4; prefoldin subunit 4														1	Prefoldin_2
SMF2FGGW_100113.1	TRI4_10455	4	1111	1|1|1|1
SMF2FGGW_100114.1	TRI4_17801	3	1101	1|1|0|1																				GT90			1	Glyco_transf_90
SMF2FGGW_100115.1	TRI4_18485	3	1110	1|1|1|0																							1	CFEM
SMF2FGGW_100116.1
SMF2FGGW_100117.1	TRI4_18975	2	1100	1|1|0|0
SMF2FGGW_100118.1
SMF2FGGW_100119.1																											1	Zn_clus
SMF2FGGW_100120.1	TRI4_10456	4	1111	1|1|1|1																							1	Fungal_trans
SMF2FGGW_100121.1	TRI4_10457	4	1111	1|1|1|1
SMF2FGGW_100122.1	TRI4_10458	4	1111	1|1|1|1																							8	PUF PUF PUF PUF PUF PUF PUF PUF
SMF2FGGW_100123.1	TRI4_10459	4	1111	1|1|1|1																							1	DUF1640
SMF2FGGW_100124.1	TRI4_10460	4	1111	1|1|1|1								K11562	NNF1; kinetochore protein NNF1														1	Nnf1
SMF2FGGW_100125.1	TRI4_10461	4	1111	1|1|1|1																							1	PH
SMF2FGGW_100126.1	TRI4_10462	4	1111	1|1|1|1																							2	NTF2 RRM_1
SMF2FGGW_100127.1	TRI4_10463	4	1111	1|1|1|1	sp|Q7S302|MRT4_NEUCR	65	238	9e-96	349	252	mRNA turnover protein 4 homolog OS=Neurospora crassa (strain ATCC 24698 / 74-OR23-1A / CBS 708.71 / DSM 1257 / FGSC 987) GN=NCU07547 PE=3 SV=1	K14815	MRT4; mRNA turnover protein 4														1	Ribosomal_L10
SMF2FGGW_100128.1	TRI4_10464	4	1111	1|1|1|1	sp|O13829|RU17_SCHPO	37	211	1e-28	127	261	U1 small nuclear ribonucleoprotein 70 kDa homolog OS=Schizosaccharomyces pombe (strain ATCC 38366 / 972) GN=usp101 PE=1 SV=1	K11093	SNRP70; U1 small nuclear ribonucleoprotein 70kDa														2	U1snRNP70_N RRM_1
SMF2FGGW_100129.1	TRI4_10465	4	1111	1|1|1|1	sp|Q758S3|RM51_ASHGO	51	134	1e-31	135	142	54S ribosomal protein L51, mitochondrial OS=Ashbya gossypii (strain ATCC 10895 / CBS 109.51 / FGSC 9923 / NRRL Y-1056) GN=MRPL51 PE=3 SV=1																1	L51_S25_CI-B8
SMF2FGGW_100130.1	TRI4_10466	4	1111	1|1|1|1	sp|Q7S2Z9|TPIS_NEUCR	71	246	1e-101	369	248	Triosephosphate isomerase OS=Neurospora crassa (strain ATCC 24698 / 74-OR23-1A / CBS 708.71 / DSM 1257 / FGSC 987) GN=tpi-1 PE=3 SV=1	K01803	TPI, tpiA; triosephosphate isomerase (TIM) [EC5.3.1.1]														1	TIM
SMF2FGGW_100131.1	TRI4_18974	2	1100	1|1|0|0
SMF2FGGW_100132.1	TRI4_10467	4	1111	1|1|1|1
SMF2FGGW_100133.1	TRI4_10468	4	1111	1|1|1|1
SMF2FGGW_100134.1	TRI4_10469	4	1111	1|1|1|1
SMF2FGGW_100135.1
SMF2FGGW_100136.1	TRI4_10470	4	1111	1|1|1|1	sp|Q7RYI0|U327_NEUCR	80	82	1e-33	141	93	UPF0327 protein NCU06495 OS=Neurospora crassa (strain ATCC 24698 / 74-OR23-1A / CBS 708.71 / DSM 1257 / FGSC 987) GN=NCU06495 PE=3 SV=1																1	DUF543
SMF2FGGW_100137.1	TRI4_10471	4	1111	1|1|1|1								K14862	URB2; nucleolar pre-ribosomal-associated protein 2														1	Urb2
SMF2FGGW_100138.1	TRI4_10472	4	1111	1|1|1|1	sp|Q7RZR2|TSC10_NEUCR	59	325	1e-102	372	325	3-ketodihydrosphingosine reductase tsc-10 OS=Neurospora crassa (strain ATCC 24698 / 74-OR23-1A / CBS 708.71 / DSM 1257 / FGSC 987) GN=tsc-10 PE=3 SV=2																1	adh_short
SMF2FGGW_100139.1	TRI4_10473	4	1111	1|1|1|1																							1	NRDE-2
SMF2FGGW_100140.1	TRI4_10474	4	1111	1|1|1|1																							2	PI-PLC-X PI-PLC-Y
SMF2FGGW_100141.1	TRI4_10475	4	1111	1|1|1|1
SMF2FGGW_100142.1	TRI4_10476	4	1111	1|1|1|1
SMF2FGGW_100143.1	TRI4_10477	4	1111	1|1|1|1
SMF2FGGW_100144.1	TRI4_10478	4	1111	1|1|1|1	sp|P32584|STE14_YEAST	43	176	3e-31	135	239	Protein-S-isoprenylcysteine O-methyltransferase OS=Saccharomyces cerevisiae (strain ATCC 204508 / S288c) GN=STE14 PE=1 SV=1	K00587	ICMT, STE14; protein-S-isoprenylcysteine O-methyltransferase [EC2.1.1.100]														1	ICMT
SMF2FGGW_100145.1	TRI4_10479	4	1111	1|1|1|1								K11155	DGAT1; diacylglycerol O-acyltransferase 1 [EC2.3.1.20 2.3.1.75 2.3.1.76]														1	MBOAT
SMF2FGGW_100146.1	TRI4_10480	4	1111	1|1|1|1	sp|Q4I7X1|PFS2_GIBZE	80	464	0	774	612	Polyadenylation factor subunit 2 OS=Gibberella zeae (strain PH-1 / FGSC 9075 / NRRL 31084) GN=PFS2 PE=3 SV=1	K15542	PFS2; polyadenylation factor subunit 2	MER152968	66	190	2e-71	269	618	190	family S9 non-peptidase homologues (Scheffersomyces stipitis)	S09.UNW	S09X				7	WD40 WD40 WD40 WD40 WD40 WD40 WD40
SMF2FGGW_100147.1	TRI4_10481	4	1111	1|1|1|1	sp|P08466|NUC1_YEAST	62	256	8e-98	357	329	Mitochondrial nuclease OS=Saccharomyces cerevisiae (strain ATCC 204508 / S288c) GN=NUC1 PE=1 SV=1	K01173	ENDOG; endonuclease G, mitochondrial														1	Endonuclease_NS
SMF2FGGW_100148.1	TRI4_10482	4	1111	1|1|1|1																							1	Pkinase
SMF2FGGW_100149.1	TRI4_10483	4	1111	1|1|1|1	sp|P78976|SAR1_TRIRE	100	189	1e-108	390	189	Small COPII coat GTPase sar1 OS=Trichoderma reesei GN=sar1 PE=3 SV=1	K07953	SAR1; GTP-binding protein SAR1 [EC3.6.5.-]														1	Arf
SMF2FGGW_100150.1	TRI4_10484	4	1111	1|1|1|1																							1	DUF2457
SMF2FGGW_100151.1	TRI4_10485	4	1111	1|1|1|1	sp|P56525|ATPD_NEUCR	74	155	7e-61	233	165	ATP synthase subunit delta, mitochondrial OS=Neurospora crassa (strain ATCC 24698 / 74-OR23-1A / CBS 708.71 / DSM 1257 / FGSC 987) GN=atp-16 PE=3 SV=2	K02134	ATPeF1D, ATP5D; F-type H+-transporting ATPase subunit delta [EC3.6.3.14]														1	ATP-synt_DE_N
SMF2FGGW_100152.1	TRI4_10486	4	1111	1|1|1|1																							1	SGL
SMF2FGGW_100153.1	TRI4_17802	3	1011	1|0|1|1
SMF2FGGW_100154.1	TRI4_10487	4	1111	1|1|1|1	sp|Q9URW9|YLX7_SCHPO	48	498	1e-139	494	496	Putative aldehyde dehydrogenase-like protein C922.07c OS=Schizosaccharomyces pombe (strain ATCC 38366 / 972) GN=SPAC922.07c PE=2 SV=1	K00129	E1.2.1.5; aldehyde dehydrogenase (NAD(P)+) [EC1.2.1.5]														1	Aldedh
SMF2FGGW_100155.1	TRI4_10488	4	1111	1|1|1|1
SMF2FGGW_100156.1	TRI4_10489	4	1111	1|1|1|1
SMF2FGGW_100157.1	TRI4_10490	4	1111	1|1|1|1
SMF2FGGW_100158.1	TRI4_10491	4	1111	1|1|1|1
SMF2FGGW_100159.1
SMF2FGGW_100160.1	TRI4_18973	2	1100	1|1|0|0
SMF2FGGW_100161.1
SMF2FGGW_100162.1
SMF2FGGW_100163.1
SMF2FGGW_100164.1	TRI4_10492	4	1111	1|1|1|1	sp|Q2UPZ7|DNPEP_ASPOR	58	501	1e-169	596	498	Aspartyl aminopeptidase OS=Aspergillus oryzae (strain ATCC 42149 / RIB 40) GN=dapA PE=1 SV=1	K01267	E3.4.11.21, DNPEP; aspartyl aminopeptidase [EC3.4.11.21]	MER064111	73	499	0	770	498	493	aspartyl aminopeptidase (Gibberella zeae)	M18.002	M18				1	Peptidase_M18
SMF2FGGW_100165.1	TRI4_10493	4	1111	1|1|1|1																							1	RTA1
SMF2FGGW_100166.1	TRI4_17803	3	1011	1|0|1|1
SMF2FGGW_100167.1	TRI4_10494	4	1111	1|1|1|1	sp|Q2H6R9|XPOT_CHAGB	63	1024	0	1365	1019	Exportin-T OS=Chaetomium globosum (strain ATCC 6205 / CBS 148.51 / DSM 1962 / NBRC 6347 / NRRL 1970) GN=LOS1 PE=3 SV=1	K14288	XPOT; exportin-T														1	Xpo1
SMF2FGGW_100168.1	TRI4_10495	4	1111	1|1|1|1
SMF2FGGW_100169.1	TRI4_10496	4	1111	1|1|1|1																							1	RIX1
SMF2FGGW_100170.1	TRI4_10497	4	1111	1|1|1|1																							1	WW
SMF2FGGW_100171.1	TRI4_10498	4	1111	1|1|1|1																				GH16			1	Glyco_hydro_16
SMF2FGGW_100172.1	TRI4_10499	4	1111	1|1|1|1																							1	bZIP_1
SMF2FGGW_100173.1	TRI4_10500	4	1111	1|1|1|1
SMF2FGGW_100174.1	TRI4_10501	4	1111	1|1|1|1								K13199	SERBP1; plasminogen activator inhibitor 1 RNA-binding protein														2	Stm1_N HABP4_PAI-RBP1
SMF2FGGW_100175.1	TRI4_10502	4	1111	1|1|1|1
SMF2FGGW_100176.1	TRI4_10503	4	1111	1|1|1|1
SMF2FGGW_100177.1	TRI4_10504	4	1111	1|1|1|1
SMF2FGGW_100178.1	TRI4_10505	4	1111	1|1|1|1																							1	DUF2236
SMF2FGGW_100179.1	TRI4_10506	4	1111	1|1|1|1	sp|Q9US07|ARP8_SCHPO	36	415	4e-79	296	620	Probable actin-related protein 8 OS=Schizosaccharomyces pombe (strain ATCC 38366 / 972) GN=SPAC664.02c PE=2 SV=1	K11673	ACTR8, ARP8, INO80N; actin-related protein 8														2	Actin Actin
SMF2FGGW_100180.1	TRI4_10507	4	1111	1|1|1|1																							1	MFS_1
SMF2FGGW_100181.1	TRI4_10508	4	1111	1|1|1|1																							1	Fungal_trans_2
SMF2FGGW_100182.1	TRI4_10509	4	1111	1|1|1|1	sp|Q2H8S0|MED10_CHAGB	51	147	1e-36	152	167	Mediator of RNA polymerase II transcription subunit 10 OS=Chaetomium globosum (strain ATCC 6205 / CBS 148.51 / DSM 1962 / NBRC 6347 / NRRL 1970) GN=NUT2 PE=3 SV=1	K15151	MED10, NUT2; mediator of RNA polymerase II transcription subunit 10														1	Med10
SMF2FGGW_100183.1	TRI4_10510	4	1111	1|1|1|1	sp|Q9HGM9|DNJC7_SCHPO	40	458	4e-86	319	476	DnaJ homolog subfamily C member 7 homolog OS=Schizosaccharomyces pombe (strain ATCC 38366 / 972) GN=SPBC543.02c PE=2 SV=1	K09527	DNAJC7; DnaJ homolog subfamily C member 7														5	TPR_11 TPR_8 TPR_2 TPR_11 DnaJ
SMF2FGGW_100184.1	TRI4_10511	4	1111	1|1|1|1																							2	EF_hand_4 EF_hand_4
SMF2FGGW_100185.1	TRI4_10512	4	1111	1|1|1|1	sp|Q5BGR2|MESA_EMENI	60	586	0	705	791	Protein mesA OS=Emericella nidulans GN=mesA PE=1 SV=2																2	Afi1 SPA
SMF2FGGW_100186.1	TRI4_10513	4	1111	1|1|1|1	sp|B0BNE5|ESTD_RAT	52	277	4e-78	291	282	S-formylglutathione hydrolase OS=Rattus norvegicus GN=Esd PE=1 SV=1	K01070	frmB, ESD, fghA; S-formylglutathione hydrolase [EC3.1.2.12]	MER064110	74	271	1e-123	438	286	271	esterase D (Gibberella zeae)	S09.990	S09X				1	Esterase
SMF2FGGW_100187.1	TRI4_10514	4	1111	1|1|1|1
SMF2FGGW_100188.1	TRI4_10515	4	1111	1|1|1|1	sp|P36595|RPAB2_SCHPO	65	113	2e-36	150	142	DNA-directed RNA polymerases I, II, and III subunit RPABC2 OS=Schizosaccharomyces pombe (strain ATCC 38366 / 972) GN=rpb6 PE=1 SV=1	K03014	RPB6, POLR2F; DNA-directed RNA polymerases I, II, and III subunit RPABC2														1	RNA_pol_Rpb6
SMF2FGGW_100189.1	TRI4_10516	4	1111	1|1|1|1																							7	zf-C2H2 zf-H2C2_2 zf-C2H2 zf-C2H2_4 zf-C2H2_4 zf-C2H2 zf-C2H2_4
SMF2FGGW_100190.1	TRI4_10517	4	1111	1|1|1|1								K07238	TC.ZIP, zupT, ZRT3, ZIP2; zinc transporter, ZIP family														1	Zip
SMF2FGGW_100191.1	TRI4_10518	4	1111	1|1|1|1	sp|P0C584|PLPL_NEUCR	58	807	0	924	870	Patatin-like phospholipase domain-containing protein NCU11180 OS=Neurospora crassa (strain ATCC 24698 / 74-OR23-1A / CBS 708.71 / DSM 1257 / FGSC 987) GN=NCU11180 PE=3 SV=1																2	DUF3336 Patatin
SMF2FGGW_100192.1	TRI4_10519	4	1111	1|1|1|1								K09540	SEC63; translocation protein SEC63														2	DnaJ Sec63
SMF2FGGW_100193.1	TRI4_10520	4	1111	1|1|1|1																							1	DUF2347
SMF2FGGW_100194.1	TRI4_10521	4	1111	1|1|1|1	sp|P33333|PLSC_YEAST	41	245	6e-55	214	303	Probable 1-acyl-sn-glycerol-3-phosphate acyltransferase OS=Saccharomyces cerevisiae (strain ATCC 204508 / S288c) GN=SLC1 PE=1 SV=1	K13509	LPAAT, AGPAT1, AGPAT2; lysophosphatidate acyltransferase [EC2.3.1.51]														1	Acyltransferase
SMF2FGGW_100195.1	TRI4_10522	4	1111	1|1|1|1																							3	DUF4045 DUF4045 Gelsolin
SMF2FGGW_100196.1	TRI4_10523	4	1111	1|1|1|1	sp|P36404|ARL2_HUMAN	52	179	1e-52	205	184	ADP-ribosylation factor-like protein 2 OS=Homo sapiens GN=ARL2 PE=1 SV=4	K07943	ARL2; ADP-ribosylation factor-like protein 2														1	Arf
SMF2FGGW_100197.1	TRI4_10524	4	1111	1|1|1|1
SMF2FGGW_100198.1	TRI4_10525	4	1111	1|1|1|1	sp|Q12029|FSF1_YEAST	52	358	3e-95	348	327	Probable mitochondrial transport protein FSF1 OS=Saccharomyces cerevisiae (strain ATCC 204508 / S288c) GN=FSF1 PE=1 SV=1																1	Mtc
SMF2FGGW_100199.1	TRI4_10526	4	1111	1|1|1|1	sp|Q10156|LKH1_SCHPO	54	385	1e-114	414	690	Dual specificity protein kinase lkh1 OS=Schizosaccharomyces pombe (strain ATCC 38366 / 972) GN=lkh1 PE=1 SV=3	K08287	E2.7.12.1; dual-specificity kinase [EC2.7.12.1]														1	Pkinase
SMF2FGGW_100200.1	TRI4_10527	4	1111	1|1|1|1								K00784	rnz; ribonuclease Z [EC3.1.26.11]														2	Lactamase_B_4 Lactamase_B_2
SMF2FGGW_100201.1	TRI4_10528	4	1111	1|1|1|1																							1	Flavin_Reduct
SMF2FGGW_100202.1	TRI4_10529	4	1111	1|1|1|1								K01120	PDE; 3',5'-cyclic-nucleotide phosphodiesterase [EC3.1.4.17]														3	PDEase_II PDEase_II PDEase_II
SMF2FGGW_100203.1	TRI4_10530	4	1111	1|1|1|1
SMF2FGGW_100204.1	TRI4_10531	4	1111	1|1|1|1	sp|Q10250|YD22_SCHPO	52	1411	0	1483	1517	Uncharacterized protein C56F8.02 OS=Schizosaccharomyces pombe (strain ATCC 38366 / 972) GN=SPAC56F8.02 PE=2 SV=1																5	DMAP_binding AMP-binding AMP-binding AMP-binding AMP-binding
SMF2FGGW_100205.1	TRI4_10161	4	1111	1|2|2|1								K13181	DDX27, DRS1; ATP-dependent RNA helicase DDX27 [EC3.6.4.13]														3	DEAD Helicase_C DUF2183
SMF2FGGW_100206.1	TRI4_10532	4	1111	1|1|1|1	sp|Q10113|MAL3_SCHPO	37	253	9e-43	173	308	Microtubule integrity protein mal3 OS=Schizosaccharomyces pombe (strain ATCC 38366 / 972) GN=mal3 PE=1 SV=1	K10436	MAPRE; microtubule-associated protein, RP/EB family														2	CH EB1
SMF2FGGW_100207.1	TRI4_10533	4	1111	1|1|1|1								K08502	VAM7; regulator of vacuolar morphogenesis														2	PX SNARE
SMF2FGGW_100208.1	TRI4_18484	3	1110	1|1|1|0
SMF2FGGW_100209.1	TRI4_10534	4	1111	1|1|1|1																							1	WD40
SMF2FGGW_100210.1	TRI4_10535	4	1111	1|1|1|1	sp|Q04894|ADH6_YEAST	42	360	1e-79	296	360	NADP-dependent alcohol dehydrogenase 6 OS=Saccharomyces cerevisiae (strain ATCC 204508 / S288c) GN=ADH6 PE=1 SV=1	K00002	E1.1.1.2, adh; alcohol dehydrogenase (NADP+) [EC1.1.1.2]														2	ADH_N ADH_zinc_N
SMF2FGGW_100211.1	TRI4_17804	3	1011	1|0|1|1
SMF2FGGW_100212.1	TRI4_10536	4	1111	1|1|1|1								K03362	FBXW1_11, BTRC, beta-TRCP; F-box and WD-40 domain protein 1/11	MER135275	52	184	4e-48	191	699	178	family S9 non-peptidase homologues (Batrachochytrium dendrobatidis)	S09.UNW	S09X				7	F-box-like WD40 WD40 WD40 WD40 WD40 WD40
SMF2FGGW_100213.1	TRI4_10098	4	1111	1|1|2|3	sp|P49426|EXG1_COCCA	41	751	1e-153	543	788	Glucan 1,3-beta-glucosidase OS=Cochliobolus carbonum GN=EXG1 PE=1 SV=1													GH55			2	Pectate_lyase_3 Pectate_lyase_3
SMF2FGGW_100214.1	TRI4_17805	3	1101	1|1|0|1																							6	HET Ank_2 Ank_4 Ank_2 Ank Ank_2
SMF2FGGW_100215.1	TRI4_18483	3	1101	1|1|0|1
SMF2FGGW_100216.1	TRI4_18768	2	1001	1|0|0|1
SMF2FGGW_100217.1	TRI4_10537	4	1111	1|1|1|1	sp|Q01277|SCONB_NEUCR	58	654	0	793	650	Probable E3 ubiquitin ligase complex SCF subunit scon-2 OS=Neurospora crassa (strain ATCC 24698 / 74-OR23-1A / CBS 708.71 / DSM 1257 / FGSC 987) GN=scon-2 PE=1 SV=1	K10259	MET30; F-box and WD-40 domain protein MET30	MER152981	40	272	3e-59	228	750	263	family S9 non-peptidase homologues (Scheffersomyces stipitis)	S09.UNW	S09X				7	F-box-like WD40 WD40 WD40 WD40 WD40 WD40
SMF2FGGW_100218.1	TRI4_10538	4	1111	1|1|1|1	sp|P33303|SFC1_YEAST	48	333	3e-78	291	322	Succinate/fumarate mitochondrial transporter OS=Saccharomyces cerevisiae (strain ATCC 204508 / S288c) GN=SFC1 PE=1 SV=2	K15100	SLC25A1, CTP; solute carrier family 25 (mitochondrial citrate transporter), member 1														3	Mito_carr Mito_carr Mito_carr
SMF2FGGW_100219.1	TRI4_10539	4	1111	1|1|1|1								K08870	PTK9; PTK9 protein tyrosine kinase 9														2	Cofilin_ADF Cofilin_ADF
SMF2FGGW_100220.1	TRI4_17806	3	1011	1|0|1|1																							1	WSC
SMF2FGGW_100221.1	TRI4_10540	4	1111	1|1|1|1	sp|O43105|RS7_NEUCR	87	200	3e-97	353	202	40S ribosomal protein S7 OS=Neurospora crassa (strain ATCC 24698 / 74-OR23-1A / CBS 708.71 / DSM 1257 / FGSC 987) GN=rps-7 PE=3 SV=2	K02993	RP-S7e, RPS7; small subunit ribosomal protein S7e														1	Ribosomal_S7e
SMF2FGGW_100222.1	TRI4_10541	4	1111	1|1|1|1								K10426	DCTN4; dynactin 4														1	Dynactin_p62
SMF2FGGW_100223.1	TRI4_10542	4	1111	1|1|1|1
SMF2FGGW_100224.1	TRI4_10543	4	1111	1|1|1|1
SMF2FGGW_100225.1	TRI4_10544	4	1111	1|1|1|1																							1	DUF924
SMF2FGGW_100226.1	TRI4_10545	4	1111	1|1|1|1																							1	Sugar_tr
SMF2FGGW_100227.1	TRI4_17807	3	1101	1|1|0|1
SMF2FGGW_100228.1	TRI4_17808	3	1101	1|1|0|1
SMF2FGGW_100229.1	TRI4_10546	4	1111	1|1|1|1
SMF2FGGW_100230.1	TRI4_10244	4	1111	1|1|1|2	sp|O94564|YGD6_SCHPO	47	338	3e-77	288	346	Zinc-type alcohol dehydrogenase-like protein C1773.06c OS=Schizosaccharomyces pombe (strain ATCC 38366 / 972) GN=SPBC1773.06c PE=2 SV=1																2	ADH_N ADH_zinc_N
SMF2FGGW_100231.1	TRI4_10547	4	1111	1|1|1|1	sp|P53980|YNB1_YEAST	36	462	2e-76	286	444	Uncharacterized protein YNL011C OS=Saccharomyces cerevisiae (strain ATCC 204508 / S288c) GN=YNL011C PE=1 SV=1																1	UPF0052
SMF2FGGW_100232.1	TRI4_10548	4	1111	1|1|1|1
SMF2FGGW_100233.1	TRI4_10011	4	1111	3|3|4|4	sp|Q0CTD7|BGLA_ASPTN	54	850	0	937	861	Probable beta-glucosidase A OS=Aspergillus terreus (strain NIH 2624 / FGSC A1156) GN=bglA PE=3 SV=1	K05349	bglX; beta-glucosidase [EC3.2.1.21]											GH3			3	Glyco_hydro_3 Glyco_hydro_3_C Fn3-like
SMF2FGGW_100234.1	TRI4_10549	4	1111	1|1|1|1	sp|Q01447|ERG24_FUSSO	73	483	0	747	485	Delta(14)-sterol reductase OS=Fusarium solani subsp. pisi PE=3 SV=1	K00222	E1.3.1.70, TM7SF2, ERG24; delta14-sterol reductase [EC1.3.1.70]														1	ERG4_ERG24
SMF2FGGW_100235.1	TRI4_10550	4	1111	1|1|1|1								K10089	M6PR; cation-dependent mannose-6-phosphate receptor														1	Man-6-P_recep
SMF2FGGW_100236.1	TRI4_18972	2	1100	1|1|0|0
SMF2FGGW_100237.1	TRI4_10551	4	1111	1|1|1|1
SMF2FGGW_100238.1	TRI4_10552	4	1111	1|1|1|1								K00988	APA1_2; ATP adenylyltransferase [EC2.7.7.53]														2	Scs3p ATP_transf
SMF2FGGW_100239.1	TRI4_10553	4	1111	1|1|1|1								K06173	truA, PUS1; tRNA pseudouridine38-40 synthase [EC5.4.99.12]														2	PseudoU_synth_1 PseudoU_synth_1
SMF2FGGW_100240.1	TRI4_10554	4	1111	1|1|1|1																							1	Med22
SMF2FGGW_100241.1	TRI4_10555	4	1111	1|1|1|1
SMF2FGGW_100242.1	TRI4_10556	4	1111	1|1|1|1	sp|Q04894|ADH6_YEAST	38	375	9e-61	234	360	NADP-dependent alcohol dehydrogenase 6 OS=Saccharomyces cerevisiae (strain ATCC 204508 / S288c) GN=ADH6 PE=1 SV=1																2	ADH_N ADH_zinc_N
SMF2FGGW_100243.1	TRI4_10557	4	1111	1|1|1|1																							2	Bestrophin Bestrophin
SMF2FGGW_100244.1	TRI4_10558	4	1111	1|1|1|1																							1	MFS_1
SMF2FGGW_100245.1	TRI4_10559	4	1111	1|1|1|1	sp|O74885|YQE1_SCHPO	46	379	1e-100	366	413	Putative dioxygenase C576.01c OS=Schizosaccharomyces pombe (strain ATCC 38366 / 972) GN=SPCC576.01c PE=2 SV=2																1	TauD
SMF2FGGW_100246.1	TRI4_10560	4	1111	1|1|1|1																							3	Zn_clus Zn_clus Fungal_trans
SMF2FGGW_100247.1	TRI4_10561	4	1111	1|1|1|1										MER211021	54	260	1e-77	288	383	256	family S33 unassigned peptidases (Gibberella zeae)	S33.UPW	S33				1	Abhydrolase_6
SMF2FGGW_100248.1	TRI4_19059	2	1100	1|1|0|0
SMF2FGGW_100249.1	TRI4_10562	4	1111	1|1|1|1
SMF2FGGW_100250.1	TRI4_10563	4	1111	1|1|1|1																							1	NmrA
SMF2FGGW_100251.1	TRI4_10564	4	1111	1|1|1|1	sp|P11838|CARP_CRYPA	43	423	8e-75	281	419	Endothiapepsin OS=Cryphonectria parasitica GN=EAPA PE=1 SV=2			MER204749	56	326	1e-103	374	425	325	subfamily A1A unassigned peptidases (Nectria haematococca)	A01.UPA	A01A				1	Asp
SMF2FGGW_100252.1	TRI4_10565	4	1111	1|1|1|1	sp|O42650|RIO1_SCHPO	48	383	8e-96	351	521	Serine/threonine-protein kinase rio1 OS=Schizosaccharomyces pombe (strain ATCC 38366 / 972) GN=rio1 PE=2 SV=1	K07178	RIOK1; RIO kinase 1 [EC2.7.11.1]														1	RIO1
SMF2FGGW_100253.1	TRI4_10566	4	1111	1|1|1|1																							2	Zn_clus Fungal_trans
SMF2FGGW_100254.1	TRI4_10567	4	1111	1|1|1|1																							1	RdRP
SMF2FGGW_100255.1	TRI4_18769	2	1001	1|0|0|1
SMF2FGGW_100256.1	TRI4_10568	4	1111	1|1|1|1																							1	Arylsulfotran_2
SMF2FGGW_100257.1	TRI4_10569	4	1111	1|1|1|1																						NRPS-Like	4	AMP-binding PP-binding NAD_binding_4 adh_short
SMF2FGGW_100258.1	TRI4_10570	4	1111	1|1|1|1	sp|P04817|CAN1_YEAST	42	508	1e-118	426	590	Arginine permease OS=Saccharomyces cerevisiae (strain ATCC 204508 / S288c) GN=CAN1 PE=1 SV=2	K16261	YAT; yeast amino acid transporter														1	AA_permease
SMF2FGGW_100259.1	TRI4_10571	4	1111	1|1|1|1	sp|P32804|ZRT1_YEAST	51	386	1e-101	369	376	Zinc-regulated transporter 1 OS=Saccharomyces cerevisiae (strain ATCC 204508 / S288c) GN=ZRT1 PE=2 SV=1	K14709	SLC39A1_2_3, ZIP1_2_3; solute carrier family 39 (zinc transporter), member 1/2/3														1	Zip
SMF2FGGW_100260.1	TRI4_10572	4	1111	1|1|1|1	sp|P54006|TOXD_COCCA	45	278	2e-58	226	297	Protein TOXD OS=Cochliobolus carbonum GN=TOXD PE=3 SV=1																2	ADH_N ADH_zinc_N
SMF2FGGW_100261.1	TRI4_10573	4	1111	1|1|1|1	sp|Q55CD9|NDH_DICDI	36	508	8e-77	288	451	Probable NADH dehydrogenase OS=Dictyostelium discoideum GN=DDB_G0270104 PE=3 SV=2	K03885	ndh; NADH dehydrogenase [EC1.6.99.3]														2	Pyr_redox_2 Pyr_redox
SMF2FGGW_100262.1	TRI4_10574	4	1111	1|1|1|1	sp|O94491|YC7A_SCHPO	42	457	1e-106	387	508	Uncharacterized transporter C417.10 OS=Schizosaccharomyces pombe (strain ATCC 38366 / 972) GN=SPCC417.10 PE=2 SV=1																1	MFS_1
SMF2FGGW_100263.1	TRI4_10575	4	1111	1|1|1|1																							1	FAD_binding_4
SMF2FGGW_100264.1	TRI4_10210	4	1111	1|1|1|2																							1	ADP_ribosyl_GH
SMF2FGGW_100265.1	TRI4_10576	4	1111	1|1|1|1	sp|Q4I8E9|PNS1_GIBZE	65	472	0	647	538	Protein PNS1 OS=Gibberella zeae (strain PH-1 / FGSC 9075 / NRRL 31084) GN=PNS1 PE=3 SV=1																1	Choline_transpo
SMF2FGGW_100266.1	TRI4_10577	4	1111	1|1|1|1
SMF2FGGW_100267.1
SMF2FGGW_100268.1	TRI4_17809	3	1101	1|1|0|1																							4	NACHT TPR_10 TPR_12 TPR_10
SMF2FGGW_100269.1	TRI4_10578	4	1111	1|1|1|1																							2	FAD_binding_3 FAD_binding_3
SMF2FGGW_100270.1	TRI4_17810	3	1101	1|1|0|1																							1	D123
SMF2FGGW_100271.1	TRI4_10579	4	1111	1|1|1|1	sp|P78617|TREA_EMENI	62	1035	0	1326	1054	Acid trehalase OS=Emericella nidulans GN=treA PE=3 SV=1													GH65			3	Glyco_hydro_65N Glyco_hydro_65m Glyco_hydro_65C
SMF2FGGW_100272.1	TRI4_10580	4	1111	1|1|1|1	sp|Q7RZV2|PYRG_NEUCR	65	544	0	768	568	CTP synthase OS=Neurospora crassa (strain ATCC 24698 / 74-OR23-1A / CBS 708.71 / DSM 1257 / FGSC 987) GN=ura-7 PE=3 SV=1	K01937	E6.3.4.2, pyrG; CTP synthase [EC6.3.4.2]	MER201809	64	167	9e-60	229	578	183	family C26 unassigned peptidases (Medicago truncatula)	C26.UPW	C26				2	CTP_synth_N GATase
SMF2FGGW_100273.1	TRI4_10581	4	1111	1|1|1|1										MER064125	83	291	1e-149	528	907	291	subfamily C2A unassigned peptidases (Gibberella zeae)	C02.UPA	C02A				2	Peptidase_C2 Peptidase_C2
SMF2FGGW_100274.1	TRI4_10582	4	1111	1|1|1|1	sp|O74869|NIC1_SCHPO	42	318	7e-67	254	405	High-affinity nickel transport protein nic1 OS=Schizosaccharomyces pombe (strain ATCC 38366 / 972) GN=nic1 PE=2 SV=2	K07241	nixA; high-affinity nickel-transport protein														1	NicO
SMF2FGGW_100275.1	TRI4_10583	4	1111	1|1|1|1																				GT1			1	UDPGT
SMF2FGGW_100276.1	TRI4_10584	4	1111	1|1|1|1																							1	FSH1
SMF2FGGW_100277.1	TRI4_10000	4	1111	7|9|13|18																						PKS	7	ketoacyl-synt Ketoacyl-synt_C Acyl_transf_1 ADH_N ADH_zinc_N KR PP-binding
SMF2FGGW_100278.1	TRI4_10585	4	1111	1|1|1|1																							1	GFA
SMF2FGGW_100279.1	TRI4_10586	4	1111	1|1|1|1																							1	Bys1
SMF2FGGW_100280.1	TRI4_10587	4	1111	1|1|1|1																				GH20			1	Glyco_hydro_20
SMF2FGGW_100281.1	TRI4_10588	4	1111	1|1|1|1
SMF2FGGW_100282.1	TRI4_10589	4	1111	1|1|1|1																							1	F-box-like
SMF2FGGW_100283.1	TRI4_10590	4	1111	1|1|1|1																							2	DUF1691 DUF1691
SMF2FGGW_100284.1	TRI4_10591	4	1111	1|1|1|1																							1	zf-C2H2_jaz
SMF2FGGW_100285.1	TRI4_10592	4	1111	1|1|1|1																							2	Zn_clus Fungal_trans
SMF2FGGW_100286.1	TRI4_10593	4	1111	1|1|1|1	sp|Q9Y7I8|YOI1_SCHPO	59	269	1e-87	323	442	Uncharacterized J domain-containing protein C1778.01c OS=Schizosaccharomyces pombe (strain ATCC 38366 / 972) GN=SPBC1778.01c PE=1 SV=2	K09522	DNAJC2; DnaJ homolog subfamily C member 2														1	DnaJ
SMF2FGGW_100287.1	TRI4_10594	4	1111	1|1|1|1	sp|C7ZKY9|MZM1_NECH7	60	85	5e-21	99.8	116	Mitochondrial zinc maintenance protein 1, mitochondrial OS=Nectria haematococca (strain 77-13-4 / FGSC 9596 / MPVI) GN=MZM1 PE=3 SV=1																1	Complex1_LYR
SMF2FGGW_100288.1	TRI4_10595	4	1111	1|1|1|1	sp|Q7RUX3|SLT11_NEUCR	61	391	1e-128	459	385	Pre-mRNA-splicing factor slt-11 OS=Neurospora crassa (strain ATCC 24698 / 74-OR23-1A / CBS 708.71 / DSM 1257 / FGSC 987) GN=slt-11 PE=3 SV=2	K12872	RBM22, SLT11; pre-mRNA-splicing factor RBM22/SLT11														1	RRM_1
SMF2FGGW_100289.1	TRI4_10596	4	1111	1|1|1|1	sp|Q9P3R1|ERG6_NEUCR	73	372	1e-166	585	379	Sterol 24-C-methyltransferase OS=Neurospora crassa (strain ATCC 24698 / 74-OR23-1A / CBS 708.71 / DSM 1257 / FGSC 987) GN=B24P7.240 PE=3 SV=1	K00559	E2.1.1.41, SMT1, ERG6; sterol 24-C-methyltransferase [EC2.1.1.41]														2	Methyltransf_11 Sterol_MT_C
SMF2FGGW_100290.1	TRI4_10597	4	1111	1|1|1|1	sp|Q09171|ODPB_SCHPO	59	344	1e-117	421	366	Pyruvate dehydrogenase E1 component subunit beta, mitochondrial OS=Schizosaccharomyces pombe (strain ATCC 38366 / 972) GN=pdb1 PE=2 SV=1	K00162	PDHB, pdhB; pyruvate dehydrogenase E1 component subunit beta [EC1.2.4.1]														2	Transket_pyr Transketolase_C
SMF2FGGW_100291.1	TRI4_10598	4	1111	1|1|1|1	sp|Q15477|SKIV2_HUMAN	37	1316	0	751	1246	Helicase SKI2W OS=Homo sapiens GN=SKIV2L PE=1 SV=3	K12599	SKI2, SKIV2L; antiviral helicase SKI2 [EC3.6.4.-]														3	DEAD Helicase_C DSHCT
SMF2FGGW_100292.1	TRI4_10599	4	1111	1|1|1|1								K12197	CHMP1, VPS46, DID2; charged multivesicular body protein 1														1	Snf7
SMF2FGGW_100293.1	TRI4_10600	4	1111	1|1|1|1																							1	DUF427
SMF2FGGW_100294.1	TRI4_10601	4	1111	1|1|1|1	sp|Q8TFF3|HAC1_TRIRE	79	454	0	703	451	Transcriptional activator hac1 OS=Trichoderma reesei GN=hac1 PE=2 SV=1	K16230	HAC1; transcriptional activator HAC1														1	bZIP_2
SMF2FGGW_100295.1	TRI4_10602	4	1111	1|1|1|1								K10998	CSM3, SWI3; replication fork protection complex subunit Csm3/Swi3														1	Swi3
SMF2FGGW_100296.1	TRI4_10603	4	1111	1|1|1|1	sp|Q02854|NUXM_NEUCR	62	179	4e-60	230	189	NADH-ubiquinone oxidoreductase 21 kDa subunit OS=Neurospora crassa (strain ATCC 24698 / 74-OR23-1A / CBS 708.71 / DSM 1257 / FGSC 987) GN=nuo-21 PE=1 SV=1	K00329	E1.6.5.3; NADH dehydrogenase [EC1.6.5.3]														2	NADH-u_ox-rdase NADH_u_ox_C
SMF2FGGW_100297.1	TRI4_10147	4	1111	2|2|1|1																							1	GMC_oxred_C
SMF2FGGW_100298.1	TRI4_10604	4	1111	1|1|1|1	sp|P21846|PYRE_TRIRE	92	236	1e-121	434	236	Orotate phosphoribosyltransferase OS=Trichoderma reesei GN=ura5 PE=3 SV=1	K00762	pyrE; orotate phosphoribosyltransferase [EC2.4.2.10]														1	Pribosyltran
SMF2FGGW_100299.1	TRI4_10605	4	1111	1|1|1|1	sp|Q74ZK6|NOG1_ASHGO	55	665	0	741	642	Nucleolar GTP-binding protein 1 OS=Ashbya gossypii (strain ATCC 10895 / CBS 109.51 / FGSC 9923 / NRRL Y-1056) GN=NOG1 PE=3 SV=1	K06943	NOG1; nucleolar GTP-binding protein														2	NOG1 NOGCT
SMF2FGGW_100300.1	TRI4_10606	4	1111	1|1|1|1	sp|P39958|GDI1_YEAST	58	460	1e-152	539	451	Rab GDP-dissociation inhibitor OS=Saccharomyces cerevisiae (strain ATCC 204508 / S288c) GN=GDI1 PE=1 SV=1																1	GDI
SMF2FGGW_100301.1	TRI4_10607	4	1111	1|1|1|1	sp|Q7S910|RM04_NEUCR	46	231	9e-48	190	263	54S ribosomal protein L4, mitochondrial OS=Neurospora crassa (strain ATCC 24698 / 74-OR23-1A / CBS 708.71 / DSM 1257 / FGSC 987) GN=mrpl-4 PE=3 SV=2																1	MRP-L47
SMF2FGGW_100302.1	TRI4_10608	4	1111	1|1|1|1																							1	zf-H2C2_2
SMF2FGGW_100303.1	TRI4_10609	4	1111	1|1|1|1
SMF2FGGW_100304.1	TRI4_10610	4	1111	1|1|1|1																							1	DUF500
SMF2FGGW_100305.1	TRI4_10611	4	1111	1|1|1|1								K11768	ARP9, SWP59; actin-related protein 9														1	Actin
SMF2FGGW_100306.1	TRI4_10612	4	1111	1|1|1|1								K03327	TC.MATE, SLC47A, norM, mdtK, dinF; multidrug resistance protein, MATE family														3	Tyr-DNA_phospho MatE MatE
SMF2FGGW_100307.1	TRI4_10613	4	1111	1|1|1|1								K13996	EPS1; protein disulfide-isomerase [EC5.3.4.1]														2	Thioredoxin Thioredoxin
SMF2FGGW_100308.1	TRI4_10614	4	1111	1|1|1|1								K01115	PLD1_2; phospholipase D1/2 [EC3.1.4.4]														1	PLDc
SMF2FGGW_100309.1	TRI4_10615	4	1111	1|1|1|1																							1	Acetyltransf_1
SMF2FGGW_100310.1	TRI4_10616	4	1111	1|1|1|1								K01166	E3.1.27.1; ribonuclease T2 [EC3.1.27.1]														1	Ribonuclease_T2
SMF2FGGW_100311.1	TRI4_10617	4	1111	1|1|1|1	sp|Q99161|SEC62_YARLI	39	215	7e-37	155	396	Translocation protein SEC62 OS=Yarrowia lipolytica (strain CLIB 122 / E 150) GN=SEC62 PE=3 SV=2	K12275	SEC62; translocation protein SEC62														1	Sec62
SMF2FGGW_100312.1	TRI4_10618	4	1111	1|1|1|1	sp|Q7S8C2|MED21_NEUCR	52	123	9e-30	128	137	Mediator of RNA polymerase II transcription subunit 21 OS=Neurospora crassa (strain ATCC 24698 / 74-OR23-1A / CBS 708.71 / DSM 1257 / FGSC 987) GN=srb-7 PE=3 SV=1	K15152	MED21, SRB7; mediator of RNA polymerase II transcription subunit 21														1	Med21
SMF2FGGW_100313.1	TRI4_10619	4	1111	1|1|1|1	sp|Q09893|YAI5_SCHPO	43	210	2e-51	201	226	Uncharacterized protein C24B11.05 OS=Schizosaccharomyces pombe (strain ATCC 38366 / 972) GN=SPAC24B11.05 PE=2 SV=1																1	HAD_2
SMF2FGGW_100314.1	TRI4_10620	4	1111	1|1|1|1
SMF2FGGW_100315.1	TRI4_10621	4	1111	1|1|1|1																							2	Zn_clus Fungal_trans
SMF2FGGW_100316.1	TRI4_10622	4	1111	1|1|1|1																							1	Pyridox_oxase_2
SMF2FGGW_100317.1	TRI4_10623	4	1111	1|1|1|1
SMF2FGGW_100318.1	TRI4_10624	4	1111	1|1|1|1																							1	TatD_DNase
SMF2FGGW_100319.1	TRI4_10625	4	1111	1|1|1|1
SMF2FGGW_100320.1	TRI4_10626	4	1111	1|1|1|1	sp|Q4IBU5|SPC24_GIBZE	61	201	2e-61	235	201	Probable kinetochore protein SPC24 OS=Gibberella zeae (strain PH-1 / FGSC 9075 / NRRL 31084) GN=SPC24 PE=3 SV=1	K11557	SPC24; kinetochore protein Spc24, fungi type														1	Spc24
SMF2FGGW_100321.1	TRI4_10627	4	1111	1|1|1|1	sp|Q4IBU4|FIS1_GIBZE	91	124	1e-62	238	153	Mitochondria fission 1 protein OS=Gibberella zeae (strain PH-1 / FGSC 9075 / NRRL 31084) GN=FIS1 PE=3 SV=1
SMF2FGGW_100322.1	TRI4_10628	4	1111	1|1|1|1	sp|P39826|CDC3_CANAL	58	393	1e-137	488	416	Cell division control protein 3 OS=Candida albicans GN=CDC3 PE=3 SV=1																1	Septin
SMF2FGGW_100323.1	TRI4_10629	4	1111	1|1|1|1	sp|O57478|HEMH_XENLA	55	366	1e-117	423	411	Ferrochelatase, mitochondrial OS=Xenopus laevis GN=fech PE=1 SV=1	K01772	hemH, FECH; ferrochelatase [EC4.99.1.1]														1	Ferrochelatase
SMF2FGGW_100324.1	TRI4_10630	4	1111	1|1|1|1	sp|Q7SA95|KU70_NEUCR	56	623	0	704	645	ATP-dependent DNA helicase II subunit 1 OS=Neurospora crassa (strain ATCC 24698 / 74-OR23-1A / CBS 708.71 / DSM 1257 / FGSC 987) GN=ku70 PE=3 SV=2	K10884	XRCC6, KU70, G22P1; ATP-dependent DNA helicase 2 subunit 1														4	Ku_N Ku Ku_C SAP
SMF2FGGW_100325.1	TRI4_10631	4	1111	1|1|1|1																							1	Zn_clus
SMF2FGGW_100326.1	TRI4_10632	4	1111	1|1|1|1																							3	LIM LIM RhoGAP
SMF2FGGW_100327.1	TRI4_10633	4	1111	1|1|1|1
SMF2FGGW_100328.1	TRI4_10634	4	1111	1|1|1|1																							2	DUF4210 Chromosome_seg
SMF2FGGW_100329.1	TRI4_10635	4	1111	1|1|1|1																							2	DUF2034 DUF2034
SMF2FGGW_100330.1	TRI4_10636	4	1111	1|1|1|1
SMF2FGGW_100331.1	TRI4_10637	4	1111	1|1|1|1																							5	MOR2-PAG1_N MOR2-PAG1_mid MOR2-PAG1_mid MOR2-PAG1_mid MOR2-PAG1_C
SMF2FGGW_100332.1	TRI4_10638	4	1111	1|1|1|1	sp|Q4WM67|NCPR_ASPFU	68	696	0	1003	695	NADPH--cytochrome P450 reductase OS=Neosartorya fumigata (strain ATCC MYA-4609 / Af293 / CBS 101355 / FGSC A1100) GN=cprA PE=1 SV=1	K00327	E1.6.2.4; NADPH-ferrihemoprotein reductase [EC1.6.2.4]														3	Flavodoxin_1 FAD_binding_1 NAD_binding_1
SMF2FGGW_100333.1	TRI4_10639	4	1111	1|1|1|1																							2	RRM_1 RRM_1
SMF2FGGW_100334.1	TRI4_10640	4	1111	1|1|1|1	sp|Q9P7W5|RIO2_SCHPO	55	338	1e-101	370	336	Serine/threonine-protein kinase rio2 OS=Schizosaccharomyces pombe (strain ATCC 38366 / 972) GN=rio2 PE=2 SV=1	K07179	RIOK2; RIO kinase 2 [EC2.7.11.1]														2	Rio2_N RIO1
SMF2FGGW_100335.1	TRI4_10641	4	1111	1|1|1|1	sp|Q7S8R8|RPN1_NEUCR	72	863	0	1270	902	26S proteasome regulatory subunit rpn-1 OS=Neurospora crassa (strain ATCC 24698 / 74-OR23-1A / CBS 708.71 / DSM 1257 / FGSC 987) GN=rpn-1 PE=3 SV=2	K03028	PSMD2, RPN1; 26S proteasome regulatory subunit N1														2	PC_rep PC_rep
SMF2FGGW_100336.1	TRI4_10642	4	1111	1|1|1|1	sp|O14031|OPT_SCHPO	37	802	1e-162	572	851	Uncharacterized oligopeptide transporter C29B12.10c OS=Schizosaccharomyces pombe (strain ATCC 38366 / 972) GN=SPAC29B12.10c PE=1 SV=1																1	OPT
SMF2FGGW_100337.1	TRI4_10643	4	1111	1|1|1|1								K01934	E6.3.3.2; 5-formyltetrahydrofolate cyclo-ligase [EC6.3.3.2]														1	5-FTHF_cyc-lig
SMF2FGGW_100338.1	TRI4_17811	3	1011	1|0|1|1								K14326	UPF1, RENT1; regulator of nonsense transcripts 1 [EC3.6.4.-]														3	RdRP AAA_11 AAA_12
SMF2FGGW_100339.1	TRI4_10644	4	1111	1|1|1|1																							1	AAA_28
SMF2FGGW_100340.1	TRI4_10645	4	1111	1|1|1|1	sp|Q9USZ2|YNR7_SCHPO	36	968	1e-174	613	955	Uncharacterized protein C11G11.07 OS=Schizosaccharomyces pombe (strain ATCC 38366 / 972) GN=SPBC11G11.07 PE=2 SV=2	K15436	TRPO3, MTR10; transportin-3														1	Xpo1
SMF2FGGW_100341.1	TRI4_10646	4	1111	1|1|1|1
SMF2FGGW_100342.1	TRI4_18870	2	1100	1|1|0|0
SMF2FGGW_100343.1	TRI4_10647	4	1111	1|1|1|1	sp|O42785|RASL_COLTR	91	197	1e-100	365	214	Ras-like protein OS=Colletotrichum trifolii GN=RAS PE=2 SV=1	K07974	RAS; Ras family, other														1	Ras
SMF2FGGW_100344.1	TRI4_10648	4	1111	1|1|1|1	sp|Q03219|YM44_YEAST	38	275	6e-50	197	274	Uncharacterized protein YMR178W OS=Saccharomyces cerevisiae (strain ATCC 204508 / S288c) GN=YMR178W PE=1 SV=1																1	MoCF_biosynth
SMF2FGGW_100345.1	TRI4_10649	4	1111	1|1|1|1																							1	Cofilin_ADF
SMF2FGGW_100346.1	TRI4_10650	4	1111	1|1|1|1	sp|Q4HZ34|NBP35_GIBZE	81	341	1e-167	588	342	Cytosolic Fe-S cluster assembly factor NBP35 OS=Gibberella zeae (strain PH-1 / FGSC 9075 / NRRL 31084) GN=NBP35 PE=3 SV=1																1	ParA
SMF2FGGW_100347.1	TRI4_10651	4	1111	1|1|1|1	sp|Q4HZ35|DOHH_GIBZE	67	322	1e-121	434	337	Deoxyhypusine hydroxylase OS=Gibberella zeae (strain PH-1 / FGSC 9075 / NRRL 31084) GN=LIA1 PE=3 SV=1	K06072	E1.14.99.29, DOHH; deoxyhypusine monooxygenase [EC1.14.99.29]														2	HEAT_2 HEAT_2
SMF2FGGW_100348.1	TRI4_10652	4	1111	1|1|1|1	sp|P32529|RPA12_YEAST	38	126	2e-19	94.4	125	DNA-directed RNA polymerase I subunit RPA12 OS=Saccharomyces cerevisiae (strain ATCC 204508 / S288c) GN=RPA12 PE=1 SV=1	K03000	RPA12, ZNRD1; DNA-directed RNA polymerase I subunit RPA12														1	TFIIS_C
SMF2FGGW_100349.1	TRI4_10653	4	1111	1|1|1|1								K06672	SCC2, NIPBL; cohesin loading factor subunit SCC2														2	Cohesin_HEAT Nipped-B_C
SMF2FGGW_100350.1	TRI4_10654	4	1111	1|1|1|1	sp|Q99385|VCX1_YEAST	37	405	3e-66	253	411	Vacuolar calcium ion transporter OS=Saccharomyces cerevisiae (strain ATCC 204508 / S288c) GN=VCX1 PE=1 SV=1	K07300	chaA, CAX; Ca2+H+ antiporter														2	Na_Ca_ex Na_Ca_ex
SMF2FGGW_100351.1	TRI4_10655	4	1111	1|1|1|1	sp|Q7S9J6|IML1_NEUCR	51	1731	0	1679	2004	Vacuolar membrane-associated protein iml-1 OS=Neurospora crassa (strain ATCC 24698 / 74-OR23-1A / CBS 708.71 / DSM 1257 / FGSC 987) GN=iml-1 PE=3 SV=1	K07300	chaA, CAX; Ca2+H+ antiporter														2	DUF3608 DEP
SMF2FGGW_100352.1	TRI4_10656	4	1111	1|1|1|1								K14688	SLC30A1, ZNT1; solute carrier family 30 (zinc transporter), member 1														1	Cation_efflux
SMF2FGGW_100353.1	TRI4_10657	4	1111	1|1|1|1
SMF2FGGW_100354.1	TRI4_10658	4	1111	1|1|1|1	sp|Q4HZ42|DBP10_GIBZE	72	892	0	1302	897	ATP-dependent RNA helicase DBP10 OS=Gibberella zeae (strain PH-1 / FGSC 9075 / NRRL 31084) GN=DBP10 PE=3 SV=1	K14808	DDX54, DBP10; ATP-dependent RNA helicase DDX54/DBP10 [EC3.6.4.13]														3	DEAD Helicase_C DBP10CT
SMF2FGGW_100355.1	TRI4_10659	4	1111	1|1|1|1	sp|O74746|SPF31_SCHPO	40	175	5e-28	124	209	J domain-containing protein spf31 OS=Schizosaccharomyces pombe (strain ATCC 38366 / 972) GN=spf31 PE=2 SV=1	K09528	DNAJC8; DnaJ homolog subfamily C member 8														1	DnaJ
SMF2FGGW_100356.1	TRI4_10660	4	1111	1|1|1|1	sp|P87239|MDJ1_SCHPO	41	427	1e-85	317	528	DnaJ homolog 1, mitochondrial OS=Schizosaccharomyces pombe (strain ATCC 38366 / 972) GN=mdj1 PE=2 SV=1	K03686	dnaJ; molecular chaperone DnaJ														3	DnaJ DnaJ_CXXCXGXG DnaJ_C
SMF2FGGW_100357.1	TRI4_18400	3	1110	1|1|1|0																							1	SAP30_Sin3_bdg
SMF2FGGW_100358.1	TRI4_10661	4	1111	1|1|1|1	sp|Q7T2E3|KC1DA_DANRE	43	324	1e-64	247	403	Casein kinase I isoform delta-A OS=Danio rerio GN=csnk1da PE=2 SV=1																1	Pkinase
SMF2FGGW_100359.1	TRI4_10662	4	1111	1|1|1|1																							3	zf-C2H2 zf-C2H2 Fungal_trans
SMF2FGGW_100360.1	TRI4_10663	4	1111	1|1|1|1																							1	F-box
SMF2FGGW_100361.1	TRI4_10664	4	1111	1|1|1|1																							1	4HBT
SMF2FGGW_100362.1	TRI4_10665	4	1111	1|1|1|1	sp|C8VCP8|PEX12_EMENI	49	489	1e-124	446	489	Peroxisome assembly protein 12 OS=Emericella nidulans GN=PEX12 PE=3 SV=1	K13345	PEX12, PAF3; peroxin-12														1	Pex2_Pex12
SMF2FGGW_100363.1	TRI4_10666	4	1111	1|1|1|1	sp|Q2UIE6|EGLX_ASPOR	40	364	4e-69	263	667	Probable endo-1,3(4)-beta-glucanase AO090023000083 OS=Aspergillus oryzae (strain ATCC 42149 / RIB 40) GN=AO090023000083 PE=3 SV=1																1	WSC
SMF2FGGW_100364.1	TRI4_10667	4	1111	1|1|1|1																							1	Metallophos
SMF2FGGW_100365.1	TRI4_10668	4	1111	1|1|1|1																							1	Anoctamin
SMF2FGGW_100366.1	TRI4_10669	4	1111	1|1|1|1
SMF2FGGW_100367.1	TRI4_10670	4	1111	1|1|1|1																				GH76			1	Glyco_hydro_76
SMF2FGGW_100368.1	TRI4_10671	4	1111	1|1|1|1																							1	TFCD_C
SMF2FGGW_100369.1	TRI4_18869	2	1100	1|1|0|0
SMF2FGGW_100370.1	TRI4_10176	4	1111	1|1|2|1
SMF2FGGW_100371.1	TRI4_10672	4	1111	1|1|1|1	sp|Q757H7|RPAB1_ASHGO	49	222	2e-55	215	215	DNA-directed RNA polymerases I, II, and III subunit RPABC1 OS=Ashbya gossypii (strain ATCC 10895 / CBS 109.51 / FGSC 9923 / NRRL Y-1056) GN=RPB5 PE=3 SV=1	K03013	RPB5, POLR2E; DNA-directed RNA polymerases I, II, and III subunit RPABC1														2	RNA_pol_Rpb5_N RNA_pol_Rpb5_C
SMF2FGGW_100372.1	TRI4_10673	4	1111	1|1|1|1
SMF2FGGW_100373.1	TRI4_10674	4	1111	1|1|1|1
SMF2FGGW_100374.1	TRI4_10675	4	1111	1|1|1|1								K03979	obg; GTP-binding protein														3	GTP1_OBG GTP1_OBG MMR_HSR1
SMF2FGGW_100375.1	TRI4_10676	4	1111	1|1|1|1								K15334	NCL1, TRM4; multisite-specific tRNA(cytosine-C5)-methyltransferase [EC2.1.1.202]														1	Nol1_Nop2_Fmu
SMF2FGGW_100376.1	TRI4_10677	4	1111	1|1|1|1								K14554	UTP21, WDR36; U3 small nucleolar RNA-associated protein 21	MER152804	37	214	9e-32	137	1042	173	family S9 non-peptidase homologues (Scheffersomyces stipitis)	S09.UNW	S09X				4	WD40 WD40 Cytochrom_D1 Utp21
SMF2FGGW_100377.1	TRI4_10678	4	1111	1|1|1|1																							2	RimK His_Phos_2
SMF2FGGW_100378.1	TRI4_17812	3	1011	1|0|1|1
SMF2FGGW_100379.1	TRI4_10679	4	1111	1|1|1|1																							2	MOSC_N MOSC
SMF2FGGW_100380.1	TRI4_10680	4	1111	1|1|1|1
SMF2FGGW_100381.1	TRI4_17706	4	1111	1|1|1|1	sp|Q8MTV8|H4_APLCA	75	84	1e-30	131	103	Histone H4 OS=Aplysia californica GN=His.H4 PE=3 SV=3	K11254	H4; histone H4														1	Histone
SMF2FGGW_100382.1	TRI4_10681	4	1111	1|1|1|1	sp|Q9HEV5|ASD4_NEUCR	48	289	5e-53	209	426	GATA type zinc finger protein asd-4 OS=Neurospora crassa (strain ATCC 24698 / 74-OR23-1A / CBS 708.71 / DSM 1257 / FGSC 987) GN=asd-4 PE=1 SV=1	K09184	GATAF; GATA-binding protein, other eukaryote														1	GATA
SMF2FGGW_100383.1	TRI4_10682	4	1111	1|1|1|1	sp|Q4ICI6|SVF1_GIBZE	68	380	1e-151	536	377	Survival factor 1 OS=Gibberella zeae (strain PH-1 / FGSC 9075 / NRRL 31084) GN=SVF1 PE=3 SV=1																1	Svf1
SMF2FGGW_100384.1	TRI4_17813	3	1101	1|1|0|1																							1	Mit_KHE1
SMF2FGGW_100385.1	TRI4_10683	4	1111	1|1|1|1																							3	DUF676 DUF676 DUF676
SMF2FGGW_100386.1	TRI4_10684	4	1111	1|1|1|1																							2	IBR IBR
SMF2FGGW_100387.1	TRI4_10685	4	1111	1|1|1|1																							1	Lactonase
SMF2FGGW_100388.1	TRI4_10686	4	1111	1|1|1|1	sp|C7Z7C3|CHO2_NECH7	70	974	0	1424	975	Phosphatidylethanolamine N-methyltransferase OS=Nectria haematococca (strain 77-13-4 / FGSC 9596 / MPVI) GN=CHO2 PE=3 SV=1	K16369	CHO2; phosphatidylethanolamine N-methyltransferase [EC2.1.1.17]														2	PEMT PEMT
SMF2FGGW_100389.1	TRI4_10687	4	1111	1|1|1|1	sp|Q6MFP4|EIF3G_NEUCR	68	295	1e-107	389	297	Eukaryotic translation initiation factor 3 subunit G OS=Neurospora crassa (strain ATCC 24698 / 74-OR23-1A / CBS 708.71 / DSM 1257 / FGSC 987) GN=tif-35 PE=3 SV=2	K03248	EIF3G; translation initiation factor 3 subunit G														2	eIF3g RRM_1
SMF2FGGW_100390.1	TRI4_18399	3	1110	1|1|1|0
SMF2FGGW_100391.1	TRI4_10688	4	1111	1|1|1|1																							3	RSN1_TM DUF221 DUF3779
SMF2FGGW_100392.1	TRI4_10689	4	1111	1|1|1|1																							1	DUF427
SMF2FGGW_100393.1	TRI4_10690	4	1111	1|1|1|1	sp|O14249|CLD1_SCHPO	37	423	3e-76	286	428	probable cardiolipin-specific deacylase, mitochondrial OS=Schizosaccharomyces pombe (strain ATCC 38366 / 972) GN=SPAC6G10.03c PE=2 SV=1	K13535	CLD1; cardiolipin-specific phospholipase [EC3.1.1.-]	MER064211	69	439	0	652	504	440	family S33 unassigned peptidases (Gibberella zeae)	S33.UPW	S33				1	Abhydrolase_6
SMF2FGGW_100394.1	TRI4_17814	3	1101	1|1|0|1
SMF2FGGW_100395.1	TRI4_17815	3	1101	1|1|0|1																							1	adh_short
SMF2FGGW_100396.1	TRI4_10691	4	1111	1|1|1|1																							1	Caleosin
SMF2FGGW_100397.1	TRI4_10692	4	1111	1|1|1|1																							1	Spo7
SMF2FGGW_100398.1	TRI4_10693	4	1111	1|1|1|1																							1	Acetyltransf_3
SMF2FGGW_100399.1	TRI4_10694	4	1111	1|1|1|1
SMF2FGGW_100400.1	TRI4_10695	4	1111	1|1|1|1	sp|Q9P804|TRM1_SCHPO	36	592	3e-89	330	548	N(2),N(2)-dimethylguanosine tRNA methyltransferase OS=Schizosaccharomyces pombe (strain ATCC 38366 / 972) GN=trm1 PE=1 SV=1	K00555	TRMT1, trm1; tRNA (guanine26-N2/guanine27-N2)-dimethyltransferase [EC2.1.1.215 2.1.1.216]														2	TRM TRM
SMF2FGGW_100401.1	TRI4_18868	2	1100	1|1|0|0
SMF2FGGW_100402.1	TRI4_10696	4	1111	1|1|1|1	sp|O94131|CREA_GIBFU	70	422	1e-154	544	420	DNA-binding protein creA OS=Gibberella fujikuroi GN=CREA PE=3 SV=1	K09467	MIG; zinc-finger protein CreA/MIG														2	zf-H2C2_2 zf-H2C2_2
SMF2FGGW_100403.1	TRI4_17816	3	1011	1|0|1|1	sp|P37479|YYCE_BACSU	41	130	1e-25	114	139	Uncharacterized protein yycE OS=Bacillus subtilis GN=yycE PE=1 SV=1																1	Glyoxalase_2
SMF2FGGW_100404.1	TRI4_10697	4	1111	1|1|1|1
SMF2FGGW_100405.1	TRI4_10698	4	1111	1|1|1|1																							1	Alpha_kinase
SMF2FGGW_100406.1	TRI4_10699	4	1111	1|1|1|1																							2	BTB Bromodomain
SMF2FGGW_100407.1	TRI4_18867	2	1100	1|1|0|0
SMF2FGGW_100408.1	TRI4_10700	4	1111	1|1|1|1
SMF2FGGW_100409.1	TRI4_10701	4	1111	1|1|1|1	sp|Q66H39|ABCF3_RAT	35	438	1e-63	244	709	ATP-binding cassette sub-family F member 3 OS=Rattus norvegicus GN=Abcf3 PE=2 SV=1																3	ABC_tran ABC_tran_2 ABC_tran
SMF2FGGW_100410.1	TRI4_10702	4	1111	1|1|1|1																							1	DAGK_cat
SMF2FGGW_100411.1	TRI4_10703	4	1111	1|1|1|1	sp|Q4HZ95|TIM21_GIBZE	58	231	2e-77	288	229	Mitochondrial import inner membrane translocase subunit TIM21 OS=Gibberella zeae (strain PH-1 / FGSC 9075 / NRRL 31084) GN=TIM21 PE=3 SV=1																1	TIM21
SMF2FGGW_100412.1	TRI4_10704	4	1111	1|1|1|1	sp|Q10367|YDBH_SCHPO	43	271	1e-49	197	486	Uncharacterized protein C22E12.17c OS=Schizosaccharomyces pombe (strain ATCC 38366 / 972) GN=SPAC22E12.17c PE=2 SV=1	K12493	ARFGAP2_3; ADP-ribosylation factor GTPase-activating protein 2/3														1	ArfGap
SMF2FGGW_100413.1	TRI4_10705	4	1111	1|1|1|1																							1	NMO
SMF2FGGW_100414.1	TRI4_10706	4	1111	1|1|1|1	sp|P29251|FOL1_PNECA	38	484	5e-90	332	740	Folic acid synthesis protein fol1 OS=Pneumocystis carinii GN=fol1 PE=1 SV=1	K13941	folKP; 2-amino-4-hydroxy-6-hydroxymethyldihydropteridine diphosphokinase / dihydropteroate synthase [EC2.7.6.3 2.5.1.15]														2	HPPK Pterin_bind
SMF2FGGW_100415.1	TRI4_10707	4	1111	1|1|1|1																							1	NDT80_PhoG
SMF2FGGW_100416.1	TRI4_10708	4	1111	1|1|1|1
SMF2FGGW_100417.1	TRI4_10005	4	1111	5|6|6|13																							4	ABC_membrane ABC_tran ABC_membrane ABC_tran
SMF2FGGW_100418.1	TRI4_10709	4	1111	1|1|1|1								K08762	DBI, ACBP; diazepam-binding inhibitor (GABA receptor modulator, acyl-CoA-binding protein)														1	ACBP
SMF2FGGW_100419.1	TRI4_10710	4	1111	1|1|1|1	sp|Q7S9V9|END3_NEUCR	80	396	0	671	396	Actin cytoskeleton-regulatory complex protein end-3 OS=Neurospora crassa (strain ATCC 24698 / 74-OR23-1A / CBS 708.71 / DSM 1257 / FGSC 987) GN=end-3 PE=3 SV=2																2	efhand_3 End3
SMF2FGGW_100420.1	TRI4_10711	4	1111	1|1|1|1	sp|Q10132|IDI1_SCHPO	60	215	5e-79	293	227	Isopentenyl-diphosphate Delta-isomerase OS=Schizosaccharomyces pombe (strain ATCC 38366 / 972) GN=idi1 PE=2 SV=1	K01823	idi, IDI; isopentenyl-diphosphate delta-isomerase [EC5.3.3.2]														1	NUDIX
SMF2FGGW_100421.1	TRI4_10712	4	1111	1|1|1|1	sp|O59806|YJV8_SCHPO	38	221	4e-40	164	247	Uncharacterized N-acetyltransferase C550.08 OS=Schizosaccharomyces pombe (strain ATCC 38366 / 972) GN=SPCC550.08 PE=2 SV=1																1	Acetyltransf_7
SMF2FGGW_100422.1	TRI4_10713	4	1111	1|1|1|1	sp|Q92373|RFA2_SCHPO	36	232	2e-34	145	279	Replication factor A protein 2 OS=Schizosaccharomyces pombe (strain ATCC 38366 / 972) GN=ssb2 PE=1 SV=1	K10739	RFA2, RPA2; replication factor A2														2	tRNA_anti RPA_C
SMF2FGGW_100423.1	TRI4_10714	4	1111	1|1|1|1	sp|Q7SA85|LONP2_NEUCR	64	945	0	1221	937	Lon protease homolog 2, peroxisomal OS=Neurospora crassa (strain ATCC 24698 / 74-OR23-1A / CBS 708.71 / DSM 1257 / FGSC 987) GN=NCU08303 PE=3 SV=1	K01338	lon; ATP-dependent Lon protease [EC3.4.21.53]	MER064709	89	264	1e-137	488	937	264	family S16 unassigned peptidases (Gibberella zeae)	S16.UPW	S16				3	LON AAA Lon_C
SMF2FGGW_100424.1	TRI4_10715	4	1111	1|1|1|1
SMF2FGGW_100425.1	TRI4_10716	4	1111	1|1|1|1	sp|P38920|MLH1_YEAST	42	793	1e-166	586	769	DNA mismatch repair protein MLH1 OS=Saccharomyces cerevisiae (strain ATCC 204508 / S288c) GN=MLH1 PE=1 SV=2	K08734	MLH1; DNA mismatch repair protein MLH1														2	HATPase_c_3 DNA_mis_repair
SMF2FGGW_100426.1	TRI4_10717	4	1111	1|1|1|1
SMF2FGGW_100427.1	TRI4_10718	4	1111	1|1|1|1
SMF2FGGW_100428.1	TRI4_10719	4	1111	1|1|1|1																							1	DUF202
SMF2FGGW_100429.1	TRI4_10720	4	1111	1|1|1|1																							1	ABC_tran
SMF2FGGW_100430.1	TRI4_10721	4	1111	1|1|1|1	sp|P38293|UMP1_YEAST	38	154	4e-20	97.1	148	Proteasome maturation factor UMP1 OS=Saccharomyces cerevisiae (strain ATCC 204508 / S288c) GN=UMP1 PE=1 SV=1	K11599	POMP, UMP1; proteasome maturation protein														1	UMP1
SMF2FGGW_100431.1	TRI4_10722	4	1111	1|1|1|1																							1	Rad60-SLD_2
SMF2FGGW_100432.1	TRI4_10723	4	1111	1|1|1|1	sp|Q54X82|AP1B_DICDI	52	575	1e-176	618	942	AP-1 complex subunit beta OS=Dictyostelium discoideum GN=ap1b1 PE=3 SV=1																1	Adaptin_N
SMF2FGGW_100433.1	TRI4_10724	4	1111	1|1|1|1	sp|O94520|YQ13_SCHPO	44	132	2e-23	108	193	Uncharacterized membrane protein C1281.03c OS=Schizosaccharomyces pombe (strain ATCC 38366 / 972) GN=SPCC1281.03c PE=2 SV=1																1	DUF1077
SMF2FGGW_100434.1	TRI4_10725	4	1111	1|1|1|1																							1	MFS_1
SMF2FGGW_100435.1	TRI4_10726	4	1111	1|1|1|1																							1	Syntaxin-18_N
SMF2FGGW_100436.1	TRI4_10727	4	1111	1|1|1|1	sp|O42652|AATC_SCHPO	52	403	1e-125	450	409	Aspartate aminotransferase, cytoplasmic OS=Schizosaccharomyces pombe (strain ATCC 38366 / 972) GN=aat2 PE=2 SV=1	K14454	GOT1; aspartate aminotransferase, cytoplasmic [EC2.6.1.1]														1	Aminotran_1_2
SMF2FGGW_100437.1	TRI4_10728	4	1111	1|1|1|1
SMF2FGGW_100438.1	TRI4_17817	3	1011	1|0|1|1
SMF2FGGW_100439.1	TRI4_18866	2	1100	1|1|0|0
SMF2FGGW_100440.1	TRI4_10729	4	1111	1|1|1|1																							1	COPI_assoc
SMF2FGGW_100441.1	TRI4_10730	4	1111	1|1|1|1
SMF2FGGW_100442.1	TRI4_10731	4	1111	1|1|1|1	sp|P38707|SYNC_YEAST	50	570	1e-160	565	554	Asparaginyl-tRNA synthetase, cytoplasmic OS=Saccharomyces cerevisiae (strain ATCC 204508 / S288c) GN=DED81 PE=1 SV=1	K01893	NARS, asnS; asparaginyl-tRNA synthetase [EC6.1.1.22]														2	tRNA_anti tRNA-synt_2
SMF2FGGW_100443.1	TRI4_10732	4	1111	1|1|1|1	sp|Q4HZ68|DBP7_GIBZE	69	768	0	1045	744	ATP-dependent RNA helicase DBP7 OS=Gibberella zeae (strain PH-1 / FGSC 9075 / NRRL 31084) GN=DBP7 PE=3 SV=1	K14806	DDX31, DBP7; ATP-dependent RNA helicase DDX31/DBP7 [EC3.6.4.13]														3	DEAD Helicase_C DUF4217
SMF2FGGW_100444.1	TRI4_18865	2	1100	1|1|0|0
SMF2FGGW_100445.1	TRI4_10733	4	1111	1|1|1|1																							5	PPR_3 PPR PPR PPR_2 PPR_3
SMF2FGGW_100446.1	TRI4_10734	4	1111	1|1|1|1								K00938	E2.7.4.2, mvaK2; phosphomevalonate kinase [EC2.7.4.2]														2	GHMP_kinases_N GHMP_kinases_C
SMF2FGGW_100447.1	TRI4_17818	3	1011	1|0|1|1
SMF2FGGW_100448.1	TRI4_10735	4	1111	1|1|1|1								K00155	E1.2.1.-														1	Aldedh
SMF2FGGW_100449.1	TRI4_10736	4	1111	1|1|1|1	sp|Q4HZ47|ESF2_GIBZE	68	228	3e-89	328	321	Pre-rRNA-processing protein ESF2 OS=Gibberella zeae (strain PH-1 / FGSC 9075 / NRRL 31084) GN=ESF2 PE=3 SV=1	K14785	ESF2, ABT1; ESF2/ABP1 family protein														1	RRM_1
SMF2FGGW_100450.1	TRI4_10737	4	1111	1|1|1|1	sp|P38861|NMD3_YEAST	52	516	1e-151	536	518	60S ribosomal export protein NMD3 OS=Saccharomyces cerevisiae (strain ATCC 204508 / S288c) GN=NMD3 PE=1 SV=3	K07562	NMD3; nonsense-mediated mRNA decay protein 3														1	NMD3
SMF2FGGW_100451.1	TRI4_10738	4	1111	1|1|1|1
SMF2FGGW_100452.1	TRI4_10739	4	1111	1|1|1|1	sp|Q5BB57|RRF2M_EMENI	40	863	1e-164	578	921	Ribosome-releasing factor 2, mitochondrial OS=Emericella nidulans GN=mef2 PE=3 SV=1	K02355	fusA, GFM, EFG; elongation factor G														2	GTP_EFTU EFG_C
SMF2FGGW_100453.1	TRI4_10740	4	1111	1|1|1|1																							1	SUN
SMF2FGGW_100454.1	TRI4_10741	4	1111	1|1|1|1
SMF2FGGW_100455.1	TRI4_10742	4	1111	1|1|1|1	sp|Q6L8K7|THIL_YARLI	55	391	1e-114	411	397	Acetyl-CoA acetyltransferase OS=Yarrowia lipolytica (strain CLIB 122 / E 150) GN=PAT1 PE=3 SV=1	K00626	E2.3.1.9, atoB; acetyl-CoA C-acetyltransferase [EC2.3.1.9]														2	Thiolase_N Thiolase_C
SMF2FGGW_100456.1	TRI4_10743	4	1111	1|1|1|1	sp|P78717|UBC2_NECHA	98	151	3e-85	313	151	Ubiquitin-conjugating enzyme E2 2 OS=Nectria haematococca GN=UBC2 PE=3 SV=1	K10573	UBE2A, UBC2, RAD6A; ubiquitin-conjugating enzyme E2 A [EC6.3.2.19]														1	UQ_con
SMF2FGGW_100457.1	TRI4_10744	4	1111	1|1|1|1	sp|Q86Z98|KINH_GIBMO	72	939	0	1346	931	Kinesin heavy chain OS=Gibberella moniliformis GN=KLP1 PE=3 SV=1																1	Kinesin
SMF2FGGW_100458.1	TRI4_10745	4	1111	1|1|1|1
SMF2FGGW_100459.1	TRI4_10746	4	1111	1|1|1|1	sp|Q4ICG8|LCMT1_GIBZE	53	377	1e-110	399	375	Leucine carboxyl methyltransferase 1 OS=Gibberella zeae (strain PH-1 / FGSC 9075 / NRRL 31084) GN=PPM1 PE=3 SV=1	K00599	E2.1.1.-														1	LCM
SMF2FGGW_100460.1	TRI4_10747	4	1111	1|1|1|1	sp|O14311|SPT3_SCHPO	46	295	8e-65	247	307	Protein spt3 OS=Schizosaccharomyces pombe (strain ATCC 38366 / 972) GN=spt3 PE=2 SV=2	K11313	SUPT3H, SPT3; transcription initiation protein SPT3														1	TFIID-18kDa
SMF2FGGW_100461.1	TRI4_10748	4	1111	1|1|1|1																							2	DUF2422 FUSC_2
SMF2FGGW_100462.1	TRI4_10749	4	1111	1|1|1|1	sp|Q4ICG5|AP2S_GIBZE	97	143	4e-78	289	143	AP-2 complex subunit sigma OS=Gibberella zeae (strain PH-1 / FGSC 9075 / NRRL 31084) GN=APS2 PE=3 SV=1	K11827	AP2S1; AP-2 complex subunit sigma-1														1	Clat_adaptor_s
SMF2FGGW_100463.1	TRI4_10750	4	1111	1|1|1|1
SMF2FGGW_100464.1	TRI4_10751	4	1111	1|1|1|1																							1	Ist1
SMF2FGGW_100465.1	TRI4_10752	4	1111	1|1|1|1	sp|A4RJH4|NM111_MAGO7	72	1013	0	1541	1029	Pro-apoptotic serine protease NMA111 OS=Magnaporthe oryzae (strain 70-15 / FGSC 8958) GN=NMA111 PE=3 SV=1			MER216819	76	330	1e-147	520	1020	330	subfamily S1B non-peptidase homologues (Magnaporthe oryzae)	S01.UNB	S01B				3	Trypsin_2 PDZ_1 PDZ_1
SMF2FGGW_100466.1	TRI4_10753	4	1111	1|1|1|1
SMF2FGGW_100467.1	TRI4_10754	4	1111	1|1|1|1																							1	DnaJ
SMF2FGGW_100468.1	TRI4_10162	4	1111	2|2|1|1								K12605	CNOT2, NOT2; CCR4-NOT transcription complex subunit 2														2	NOT2_3_5 CUE
SMF2FGGW_100469.1
SMF2FGGW_100470.1	TRI4_10162	4	1111	2|2|1|1	sp|Q9BRT8|CBWD1_HUMAN	43	367	4e-71	268	395	COBW domain-containing protein 1 OS=Homo sapiens GN=CBWD1 PE=1 SV=1	K12605	CNOT2, NOT2; CCR4-NOT transcription complex subunit 2														1	cobW
SMF2FGGW_100471.1	TRI4_10755	4	1111	1|1|1|1																							1	Mob1_phocein
SMF2FGGW_100472.1	TRI4_10756	4	1111	1|1|1|1																							2	Zn_clus Fungal_trans_2
SMF2FGGW_100473.1	TRI4_19672	2	1010	1|0|1|0
SMF2FGGW_100474.1	TRI4_18770	2	1001	1|0|0|1
SMF2FGGW_100475.1	TRI4_10757	4	1111	1|1|1|1																							2	MOSC_N MOSC
SMF2FGGW_100476.1	TRI4_10758	4	1111	1|1|1|1	sp|P41003|SMC2_SCHPO	48	1177	0	1107	1172	Structural maintenance of chromosomes protein 2 OS=Schizosaccharomyces pombe (strain ATCC 38366 / 972) GN=cut14 PE=1 SV=2	K06674	SMC2; structural maintenance of chromosome 2														2	SMC_N SMC_hinge
SMF2FGGW_100477.1	TRI4_10759	4	1111	1|1|1|1																							1	INCENP_ARK-bind
SMF2FGGW_100478.1	TRI4_10760	4	1111	1|1|1|1	sp|Q4WRP2|MS116_ASPFU	46	504	1e-120	431	655	ATP-dependent RNA helicase mss116, mitochondrial OS=Neosartorya fumigata (strain ATCC MYA-4609 / Af293 / CBS 101355 / FGSC A1100) GN=mss116 PE=3 SV=1																2	DEAD Helicase_C
SMF2FGGW_100479.1	TRI4_10761	4	1111	1|1|1|1	sp|P39108|PEX7_YEAST	38	393	3e-70	266	375	Peroxisomal targeting signal 2 receptor OS=Saccharomyces cerevisiae (strain ATCC 204508 / S288c) GN=PEX7 PE=1 SV=1	K13341	PEX7, PTS2R; peroxin-7	MER152960	35	256	4e-38	157	353	238	family S9 non-peptidase homologues (Scheffersomyces stipitis)	S09.UNW	S09X				4	WD40 WD40 WD40 WD40
SMF2FGGW_100480.1	TRI4_10762	4	1111	1|1|1|1																							2	2OG-FeII_Oxy_2 zf-GRF
SMF2FGGW_100481.1	TRI4_10763	4	1111	1|1|1|1	sp|Q6BII9|RIB7_DEBHA	42	260	5e-43	174	247	5-amino-6-(5-phosphoribosylamino)uracil reductase OS=Debaryomyces hansenii (strain ATCC 36239 / CBS 767 / JCM 1990 / NBRC 0083 / IGC 2968) GN=RIB7 PE=3 SV=1	K14654	RIB7, arfC; 2,5-diamino-6-(ribosylamino)-4(3H)-pyrimidinone 5'-phosphate reductase [EC1.1.1.302]														1	RibD_C
SMF2FGGW_100482.1	TRI4_10764	4	1111	1|1|1|1	sp|O60116|RBSK_SCHPO	38	320	2e-42	172	318	Putative ribokinase OS=Schizosaccharomyces pombe (strain ATCC 38366 / 972) GN=SPBC16G5.02c PE=2 SV=1	K00852	rbsK, RBKS; ribokinase [EC2.7.1.15]														1	PfkB
SMF2FGGW_100483.1	TRI4_10765	4	1111	1|1|1|1
SMF2FGGW_100484.1	TRI4_10766	4	1111	1|1|1|1																							1	UQ_con
SMF2FGGW_100485.1	TRI4_10767	4	1111	1|1|1|1	sp|O94389|CC124_SCHPO	42	120	9e-20	97.1	207	Coiled-coil domain-containing protein 124 homolog OS=Schizosaccharomyces pombe (strain ATCC 38366 / 972) GN=SPBC29A10.12 PE=2 SV=1																1	DUF1014
SMF2FGGW_100486.1	TRI4_10768	4	1111	1|1|1|1																							1	MFS_1
SMF2FGGW_100487.1	TRI4_10769	4	1111	1|1|1|1	sp|P49413|UAY_EMENI	49	768	0	691	1060	Positive regulator of purine utilization OS=Emericella nidulans GN=uaY PE=4 SV=2																2	Zn_clus Fungal_trans
SMF2FGGW_100488.1	TRI4_10770	4	1111	1|1|1|1
SMF2FGGW_100489.1	TRI4_10771	4	1111	1|1|1|1
SMF2FGGW_100490.1
SMF2FGGW_100491.1	TRI4_10772	4	1111	1|1|1|1																							1	Cupin_2
SMF2FGGW_100492.1	TRI4_10773	4	1111	1|1|1|1																							1	DAO
SMF2FGGW_100493.1	TRI4_10774	4	1111	1|1|1|1
SMF2FGGW_100494.1	TRI4_10775	4	1111	1|1|1|1																							1	DUF2415
SMF2FGGW_100495.1	TRI4_10776	4	1111	1|1|1|1	sp|Q5B0C0|HSP7M_EMENI	83	618	0	1068	666	Heat shock 70 kDa protein OS=Emericella nidulans GN=AN6010 PE=1 SV=1	K04043	dnaK; molecular chaperone DnaK														1	HSP70
SMF2FGGW_100496.1	TRI4_10777	4	1111	1|1|1|1								K03107	SRP68; signal recognition particle subunit SRP68
SMF2FGGW_100497.1	TRI4_10778	4	1111	1|1|1|1																							2	SNF2_N Helicase_C
SMF2FGGW_100498.1	TRI4_10779	4	1111	1|1|1|1	sp|Q9Y705|ALP4_SCHPO	40	776	1e-159	563	784	Spindle pole body component alp4 OS=Schizosaccharomyces pombe (strain ATCC 38366 / 972) GN=alp4 PE=1 SV=1	K16569	TUBGCP2, GCP2; gamma-tubulin complex component 2	MER264829	39	106	4e-15	82.4	935	220	chymotrypsin B {{Gadus}-type} (Takifugu rubripes)	S01.437	S01A				1	Spc97_Spc98
SMF2FGGW_100499.1	TRI4_10780	4	1111	1|1|1|1	sp|P32379|PSA5_YEAST	72	244	9e-99	359	260	Proteasome component PUP2 OS=Saccharomyces cerevisiae (strain ATCC 204508 / S288c) GN=PUP2 PE=1 SV=2	K02729	PSMA5; 20S proteasome subunit alpha 5 [EC3.4.25.1]	MER033151	91	214	1e-114	409	246	214	proteasome subunit alpha 5 (Magnaporthe grisea)	T01.975	T01A				2	Proteasome_A_N Proteasome
SMF2FGGW_100500.1	TRI4_10781	4	1111	1|1|1|1																							2	Zn_clus Fungal_trans_2
SMF2FGGW_100501.1
SMF2FGGW_100502.1	TRI4_17819	3	1101	1|1|0|1																							1	Fungal_trans
SMF2FGGW_100503.1	TRI4_10782	4	1111	1|1|1|1
SMF2FGGW_100504.1	TRI4_17820	3	1101	1|1|0|1										MER213648	35	268	2e-50	198	394	265	family S33 non-peptidase homologues (Chaetomium globosum)	S33.UNW	S33				1	Abhydrolase_6
SMF2FGGW_100505.1	TRI4_19128	2	1100	1|1|0|0
SMF2FGGW_100506.1	TRI4_10245	4	1111	1|1|2|1
SMF2FGGW_100507.1	TRI4_10783	4	1111	1|1|1|1	sp|P36218|XYN1_TRIRE	96	229	1e-125	447	229	Endo-1,4-beta-xylanase 1 OS=Trichoderma reesei GN=xyn1 PE=1 SV=1													GH11			1	Glyco_hydro_11
SMF2FGGW_100508.1	TRI4_10018	3	1110	8|2|2|0
SMF2FGGW_100509.1	TRI4_10784	4	1111	1|1|1|1	sp|A1D145|PGLR_NEOFI	68	382	1e-135	481	378	Probable endopolygalacturonase NFIA_008150 OS=Neosartorya fischeri (strain ATCC 1020 / DSM 3700 / FGSC A1164 / NRRL 181) GN=NFIA_008150 PE=3 SV=1	K01184	E3.2.1.15; polygalacturonase [EC3.2.1.15]											GH28			1	Glyco_hydro_28
SMF2FGGW_100510.1	TRI4_10785	4	1111	1|1|1|1																				GH23			1	Lysozyme_like
SMF2FGGW_100511.1	TRI4_10786	4	1111	1|1|1|1	sp|A1CPX0|QUTD_ASPCL	40	534	1e-103	377	540	Probable quinate permease OS=Aspergillus clavatus (strain ATCC 1007 / CBS 513.65 / DSM 816 / NCTC 3887 / NRRL 1) GN=qutD PE=3 SV=1																1	Sugar_tr
SMF2FGGW_100512.1
SMF2FGGW_100513.1	TRI4_10787	4	1111	1|1|1|1
SMF2FGGW_100514.1	TRI4_10788	4	1111	1|1|1|1	sp|P22143|CYAH_MYRVE	47	244	7e-65	246	244	Cyanamide hydratase OS=Myrothecium verrucaria GN=CAH PE=1 SV=1	K06035	E4.2.1.69; cyanamide hydratase [EC4.2.1.69]														1	HD
SMF2FGGW_100515.1	TRI4_10789	4	1111	1|1|1|1	sp|Q45072|TFTE_BURCE	45	329	2e-80	299	352	Maleylacetate reductase OS=Burkholderia cepacia GN=tftE PE=3 SV=1																1	Fe-ADH
SMF2FGGW_100516.1	TRI4_10790	4	1111	1|1|1|1	sp|Q39287|FAD6E_BRAJU	38	365	1e-70	266	384	Omega-6 fatty acid desaturase, endoplasmic reticulum OS=Brassica juncea PE=2 SV=1	K10256	FAD2; omega-6 fatty acid desaturase (delta-12 desaturase) [EC1.14.19.-]														2	DUF3474 FA_desaturase
SMF2FGGW_100517.1	TRI4_10096	4	1111	3|1|2|1
SMF2FGGW_100518.1	TRI4_10198	2	1010	4|0|1|0
SMF2FGGW_100519.1	TRI4_18367	3	1110	1|1|1|0
SMF2FGGW_100520.1	TRI4_18848	2	1100	1|1|0|0																							1	Lipase_3
SMF2FGGW_100521.1	TRI4_10791	4	1111	1|1|1|1																							1	zf-CCCH
SMF2FGGW_100522.1	TRI4_10142	4	1111	1|1|3|1																							2	PGAP1 WD40
SMF2FGGW_100523.1	TRI4_17821	3	1101	1|1|0|1																							1	AMP-binding
SMF2FGGW_100524.1	TRI4_10792	4	1111	1|1|1|1
SMF2FGGW_100525.1	TRI4_10793	4	1111	1|1|1|1								K12613	DCP2; mRNA-decapping enzyme subunit 2 [EC3.6.1.62]														2	DCP2 NUDIX
SMF2FGGW_100526.1	TRI4_10794	4	1111	1|1|1|1																							1	DUF4112
SMF2FGGW_100527.1	TRI4_10795	4	1111	1|1|1|1	sp|Q9C167|RIR2_NEUCR	78	399	0	646	410	Ribonucleoside-diphosphate reductase small chain OS=Neurospora crassa (strain ATCC 24698 / 74-OR23-1A / CBS 708.71 / DSM 1257 / FGSC 987) GN=rnr-2 PE=3 SV=2	K10808	RRM2; ribonucleoside-diphosphate reductase subunit M2 [EC1.17.4.1]														1	Ribonuc_red_sm
SMF2FGGW_100528.1	TRI4_17822	3	1101	1|1|0|1																							6	Ank_2 Ank_2 Ank_2 Ank Ank_2 SRP9-21
SMF2FGGW_100529.1	TRI4_17823	3	1101	1|1|0|1
SMF2FGGW_100530.1														MER224763	47	57	7e-08	54.3	72	410	family S8 non-peptidase homologues (Aspergillus niger)	S08.UNW	S08X
SMF2FGGW_100531.1	TRI4_10796	4	1111	1|1|1|1								K14962	WDR82, SWD2, CPS35; COMPASS component SWD2														2	WD40 WD40
SMF2FGGW_100532.1	TRI4_10797	4	1111	1|1|1|1										MER228684	63	377	1e-140	498	607	374	family S9 unassigned peptidases (Aspergillus fumigatus)	S09.UPW	S09X				1	COesterase
SMF2FGGW_100533.1	TRI4_10798	4	1111	1|1|1|1	sp|P32332|OAC1_YEAST	50	287	8e-78	290	324	Mitochondrial oxaloacetate transport protein OS=Saccharomyces cerevisiae (strain ATCC 204508 / S288c) GN=OAC1 PE=1 SV=1	K15117	SLC25A34_35, OAC1; solute carrier family 25, member 34/35														3	Mito_carr Mito_carr Mito_carr
SMF2FGGW_100534.1	TRI4_10799	4	1111	1|1|1|1								K14169	CTU2, NCS2; cytoplasmic tRNA 2-thiolation protein 2														1	DUF2392
SMF2FGGW_100535.1	TRI4_10800	4	1111	1|1|1|1																							2	PH PH
SMF2FGGW_100536.1	TRI4_10801	4	1111	1|1|1|1
SMF2FGGW_100537.1	TRI4_10802	4	1111	1|1|1|1	sp|Q01085|TIAR_HUMAN	35	323	2e-50	200	375	Nucleolysin TIAR OS=Homo sapiens GN=TIAL1 PE=1 SV=1	K13201	TIA1, TIAL1; nucleolysin TIA-1/TIAR														3	RRM_1 RRM_1 RRM_1
SMF2FGGW_100538.1	TRI4_10803	4	1111	1|1|1|1								K08825	DYRK; dual-specificity tyrosine-(Y)-phosphorylation regulated kinase [EC2.7.12.1]														1	Pkinase
SMF2FGGW_100539.1	TRI4_10804	4	1111	1|1|1|1
SMF2FGGW_100540.1	TRI4_10805	4	1111	1|1|1|1																							1	PPR_2
SMF2FGGW_100541.1	TRI4_10806	4	1111	1|1|1|1	sp|P28040|DPOA_SCHPO	42	1412	0	1084	1405	DNA polymerase alpha catalytic subunit OS=Schizosaccharomyces pombe (strain ATCC 38366 / 972) GN=pol1 PE=1 SV=1	K02320	POLA1; DNA polymerase alpha subunit A [EC2.7.7.7]														4	DNA_pol_alpha_N DNA_pol_B_exo1 DNA_pol_B zf-DNA_Pol
SMF2FGGW_100542.1	TRI4_10807	4	1111	1|1|1|1								K03260	EIF4G; translation initiation factor 4G														2	eIF_4G1 MIF4G
SMF2FGGW_100543.1	TRI4_10808	4	1111	1|1|1|1	sp|O60306|AQR_HUMAN	40	1344	0	965	1485	Intron-binding protein aquarius OS=Homo sapiens GN=AQR PE=1 SV=4	K12874	AQR; intron-binding protein aquarius														2	AAA_11 AAA_12
SMF2FGGW_100544.1	TRI4_10809	4	1111	1|1|1|1								K12878	THOC1; THO complex subunit 1														2	efThoc1 Guanylate_kin
SMF2FGGW_100545.1	TRI4_10810	4	1111	1|1|1|1	sp|P38431|IF5_YEAST	41	413	1e-83	310	405	Eukaryotic translation initiation factor 5 OS=Saccharomyces cerevisiae (strain ATCC 204508 / S288c) GN=TIF5 PE=1 SV=1	K03262	EIF5; translation initiation factor 5														2	eIF-5_eIF-2B W2
SMF2FGGW_100546.1	TRI4_10811	4	1111	1|1|1|1																							1	p450
SMF2FGGW_100547.1	TRI4_17824	3	1101	1|1|0|1
SMF2FGGW_100548.1	TRI4_10812	4	1111	1|1|1|1	sp|C9SV08|IF6_VERA1	93	246	1e-133	473	246	Eukaryotic translation initiation factor 6 OS=Verticillium albo-atrum (strain VaMs.102) GN=TIF6 PE=3 SV=2	K03264	EIF6; translation initiation factor 6														1	eIF-6
SMF2FGGW_100549.1	TRI4_10813	4	1111	1|1|1|1																							1	Methyltransf_18
SMF2FGGW_100550.1	TRI4_10814	4	1111	1|1|1|1	sp|Q9UT08|2AAA_SCHPO	55	600	0	660	590	Protein phosphatase PP2A regulatory subunit A OS=Schizosaccharomyces pombe (strain ATCC 38366 / 972) GN=paa1 PE=2 SV=1	K03456	PPP2R1; protein phosphatase 2 (formerly 2A), regulatory subunit A														2	DUF2435 HEAT_2
SMF2FGGW_100551.1	TRI4_10815	4	1111	1|1|1|1	sp|O13432|SYFB_CANAL	55	604	0	695	592	Phenylalanyl-tRNA synthetase beta chain OS=Candida albicans GN=FRS1 PE=2 SV=3	K01890	FARSB, pheT; phenylalanyl-tRNA synthetase beta chain [EC6.1.1.20]														2	B3_4 B5
SMF2FGGW_100552.1	TRI4_10816	4	1111	1|1|1|1	sp|P47147|YMR1_YEAST	35	612	1e-100	365	688	Phosphoinositide 3-phosphatase OS=Saccharomyces cerevisiae (strain ATCC 204508 / S288c) GN=YMR1 PE=1 SV=1																2	Myotub-related Y_phosphatase_m
SMF2FGGW_100553.1	TRI4_10817	4	1111	1|1|1|1	sp|O60128|RS3_SCHPO	78	220	8e-99	360	249	40S ribosomal protein S3 OS=Schizosaccharomyces pombe (strain ATCC 38366 / 972) GN=rps3 PE=1 SV=1	K02985	RP-S3e, RPS3; small subunit ribosomal protein S3e														2	KH_2 Ribosomal_S3_C
SMF2FGGW_100554.1	TRI4_10818	4	1111	1|1|1|1	sp|Q5R7Q3|NIPA2_PONAB	44	289	1e-69	264	360	Magnesium transporter NIPA2 OS=Pongo abelii GN=NIPA2 PE=2 SV=1																1	Mg_trans_NIPA
SMF2FGGW_100555.1	TRI4_10819	4	1111	1|1|1|1																							1	DUF2420
SMF2FGGW_100556.1	TRI4_10820	4	1111	1|1|1|1	sp|Q5RA77|COPD_PONAB	35	519	2e-93	343	511	Coatomer subunit delta OS=Pongo abelii GN=ARCN1 PE=2 SV=1																2	Clat_adaptor_s Adap_comp_sub
SMF2FGGW_100557.1	TRI4_10821	4	1111	1|1|1|1																							1	FAD_binding_3
SMF2FGGW_100558.1	TRI4_10822	4	1111	1|1|1|1	sp|P16966|TTR_PSESZ	36	106	4e-11	68.2	177	Acetyltransferase OS=Pseudomonas syringae pv. tabaci GN=ttr PE=1 SV=1																1	Acetyltransf_1
SMF2FGGW_100559.1	TRI4_10823	4	1111	1|1|1|1
SMF2FGGW_100560.1	TRI4_10824	4	1111	1|1|1|1	sp|Q9HFJ5|APTH1_NEUCR	57	235	2e-75	281	245	Acyl-protein thioesterase 1 OS=Neurospora crassa (strain ATCC 24698 / 74-OR23-1A / CBS 708.71 / DSM 1257 / FGSC 987) GN=B2J23.070 PE=3 SV=2			MER209890	50	112	9e-30	128	242	112	family S9 unassigned peptidases (Pyrenophora tritici)	S09.UPW	S09X				1	Abhydrolase_2
SMF2FGGW_100561.1	TRI4_10825	4	1111	1|1|1|1	sp|P29061|CHIB_TOBAC	37	290	1e-35	151	294	Basic endochitinase OS=Nicotiana tabacum PE=2 SV=1	K01183	E3.2.1.14; chitinase [EC3.2.1.14]											GH18			1	Glyco_hydro_18
SMF2FGGW_100562.1	TRI4_10826	4	1111	1|1|1|1	sp|P67773|Y3657_MYCBO	35	180	1e-23	110	291	Uncharacterized protein Mb3657 OS=Mycobacterium bovis GN=Mb3657 PE=3 SV=1																1	PhyH
SMF2FGGW_100563.1	TRI4_10827	4	1111	1|1|1|1
SMF2FGGW_100564.1	TRI4_10828	4	1111	1|1|1|1																							1	TauD
SMF2FGGW_100565.1	TRI4_10829	4	1111	1|1|1|1
SMF2FGGW_100566.1	TRI4_10830	4	1111	1|1|1|1
SMF2FGGW_100567.1	TRI4_10018	3	1110	8|2|2|0
SMF2FGGW_100568.1	TRI4_17825	3	1101	1|1|0|1	sp|Q00278|NOR1_ASPPA	37	243	7e-39	160	271	Aflatoxin biosynthesis ketoreductase nor-1 OS=Aspergillus parasiticus GN=nor-1 PE=3 SV=1																1	adh_short
SMF2FGGW_100569.1	TRI4_17826	3	1101	1|1|0|1																							1	Methyltransf_23
SMF2FGGW_100570.1	TRI4_17827	3	1101	1|1|0|1																							1	Aminotran_1_2
SMF2FGGW_100571.1	TRI4_10246	4	1111	1|1|1|2								K00517	E1.14.-.-														1	p450
SMF2FGGW_100572.1	TRI4_10077	4	1111	2|2|1|3								K01932	E6.3.2.-													NRPS	8	AMP-binding PP-binding Condensation AMP-binding PP-binding Condensation HxxPF_rpt PP-binding
SMF2FGGW_100573.1	TRI4_17828	3	1101	1|1|0|1
SMF2FGGW_100574.1	TRI4_10341	3	1101	1|1|0|2	sp|E9CV02|DPEP2_COCPS	42	384	2e-78	294	461	Putative dipeptidase CPSG_01350 OS=Coccidioides posadasii (strain RMSCC 757 / Silveira) GN=CPSG_01350 PE=3 SV=1	K01273	E3.4.13.19, DPEP1; membrane dipeptidase [EC3.4.13.19]	MER093414	51	372	1e-102	370	644	343	family M19 unassigned peptidases (Neosartorya fischeri)	M19.UPW	M19				3	GST_C Peptidase_M19 Peptidase_M19
SMF2FGGW_100575.1	TRI4_18849	2	1100	1|1|0|0
SMF2FGGW_100576.1	TRI4_18850	2	1100	1|1|0|0																							2	Zn_clus p450
SMF2FGGW_100577.1	TRI4_10003	4	1111	8|8|7|10								K05658	ABCB1; ATP-binding cassette, subfamily B (MDR/TAP), member 1														4	ABC_membrane ABC_tran ABC_membrane ABC_tran
SMF2FGGW_100578.1	TRI4_17829	3	1101	1|1|0|1																							1	Methyltransf_2
SMF2FGGW_100579.1	TRI4_18851	2	1100	1|1|0|0																							1	p450
SMF2FGGW_100580.1	TRI4_10152	4	1111	1|1|1|3																							1	Pyr_redox_2
SMF2FGGW_100581.1	TRI4_10831	4	1111	1|1|1|1
SMF2FGGW_100582.1	TRI4_10005	4	1111	5|6|6|13																							4	ABC_membrane ABC_tran ABC_membrane ABC_tran
SMF2FGGW_100583.1	TRI4_18852	2	1100	1|1|0|0
SMF2FGGW_100584.1	TRI4_18853	2	1100	1|1|0|0
SMF2FGGW_100585.1	TRI4_18854	2	1100	1|1|0|0																							1	DUF3328
SMF2FGGW_100586.1	TRI4_10832	4	1111	1|1|1|1																							1	Semialdhyde_dh
SMF2FGGW_100587.1	TRI4_10018	3	1110	8|2|2|0
SMF2FGGW_100588.1	TRI4_17830	3	1101	1|1|0|1
SMF2FGGW_100589.1	TRI4_18855	2	1100	1|1|0|0
SMF2FGGW_100590.1	TRI4_10833	4	1111	1|1|1|1
SMF2FGGW_100591.1	TRI4_17831	3	1101	1|1|0|1																							2	FMN_dh FMN_dh
SMF2FGGW_100592.1	TRI4_17832	3	1011	1|0|1|1																							1	zf-RING_2
SMF2FGGW_100593.1	TRI4_10834	4	1111	1|1|1|1																							1	adh_short
SMF2FGGW_100594.1	TRI4_10835	4	1111	1|1|1|1																							2	Zn_clus Fungal_trans_2
SMF2FGGW_100595.1
SMF2FGGW_100596.1	TRI4_10836	4	1111	1|1|1|1																							3	Cu-oxidase_3 Cu-oxidase Cu-oxidase_2
SMF2FGGW_100597.1	TRI4_10837	4	1111	1|1|1|1
SMF2FGGW_100598.1	TRI4_10838	4	1111	1|1|1|1
SMF2FGGW_100599.1	TRI4_10839	4	1111	1|1|1|1
SMF2FGGW_100600.1	TRI4_10840	4	1111	1|1|1|1																							1	Lipase_GDSL_2
SMF2FGGW_100601.1	TRI4_10841	4	1111	1|1|1|1	sp|Q9Y757|CP52L_DEBHN	41	508	2e-97	356	519	Cytochrome P450 52A12 OS=Debaryomyces hansenii GN=CYP52A12 PE=2 SV=2	K00495	E1.14.14.-														1	p450
SMF2FGGW_100602.1
SMF2FGGW_100603.1	TRI4_10842	4	1111	1|1|1|1	sp|P11838|CARP_CRYPA	50	388	8e-88	324	419	Endothiapepsin OS=Cryphonectria parasitica GN=EAPA PE=1 SV=2	K06004	E3.4.23.18; aspergillopepsin I [EC3.4.23.18]	MER020007	57	325	2e-92	338	399	324	endothiapepsin (Fusarium venenatum)	A01.017	A01A				1	Asp
SMF2FGGW_100604.1	TRI4_10843	4	1111	1|1|1|1																							1	AAA
SMF2FGGW_100605.1	TRI4_10844	4	1111	1|1|1|1
SMF2FGGW_100606.1	TRI4_10845	4	1111	1|1|1|1
SMF2FGGW_100607.1	TRI4_10846	4	1111	1|1|1|1
SMF2FGGW_100608.1	TRI4_18384	3	1101	1|1|0|1
SMF2FGGW_100609.1	TRI4_10847	4	1111	1|1|1|1
SMF2FGGW_100610.1	TRI4_10848	4	1111	1|1|1|1																							1	Polyketide_cyc2
SMF2FGGW_100611.1	TRI4_10849	4	1111	1|1|1|1																							2	Zn_clus Fungal_trans
SMF2FGGW_100612.1	TRI4_10850	4	1111	1|1|1|1								K00799	GST, gst; glutathione S-transferase [EC2.5.1.18]														2	GST_N_3 GST_C
SMF2FGGW_100613.1	TRI4_10851	4	1111	1|1|1|1																							1	adh_short
SMF2FGGW_100614.1
SMF2FGGW_100615.1	TRI4_19844	2	1010	1|0|1|0
SMF2FGGW_100616.1	TRI4_10096	4	1111	3|1|2|1
SMF2FGGW_100617.1	TRI4_10852	4	1111	1|1|1|1								K03351	APC4; anaphase-promoting complex subunit 4														1	Apc4
SMF2FGGW_100618.1	TRI4_10853	4	1111	1|1|1|1	sp|O74544|GTR2_SCHPO	51	319	6e-86	317	314	GTP-binding protein gtr2 OS=Schizosaccharomyces pombe (strain ATCC 38366 / 972) GN=gtr2 PE=2 SV=1	K16186	RRAGC_D; Ras-related GTP-binding protein C/D														1	Gtr1_RagA
SMF2FGGW_100619.1	TRI4_10854	4	1111	1|1|1|1																							1	Cupin_2
SMF2FGGW_100620.1	TRI4_10855	4	1111	1|1|1|1																							1	adh_short
SMF2FGGW_100621.1	TRI4_10856	4	1111	1|1|1|1																							2	FAD_binding_4 BBE
SMF2FGGW_100622.1	TRI4_10857	4	1111	1|1|1|1																							1	p450
SMF2FGGW_100623.1	TRI4_10858	4	1111	1|1|1|1	sp|Q09851|YAEB_SCHPO	41	226	1e-40	167	296	Uncharacterized oxidoreductase C23D3.11 OS=Schizosaccharomyces pombe (strain ATCC 38366 / 972) GN=SPAC23D3.11 PE=2 SV=2	K06123	AYR1; 1-acylglycerone phosphate reductase [EC1.1.1.101]														1	adh_short
SMF2FGGW_100624.1	TRI4_10859	4	1111	1|1|1|1																							2	adh_short Cupin_2
SMF2FGGW_100625.1	TRI4_10000	4	1111	7|9|13|18																						PKS	7	ketoacyl-synt Ketoacyl-synt_C Ketoacyl-synt_C Acyl_transf_1 ADH_N ADH_zinc_N KR
SMF2FGGW_100626.1	TRI4_10860	4	1111	1|1|1|1
SMF2FGGW_100627.1	TRI4_19023	2	1100	1|1|0|0
SMF2FGGW_100628.1	TRI4_10861	4	1111	1|1|1|1																							1	ECH
SMF2FGGW_100629.1	TRI4_10862	4	1111	1|1|1|1
SMF2FGGW_100630.1	TRI4_10863	4	1111	1|1|1|1																				GT2			1	Glyco_tranf_2_3
SMF2FGGW_100631.1	TRI4_10864	4	1111	1|1|1|1
SMF2FGGW_100632.1	TRI4_10865	4	1111	1|1|1|1	sp|Q4IQ08|GWT1_GIBZE	65	497	0	659	501	GPI-anchored wall transfer protein 1 OS=Gibberella zeae (strain PH-1 / FGSC 9075 / NRRL 31084) GN=GWT1 PE=3 SV=1	K05283	PIGW; phosphatidylinositol glycan, class W [EC2.3.-.-]														1	GWT1
SMF2FGGW_100633.1	TRI4_10866	4	1111	1|1|1|1								K08286	E2.7.11.-; protein-serine/threonine kinase [EC2.7.11.-]														1	Pkinase
SMF2FGGW_100634.1	TRI4_10867	4	1111	1|1|1|1																							2	Na_Ca_ex Na_Ca_ex
SMF2FGGW_100635.1	TRI4_10868	4	1111	1|1|1|1
SMF2FGGW_100636.1	TRI4_10869	4	1111	1|1|1|1																							1	PPP4R2
SMF2FGGW_100637.1	TRI4_10870	4	1111	1|1|1|1																							1	zf-RING_2
SMF2FGGW_100638.1	TRI4_10871	4	1111	1|1|1|1																							1	Het-C
SMF2FGGW_100639.1	TRI4_10872	4	1111	1|1|1|1																							1	HMG_box
SMF2FGGW_100640.1	TRI4_10873	4	1111	1|1|1|1	sp|Q6A3P9|UREA_ASPFU	74	838	0	1294	838	Urease OS=Neosartorya fumigata (strain ATCC MYA-4609 / Af293 / CBS 101355 / FGSC A1100) GN=ure1 PE=2 SV=2	K01427	URE; urease [EC3.5.1.5]	MER090310	75	563	0	898	835	563	urease (Emericella nidulans)	M38.982	M38				4	Urease_gamma Urease_beta Urease_alpha Amidohydro_1
SMF2FGGW_100641.1	TRI4_10874	4	1111	1|1|1|1								K11315	TADA3, ADA3, NGG1; transcriptional adapter 3														1	Ada3
SMF2FGGW_100642.1	TRI4_10875	4	1111	1|1|1|1								K13621	BTA1; betaine lipid synthase														2	Methyltransf_23 DUF3419
SMF2FGGW_100643.1	TRI4_10876	4	1111	1|1|1|1	sp|Q7SGY6|DHSD_NEUCR	61	169	4e-52	203	166	Succinate dehydrogenase [ubiquinone] cytochrome b small subunit, mitochondrial OS=Neurospora crassa (strain ATCC 24698 / 74-OR23-1A / CBS 708.71 / DSM 1257 / FGSC 987) GN=B18P24.060 PE=3 SV=1	K00237	SDHD, SDH4; succinate dehydrogenase (ubiquinone) membrane anchor subunit														1	CybS
SMF2FGGW_100644.1	TRI4_10877	4	1111	1|1|1|1	sp|P28669|SYYM_PODAS	54	561	1e-174	611	640	Tyrosyl-tRNA synthetase, mitochondrial OS=Podospora anserina GN=YTS1 PE=3 SV=1	K01866	YARS, tyrS; tyrosyl-tRNA synthetase [EC6.1.1.1]														1	tRNA-synt_1b
SMF2FGGW_100645.1	TRI4_10878	4	1111	1|1|1|1																							2	NPR2 NPR2
SMF2FGGW_100646.1	TRI4_10879	4	1111	1|1|1|1								K04523	UBQLN, DSK2; ubiquilin														2	ubiquitin UBA
SMF2FGGW_100647.1	TRI4_10880	4	1111	1|1|1|1								K00344	E1.6.5.5, qor; NADPH2quinone reductase [EC1.6.5.5]														2	ADH_N ADH_zinc_N
SMF2FGGW_100648.1	TRI4_10881	4	1111	1|1|1|1																							1	IBN_N
SMF2FGGW_100649.1	TRI4_10882	4	1111	1|1|1|1	sp|O13969|SYTM_SCHPO	47	442	1e-114	414	473	Probable threonyl-tRNA synthetase, mitochondrial OS=Schizosaccharomyces pombe (strain ATCC 38366 / 972) GN=SPAC24C9.09 PE=2 SV=1	K01868	TARS, thrS; threonyl-tRNA synthetase [EC6.1.1.3]														2	tRNA-synt_2b HGTP_anticodon
SMF2FGGW_100650.1	TRI4_10883	4	1111	1|1|1|1																							1	HLH
SMF2FGGW_100651.1	TRI4_10884	4	1111	1|1|1|1	sp|O14141|YEW3_SCHPO	41	233	6e-41	167	236	Maf-like protein C3G6.03c OS=Schizosaccharomyces pombe (strain ATCC 38366 / 972) GN=SPAC3G6.03c PE=1 SV=1	K06287	maf; septum formation protein														1	Maf
SMF2FGGW_100652.1	TRI4_10885	4	1111	1|1|1|1																							2	Bromodomain Bromodomain
SMF2FGGW_100653.1	TRI4_10886	4	1111	1|1|1|1
SMF2FGGW_100654.1	TRI4_10887	4	1111	1|1|1|1																							1	DUF3844
SMF2FGGW_100655.1	TRI4_10888	4	1111	1|1|1|1																							1	Rhodanese
SMF2FGGW_100656.1	TRI4_10889	4	1111	1|1|1|1	sp|O74966|RUXG_SCHPO	67	70	2e-22	104	77	Probable small nuclear ribonucleoprotein G OS=Schizosaccharomyces pombe (strain ATCC 38366 / 972) GN=smg1 PE=2 SV=1	K11099	SNRPG, SMG; small nuclear ribonucleoprotein G														1	LSM
SMF2FGGW_100657.1	TRI4_10890	4	1111	1|1|1|1
SMF2FGGW_100658.1	TRI4_10891	4	1111	1|1|1|1																							1	p450
SMF2FGGW_100659.1	TRI4_10892	4	1111	1|1|1|1	sp|P96223|ETHA_MYCTU	38	489	9e-97	354	489	FAD-containing monooxygenase EthA OS=Mycobacterium tuberculosis GN=ethA PE=1 SV=1																1	Pyr_redox_3
SMF2FGGW_100660.1	TRI4_17833	3	1011	1|0|1|1	sp|Q9USI5|STI1_SCHPO	50	591	1e-163	575	591	Heat shock protein sti1 homolog OS=Schizosaccharomyces pombe (strain ATCC 38366 / 972) GN=sti1 PE=2 SV=1	K09553	STIP1; stress-induced-phosphoprotein 1														5	TPR_11 TPR_11 TPR_1 TPR_11 TPR_1
SMF2FGGW_100661.1	TRI4_10893	4	1111	1|1|1|1																							1	Pkinase
SMF2FGGW_100662.1
SMF2FGGW_100663.1
SMF2FGGW_100664.1	TRI4_10247	3	1011	2|0|2|1																							2	PIF1 Herpes_Helicase
SMF2FGGW_100665.1	TRI4_10894	4	1111	1|1|1|1																							1	CFEM
SMF2FGGW_100666.1	TRI4_10895	4	1111	1|1|1|1																							1	Myb_DNA-bind_3
SMF2FGGW_100667.1	TRI4_10896	4	1111	1|1|1|1
SMF2FGGW_100668.1	TRI4_17834	3	1011	1|0|1|1																							1	Acetyltransf_1
SMF2FGGW_100669.1	TRI4_10897	4	1111	1|1|1|1	sp|Q4IK03|MIA40_GIBZE	58	233	6e-72	271	391	Mitochondrial intermembrane space import and assembly protein 40 OS=Gibberella zeae (strain PH-1 / FGSC 9075 / NRRL 31084) GN=MIA40 PE=3 SV=1
SMF2FGGW_100670.1	TRI4_10898	4	1111	1|1|1|1								K00949	E2.7.6.2, THI80; thiamine pyrophosphokinase [EC2.7.6.2]														2	TPK_catalytic TPK_B1_binding
SMF2FGGW_100671.1	TRI4_10899	4	1111	1|1|1|1								K08496	GOSR2, BOS1; golgi SNAP receptor complex member 2														1	V-SNARE_C
SMF2FGGW_100672.1	TRI4_10900	4	1111	1|1|1|1																							1	MFS_1
SMF2FGGW_100673.1	TRI4_18931	2	1100	1|1|0|0
SMF2FGGW_100674.1	TRI4_10901	4	1111	1|1|1|1																							1	p450
SMF2FGGW_100675.1	TRI4_10902	4	1111	1|1|1|1	sp|Q9P380|PTR2_SCHPO	38	566	1e-103	377	618	Probable peptide transporter ptr2 OS=Schizosaccharomyces pombe (strain ATCC 38366 / 972) GN=ptr2 PE=1 SV=1																1	PTR2
SMF2FGGW_100676.1	TRI4_10903	4	1111	1|1|1|1																							1	MFS_1
SMF2FGGW_100677.1	TRI4_10904	4	1111	1|1|1|1																							1	C4dic_mal_tran
SMF2FGGW_100678.1	TRI4_10248	3	1011	1|0|2|2																							3	Aldo_ket_red Zn_clus Fungal_trans_2
SMF2FGGW_100679.1	TRI4_18771	2	1001	1|0|0|1																							1	DUF3425
SMF2FGGW_100680.1	TRI4_10905	4	1111	1|1|1|1										MER151592	52	370	1e-106	382	382	371	family S12 unassigned peptidases (Rhodococcus jostii)	S12.UPW	S12				1	Beta-lactamase
SMF2FGGW_100681.1	TRI4_10906	4	1111	1|1|1|1																							1	MFS_1
SMF2FGGW_100682.1	TRI4_17835	3	1101	1|1|0|1
SMF2FGGW_100683.1
SMF2FGGW_100684.1	TRI4_17836	3	1101	1|1|0|1																							1	Pro_CA
SMF2FGGW_100685.1	TRI4_10211	4	1111	1|1|1|2																							2	Zn_clus Fungal_trans
SMF2FGGW_100686.1	TRI4_10907	4	1111	1|1|1|1	sp|Q63060|GLPK_RAT	48	510	1e-131	469	524	Glycerol kinase OS=Rattus norvegicus GN=Gk PE=2 SV=1	K00864	E2.7.1.30, glpK; glycerol kinase [EC2.7.1.30]														2	FGGY_N FGGY_C
SMF2FGGW_100687.1	TRI4_10908	4	1111	1|1|1|1								K03441	GLP-F; aquaglyceroporin related protein, other eukaryote														1	MIP
SMF2FGGW_100688.1	TRI4_10909	4	1111	1|1|1|1	sp|Q64521|GPDM_MOUSE	44	647	1e-160	565	727	Glycerol-3-phosphate dehydrogenase, mitochondrial OS=Mus musculus GN=Gpd2 PE=1 SV=2	K00111	glpA, glpD; glycerol-3-phosphate dehydrogenase [EC1.1.5.3]														1	DAO
SMF2FGGW_100689.1	TRI4_10910	4	1111	1|1|1|1	sp|A1CWF3|ORYZ_NEOFI	44	367	2e-82	306	403	Alkaline protease 1 OS=Neosartorya fischeri (strain ATCC 1020 / DSM 3700 / FGSC A1164 / NRRL 181) GN=alp1 PE=2 SV=1			MER142233	48	278	6e-77	286	407	279	subfamily S8A unassigned peptidases (Magnaporthe grisea)	S08.UPA	S08A				2	Inhibitor_I9 Peptidase_S8
SMF2FGGW_100690.1	TRI4_10911	4	1111	1|1|1|1	sp|Q7D9A2|Y0809_MYCTU	56	537	1e-168	592	566	KsdD-like steroid dehydrogenase MT0809 OS=Mycobacterium tuberculosis GN=MT0809 PE=3 SV=1																1	FAD_binding_2
SMF2FGGW_100691.1	TRI4_10912	4	1111	1|1|1|1																				PL5			1	Alginate_lyase
SMF2FGGW_100692.1	TRI4_10913	4	1111	1|1|1|1								K01114	plcC; phospholipase C [EC3.1.4.3]														1	Phosphoesterase
SMF2FGGW_100693.1	TRI4_10914	4	1111	1|1|1|1																							3	Cu-oxidase_3 Cu-oxidase Cu-oxidase_2
SMF2FGGW_100694.1	TRI4_10915	4	1111	1|1|1|1																							1	Cerato-platanin
SMF2FGGW_100695.1	TRI4_10916	4	1111	1|1|1|1
SMF2FGGW_100696.1	TRI4_10917	4	1111	1|1|1|1																							1	Exo_endo_phos
SMF2FGGW_100697.1	TRI4_10918	4	1111	1|1|1|1
SMF2FGGW_100698.1	TRI4_10919	4	1111	1|1|1|1																							1	GFO_IDH_MocA
SMF2FGGW_100699.1	TRI4_10920	4	1111	1|1|1|1	sp|Q09909|CWF19_SCHPO	36	510	3e-89	330	639	Pre-mRNA-splicing factor cwf19 OS=Schizosaccharomyces pombe (strain ATCC 38366 / 972) GN=cwf19 PE=1 SV=1																2	CwfJ_C_1 CwfJ_C_2
SMF2FGGW_100700.1	TRI4_10921	4	1111	1|1|1|1										MER209372	64	353	1e-129	461	875	343	family S33 unassigned peptidases (Botryotinia fuckeliana)	S33.UPW	S33				1	Abhydrolase_6
SMF2FGGW_100701.1	TRI4_10922	4	1111	1|1|1|1	sp|P07820|CATA_CANTR	46	448	1e-121	435	485	Peroxisomal catalase OS=Candida tropicalis GN=POX9 PE=1 SV=4	K03781	katE, CAT, catB, srpA; catalase [EC1.11.1.6]														1	Catalase
SMF2FGGW_100702.1	TRI4_10106	4	1111	2|2|1|2	sp|P51687|SUOX_HUMAN	37	374	2e-53	211	545	Sulfite oxidase, mitochondrial OS=Homo sapiens GN=SUOX PE=1 SV=2	K00387	E1.8.3.1, SUOX; sulfite oxidase [EC1.8.3.1]														2	Oxidored_molyb Mo-co_dimer
SMF2FGGW_100703.1	TRI4_10923	4	1111	1|1|1|1																							1	Fungal_trans_2
SMF2FGGW_100704.1	TRI4_19824	2	1010	1|0|1|0
SMF2FGGW_100705.1	TRI4_10924	4	1111	1|1|1|1
SMF2FGGW_100706.1	TRI4_10925	4	1111	1|1|1|1	sp|O93884|DAS_CANBO	51	696	0	749	706	Dihydroxyacetone synthase OS=Candida boidinii GN=DAS1 PE=1 SV=3	K00615	E2.2.1.1, tktA, tktB; transketolase [EC2.2.1.1]														3	Transketolase_N Transket_pyr Transketolase_C
SMF2FGGW_100707.1	TRI4_10926	4	1111	1|1|1|1	sp|Q58D31|DHSO_BOVIN	36	362	8e-62	238	356	Sorbitol dehydrogenase OS=Bos taurus GN=SORD PE=2 SV=3	K00008	E1.1.1.14, gutB; L-iditol 2-dehydrogenase [EC1.1.1.14]														2	ADH_N ADH_zinc_N
SMF2FGGW_100708.1	TRI4_10927	4	1111	1|1|1|1																							2	Zn_clus Fungal_trans
SMF2FGGW_100709.1	TRI4_10928	4	1111	1|1|1|1	sp|Q9P896|TCSA_EMENI	45	653	1e-164	580	682	Two-component system protein A OS=Emericella nidulans GN=tcsA PE=3 SV=2																4	PAS_9 HisKA HATPase_c Response_reg
SMF2FGGW_100710.1	TRI4_10242	4	1111	1|1|1|2								K01687	ilvD; dihydroxy-acid dehydratase [EC4.2.1.9]														1	ILVD_EDD
SMF2FGGW_100711.1	TRI4_10929	4	1111	1|1|1|1																							3	Ank_2 Ank_2 Ank_2
SMF2FGGW_100712.1	TRI4_10930	4	1111	1|1|1|1																							2	ArsB ArsB
SMF2FGGW_100713.1	TRI4_10931	4	1111	1|1|1|1
SMF2FGGW_100714.1	TRI4_10932	4	1111	1|1|1|1																							1	FA_hydroxylase
SMF2FGGW_100715.1	TRI4_10933	4	1111	1|1|1|1	sp|Q7SA06|IML2_NEUCR	44	769	0	634	811	Mitochondrial outer membrane protein iml-2 OS=Neurospora crassa (strain ATCC 24698 / 74-OR23-1A / CBS 708.71 / DSM 1257 / FGSC 987) GN=iml-2 PE=3 SV=1																1	DUF3808
SMF2FGGW_100716.1	TRI4_10934	4	1111	1|1|1|1																							1	DSS1_SEM1
SMF2FGGW_100717.1	TRI4_10935	4	1111	1|1|1|1	sp|P14228|PGK_TRIRE	96	417	0	804	416	Phosphoglycerate kinase OS=Trichoderma reesei GN=pgk1 PE=3 SV=1	K00927	PGK, pgk; phosphoglycerate kinase [EC2.7.2.3]														1	PGK
SMF2FGGW_100718.1	TRI4_10936	4	1111	1|1|1|1	sp|O14142|SYM1_SCHPO	40	220	5e-41	167	206	Protein sym1 OS=Schizosaccharomyces pombe (strain ATCC 38366 / 972) GN=sym1 PE=2 SV=1																1	Mpv17_PMP22
SMF2FGGW_100719.1	TRI4_18385	3	1110	1|1|1|0
SMF2FGGW_100720.1	TRI4_10937	4	1111	1|1|1|1	sp|B6HRA4|SDHF2_PENCW	56	170	1e-45	182	310	Succinate dehydrogenase assembly factor 2, mitochondrial OS=Penicillium chrysogenum (strain ATCC 28089 / DSM 1075 / Wisconsin 54-1255) GN=emi5 PE=3 SV=1																1	Sdh5
SMF2FGGW_100721.1	TRI4_10938	4	1111	1|1|1|1
SMF2FGGW_100722.1	TRI4_10939	4	1111	1|1|1|1	sp|P47125|I23O_YEAST	35	427	5e-65	248	453	Indoleamine 2,3-dioxygenase family protein OS=Saccharomyces cerevisiae (strain ATCC 204508 / S288c) GN=BNA2 PE=1 SV=1	K00463	INDO; indoleamine 2,3-dioxygenase [EC1.13.11.52]														1	IDO
SMF2FGGW_100723.1	TRI4_10940	4	1111	1|1|1|1	sp|Q7S332|KYNU2_NEUCR	63	494	0	649	485	Kynureninase 2 OS=Neurospora crassa (strain ATCC 24698 / 74-OR23-1A / CBS 708.71 / DSM 1257 / FGSC 987) GN=bna-5-2 PE=3 SV=1	K01556	E3.7.1.3; kynureninase [EC3.7.1.3]														1	Aminotran_5
SMF2FGGW_100724.1	TRI4_10941	4	1111	1|1|1|1																							1	adh_short
SMF2FGGW_100725.1	TRI4_10942	4	1111	1|1|1|1	sp|Q5BD77|HOGA1_EMENI	44	264	5e-57	221	309	Probable 4-hydroxy-2-oxoglutarate aldolase, mitochondrial OS=Emericella nidulans GN=AN1503 PE=1 SV=1																1	DHDPS
SMF2FGGW_100726.1	TRI4_10943	4	1111	1|1|1|1																							1	Amidohydro_2
SMF2FGGW_100727.1	TRI4_10944	4	1111	1|1|1|1																							1	Kinetocho_Slk19
SMF2FGGW_100728.1	TRI4_10945	4	1111	1|1|1|1	sp|P36011|STUA_EMENI	41	620	2e-86	320	622	Cell pattern formation-associated protein stuA OS=Emericella nidulans GN=stuA PE=2 SV=2	K12763	SOK2; protein SOK2														1	KilA-N
SMF2FGGW_100729.1	TRI4_18772	2	1001	1|0|0|1
SMF2FGGW_100730.1	TRI4_10946	4	1111	1|1|1|1																							1	BRCT
SMF2FGGW_100731.1	TRI4_10947	4	1111	1|1|1|1	sp|P28812|Y3568_PSEAE	42	651	1e-145	515	628	Uncharacterized protein PA3568 OS=Pseudomonas aeruginosa GN=PA3568 PE=3 SV=2	K01908	E6.2.1.17, prpE; propionyl-CoA synthetase [EC6.2.1.17]														3	DUF3448 AMP-binding DUF4009
SMF2FGGW_100732.1	TRI4_10948	4	1111	1|1|1|1	sp|Q01302|CCG6_NEUCR	38	120	1e-09	62.8	142	Clock-controlled protein 6 OS=Neurospora crassa (strain ATCC 24698 / 74-OR23-1A / CBS 708.71 / DSM 1257 / FGSC 987) GN=ccg-6 PE=2 SV=2
SMF2FGGW_100733.1	TRI4_19976	2	1010	1|0|1|0																							1	NACHT
SMF2FGGW_100734.1	TRI4_10113	4	1111	2|1|1|3																							1	HET
SMF2FGGW_100735.1	TRI4_10113	4	1111	2|1|1|3																							1	HET
SMF2FGGW_100736.1	TRI4_10949	4	1111	1|1|1|1
SMF2FGGW_100737.1	TRI4_10249	4	1111	1|1|2|1																							1	HET
SMF2FGGW_100738.1	TRI4_10950	4	1111	1|1|1|1	sp|Q5MK11|CVNH_TUBBO	48	102	7e-17	85.9	103	Cyanovirin-N homolog OS=Tuber borchii PE=1 SV=1																1	CVNH
SMF2FGGW_100739.1	TRI4_19022	2	1100	1|1|0|0
SMF2FGGW_100740.1	TRI4_17837	3	1011	1|0|1|1																							2	FAD_binding_3 FAD_binding_3
SMF2FGGW_100741.1
SMF2FGGW_100742.1	TRI4_17838	3	1011	1|0|1|1																							1	Fungal_trans
SMF2FGGW_100743.1	TRI4_10951	4	1111	1|1|1|1								K13076	SLD; delta8-fatty-acid desaturase [EC1.14.19.4]														2	Cyt-b5 FA_desaturase
SMF2FGGW_100744.1	TRI4_10952	4	1111	1|1|1|1																							1	Methyltransf_11
SMF2FGGW_100745.1	TRI4_10953	4	1111	1|1|1|1																							1	Cytochrom_B561
SMF2FGGW_100746.1	TRI4_10954	4	1111	1|1|1|1																							1	Rxt3
SMF2FGGW_100747.1	TRI4_10955	4	1111	1|1|1|1	sp|P38345|FMP21_YEAST	50	106	1e-16	84.7	138	Protein FMP21, mitochondrial OS=Saccharomyces cerevisiae (strain ATCC 204508 / S288c) GN=FMP21 PE=1 SV=2																1	DUF1674
SMF2FGGW_100748.1
SMF2FGGW_100749.1	TRI4_10956	4	1111	1|1|1|1																							2	Zn_clus Fungal_trans
SMF2FGGW_100750.1	TRI4_17839	3	1011	1|0|1|1																							2	zf-C2H2_4 zf-C2H2
SMF2FGGW_100751.1	TRI4_10957	4	1111	1|1|1|1
SMF2FGGW_100752.1	TRI4_10958	4	1111	1|1|1|1	sp|P24504|NUP3_PENSQ	71	270	1e-107	389	270	Nuclease PA3 OS=Penicillium sp. PE=1 SV=1																1	S1-P1_nuclease
SMF2FGGW_100753.1	TRI4_17840	3	1101	1|1|0|1																							1	Lactamase_B
SMF2FGGW_100754.1	TRI4_10959	4	1111	1|1|1|1
SMF2FGGW_100755.1	TRI4_19021	2	1100	1|1|0|0
SMF2FGGW_100756.1	TRI4_10960	4	1111	1|1|1|1	sp|Q9C2U9|GLNA_GIBFU	81	347	1e-168	592	353	Glutamine synthetase OS=Gibberella fujikuroi GN=GLN1 PE=3 SV=1	K01915	glnA; glutamine synthetase [EC6.3.1.2]														2	Gln-synt_N Gln-synt_C
SMF2FGGW_100757.1	TRI4_10961	4	1111	1|1|1|1
SMF2FGGW_100758.1	TRI4_17841	3	1101	1|1|0|1
SMF2FGGW_100759.1	TRI4_10962	4	1111	1|1|1|1																							2	Lactonase Lactonase
SMF2FGGW_100760.1	TRI4_10963	4	1111	1|1|1|1																							1	Sugar_tr
SMF2FGGW_100761.1	TRI4_10964	4	1111	1|1|1|1										MER223129	69	486	0	694	510	483	family M81 unassigned peptidases (Aspergillus flavus)	M81.UPW	M81				2	DUF1485 MlrC_C
SMF2FGGW_100762.1	TRI4_10250	4	1111	1|1|1|2																							1	adh_short
SMF2FGGW_100763.1	TRI4_10965	4	1111	1|1|1|1																							1	Fungal_trans
SMF2FGGW_100764.1	TRI4_10966	4	1111	1|1|1|1																							1	adh_short
SMF2FGGW_100765.1	TRI4_10967	4	1111	1|1|1|1																							1	NmrA
SMF2FGGW_100766.1	TRI4_10968	4	1111	1|1|1|1	sp|P17549|CP53_ASPNG	64	488	1e-178	624	517	Benzoate 4-monooxygenase OS=Aspergillus niger GN=bphA PE=1 SV=1	K07824	E1.14.13.12; benzoate 4-monooxygenase [EC1.14.13.12]														1	p450
SMF2FGGW_100767.1	TRI4_10969	4	1111	1|1|1|1								K00833	bioA; adenosylmethionine-8-amino-7-oxononanoate aminotransferase [EC2.6.1.62]														3	AAA_26 Aminotran_3 Aminotran_3
SMF2FGGW_100768.1	TRI4_10970	4	1111	1|1|1|1								K00652	bioF; 8-amino-7-oxononanoate synthase [EC2.3.1.47]														1	Aminotran_1_2
SMF2FGGW_100769.1	TRI4_10971	4	1111	1|1|1|1	sp|P32451|BIOB_YEAST	56	330	1e-116	417	375	Biotin synthase, mitochondrial OS=Saccharomyces cerevisiae (strain ATCC 204508 / S288c) GN=BIO2 PE=1 SV=2	K01012	bioB; biotin synthase [EC2.8.1.6]														2	Radical_SAM BATS
SMF2FGGW_100770.1	TRI4_10972	4	1111	1|1|1|1																							2	DUF427 DUF427
SMF2FGGW_100771.1	TRI4_10973	4	1111	1|1|1|1																							5	WSC WSC WSC WSC WSC
SMF2FGGW_100772.1	TRI4_19017	2	1100	1|1|0|0
SMF2FGGW_100773.1	TRI4_17842	3	1101	1|1|0|1
SMF2FGGW_100774.1	TRI4_10974	4	1111	1|1|1|1	sp|P38972|PUR4_YEAST	50	1312	0	1235	1358	Phosphoribosylformylglycinamidine synthase OS=Saccharomyces cerevisiae (strain ATCC 204508 / S288c) GN=ADE6 PE=1 SV=2	K01952	purL, PFAS; phosphoribosylformylglycinamidine synthase [EC6.3.5.3]														4	AIRS AIRS_C AIRS_C GATase_5
SMF2FGGW_100775.1
SMF2FGGW_100776.1	TRI4_10975	4	1111	1|1|1|1																							1	Acetyltransf_8
SMF2FGGW_100777.1	TRI4_10976	4	1111	1|1|1|1																							1	DUF607
SMF2FGGW_100778.1	TRI4_10977	4	1111	1|1|1|1
SMF2FGGW_100779.1	TRI4_10978	4	1111	1|1|1|1	sp|O13963|MVD1_SCHPO	53	388	1e-115	414	393	Diphosphomevalonate decarboxylase OS=Schizosaccharomyces pombe (strain ATCC 38366 / 972) GN=mvd1 PE=2 SV=1	K01597	MVD, mvaD; diphosphomevalonate decarboxylase [EC4.1.1.33]														1	GHMP_kinases_N
SMF2FGGW_100780.1	TRI4_10979	4	1111	1|1|1|1																							1	DUF647
SMF2FGGW_100781.1	TRI4_10980	4	1111	1|1|1|1	sp|O13962|YE42_SCHPO	51	177	4e-45	181	216	Putative cytochrome c1 heme lyase OS=Schizosaccharomyces pombe (strain ATCC 38366 / 972) GN=SPAC24C9.02c PE=2 SV=1	K01764	E4.4.1.17; cytochrome c heme-lyase [EC4.4.1.17]														1	Cyto_heme_lyase
SMF2FGGW_100782.1	TRI4_18524	3	1110	1|1|1|0
SMF2FGGW_100783.1	TRI4_10981	4	1111	1|1|1|1	sp|Q7SC45|BTN1_NEUCR	59	451	1e-143	509	464	Protein btn-1 OS=Neurospora crassa (strain ATCC 24698 / 74-OR23-1A / CBS 708.71 / DSM 1257 / FGSC 987) GN=btn-1 PE=3 SV=2	K12389	BTS, CLN3; battenin														1	CLN3
SMF2FGGW_100784.1	TRI4_10982	4	1111	1|1|1|1																				GT34			1	Glyco_transf_34
SMF2FGGW_100785.1
SMF2FGGW_100786.1	TRI4_10983	4	1111	1|1|1|1																							1	Lactamase_B_2
SMF2FGGW_100787.1	TRI4_10984	4	1111	1|1|1|1	sp|Q12256|TPO4_YEAST	35	533	4e-79	296	659	Polyamine transporter 4 OS=Saccharomyces cerevisiae (strain ATCC 204508 / S288c) GN=TPO4 PE=1 SV=1																1	MFS_1
SMF2FGGW_100788.1	TRI4_10985	4	1111	1|1|1|1																							1	Sugar_tr
SMF2FGGW_100789.1	TRI4_10986	4	1111	1|1|1|1	sp|O13911|PNK1_SCHPO	36	383	1e-57	224	421	Bifunctional polynucleotide phosphatase/kinase OS=Schizosaccharomyces pombe (strain ATCC 38366 / 972) GN=pnk1 PE=1 SV=1	K08073	PNKP; bifunctional polynucleotide phosphatase/kinase [EC3.1.3.32 2.7.1.78]														2	PNK3P AAA_33
SMF2FGGW_100790.1	TRI4_10987	4	1111	1|1|1|1																							1	Med18
SMF2FGGW_100791.1	TRI4_17843	3	1101	1|1|0|1
SMF2FGGW_100792.1	TRI4_10251	4	1111	2|1|1|1																							2	FAR1 PAX
SMF2FGGW_100793.1	TRI4_10988	4	1111	1|1|1|1										MER058255	40	229	2e-38	159	470	210	family M54 unassigned peptidases (Emericella nidulans)	M54.UPW	M54				1	Peptidase_M54
SMF2FGGW_100794.1	TRI4_10989	4	1111	1|1|1|1
SMF2FGGW_100795.1	TRI4_10990	4	1111	1|1|1|1																							1	DUF3292
SMF2FGGW_100796.1	TRI4_10991	4	1111	1|1|1|1																							1	Epimerase
SMF2FGGW_100797.1	TRI4_10992	4	1111	1|1|1|1																							1	adh_short
SMF2FGGW_100798.1	TRI4_10993	4	1111	1|1|1|1	sp|O31787|YMAE_BACSU	40	258	4e-48	192	274	Uncharacterized protein ymaE OS=Bacillus subtilis GN=ymaE PE=4 SV=2																1	Lactamase_B
SMF2FGGW_100799.1	TRI4_10994	4	1111	1|1|1|1
SMF2FGGW_100800.1	TRI4_17844	3	1101	1|1|0|1	sp|P11187|LYS_BPPH2	35	155	2e-16	86.7	258	Lysozyme OS=Bacillus phage phi29 GN=15 PE=3 SV=1													GH24			1	Phage_lysozyme
SMF2FGGW_100801.1	TRI4_10995	4	1111	1|1|1|1																							1	Zn_clus
SMF2FGGW_100802.1
SMF2FGGW_100803.1	TRI4_10130	4	1111	1|1|3|1										MER178510	37	483	6e-68	258	950	467	subfamily S8A unassigned peptidases (Sclerotinia sclerotiorum)	S08.UPA	S08A				2	Peptidase_S8 DUF1034
SMF2FGGW_100804.1	TRI4_10996	4	1111	1|1|1|1
SMF2FGGW_100805.1	TRI4_10997	4	1111	1|1|1|1																							2	DIOX_N 2OG-FeII_Oxy
SMF2FGGW_100806.1	TRI4_17845	3	1101	1|1|0|1
SMF2FGGW_100807.1	TRI4_10998	4	1111	1|1|1|1	sp|Q6DD52|CHMP5_XENLA	49	156	9e-38	156	219	Charged multivesicular body protein 5 OS=Xenopus laevis GN=chmp5 PE=2 SV=1	K12198	CHMP5, VPS60; charged multivesicular body protein 5														1	Snf7
SMF2FGGW_100808.1	TRI4_10999	4	1111	1|1|1|1								K03362	FBXW1_11, BTRC, beta-TRCP; F-box and WD-40 domain protein 1/11	MER135115	38	196	7e-31	135	995	175	family S9 non-peptidase homologues (Batrachochytrium dendrobatidis)	S09.UNW	S09X				6	F-box-like WD40 WD40 WD40 WD40 WD40
SMF2FGGW_100809.1	TRI4_11000	4	1111	1|1|1|1								K11236	CDC24; cell division control protein 24														3	CDC24 RhoGEF PB1
SMF2FGGW_100810.1	TRI4_11001	4	1111	1|1|1|1
SMF2FGGW_100811.1	TRI4_10029	4	1111	2|3|2|2																							1	OPT
SMF2FGGW_100812.1	TRI4_11002	4	1111	1|1|1|1																							1	NMT1
SMF2FGGW_100813.1	TRI4_11003	4	1111	1|1|1|1
SMF2FGGW_100814.1	TRI4_11004	4	1111	1|1|1|1								K14819	DUSP12, YVH1; dual specificity phosphatase 12 [EC3.1.3.16 3.1.3.48]														1	DSPc
SMF2FGGW_100815.1	TRI4_11005	4	1111	1|1|1|1																							1	DUF1742
SMF2FGGW_100816.1	TRI4_18523	3	1110	1|1|1|0	sp|Q2H3D0|RT106_CHAGB	49	422	1e-105	384	464	Histone chaperone RTT106 OS=Chaetomium globosum (strain ATCC 6205 / CBS 148.51 / DSM 1962 / NBRC 6347 / NRRL 1970) GN=RTT106 PE=3 SV=1																1	Rtt106
SMF2FGGW_100817.1	TRI4_11006	4	1111	1|1|1|1
SMF2FGGW_100818.1	TRI4_11007	4	1111	1|1|1|1																							1	Transaldolase
SMF2FGGW_100819.1	TRI4_17846	3	1011	1|0|1|1																							2	adh_short adh_short_C2
SMF2FGGW_100820.1
SMF2FGGW_100821.1	TRI4_11008	4	1111	1|1|1|1	sp|P43317|GUN5_TRIRE	82	245	1e-108	392	242	Endoglucanase-5 OS=Trichoderma reesei GN=egl5 PE=3 SV=1	K01179	E3.2.1.4; endoglucanase [EC3.2.1.4]											GH45	CBM1		2	Glyco_hydro_45 CBM_1
SMF2FGGW_100822.1	TRI4_18522	3	1110	1|1|1|0
SMF2FGGW_100823.1	TRI4_11009	4	1111	1|1|1|1
SMF2FGGW_100824.1	TRI4_11010	4	1111	1|1|1|1								K15458	SAP185_190; SIT4-associating protein SAP185/190														1	SAPS
SMF2FGGW_100825.1	TRI4_11011	4	1111	1|1|1|1								K13103	TFIP11; tuftelin-interacting protein 11														3	TIP_N G-patch GCFC
SMF2FGGW_100826.1	TRI4_11012	4	1111	1|1|1|1	sp|O94534|ALP14_SCHPO	40	498	1e-107	390	809	Spindle pole body component alp14 OS=Schizosaccharomyces pombe (strain ATCC 38366 / 972) GN=alp14 PE=1 SV=1	K16803	CKAP5, XMAP215; cytoskeleton-associated protein 5
SMF2FGGW_100827.1	TRI4_11013	4	1111	1|1|1|1																							1	DUF3429
SMF2FGGW_100828.1	TRI4_11014	4	1111	1|1|1|1																							3	Chorein_N DUF1162 ATG_C
SMF2FGGW_100829.1	TRI4_11015	4	1111	1|1|1|1								K03317	TC.CNT; concentrative nucleoside transporter, CNT family														2	Nucleos_tra2_N Nucleos_tra2_C
SMF2FGGW_100830.1	TRI4_11016	4	1111	1|1|1|1
SMF2FGGW_100831.1	TRI4_11017	4	1111	1|1|1|1																							1	Acetyltransf_2
SMF2FGGW_100832.1	TRI4_17847	3	1101	1|1|0|1
SMF2FGGW_100833.1																											1	DEAD
SMF2FGGW_100834.1	TRI4_11018	4	1111	1|1|1|1	sp|O59706|SAP61_SCHPO	42	506	1e-112	407	492	CWF complex protein sap61 OS=Schizosaccharomyces pombe (strain ATCC 38366 / 972) GN=sap61 PE=1 SV=1	K12827	SF3A3, SAP61, PRP9; splicing factor 3A subunit 3														3	SF3a60_bindingd zf-C2H2_jaz DUF3449
SMF2FGGW_100835.1	TRI4_11019	4	1111	1|1|1|1	sp|B2B674|SLX1_PODAN	54	320	3e-98	358	346	Structure-specific endonuclease subunit SLX1 OS=Podospora anserina (strain S / DSM 980 / FGSC 10383) GN=SLX1 PE=3 SV=1	K15078	SLX1; structure-specific endonuclease subunit SLX1 [EC3.6.1.-]														1	GIY-YIG
SMF2FGGW_100836.1	TRI4_11020	4	1111	1|1|1|1								K11446	JARID1; histone demethylase JARID1 [EC1.14.11.-]														7	JmjN ARID PHD JmjC zf-C5HC2 PLU-1 PHD
SMF2FGGW_100837.1	TRI4_11021	4	1111	1|1|1|1								K03135	TAF11; transcription initiation factor TFIID subunit 11														1	TAFII28
SMF2FGGW_100838.1	TRI4_11022	4	1111	1|1|1|1
SMF2FGGW_100839.1	TRI4_17848	3	1011	1|0|1|1																							2	Ank_2 Ank_2
SMF2FGGW_100840.1	TRI4_11023	4	1111	1|1|1|1																							1	HET
SMF2FGGW_100841.1	TRI4_11024	4	1111	1|1|1|1																							3	Zn_clus Zn_clus Fungal_trans
SMF2FGGW_100842.1	TRI4_11025	4	1111	1|1|1|1																				GH81			1	Glyco_hydro_81
SMF2FGGW_100843.1	TRI4_11026	4	1111	1|1|1|1																							1	adh_short
SMF2FGGW_100844.1	TRI4_11027	4	1111	1|1|1|1	sp|O07575|YHDF_BACSU	50	278	3e-74	278	289	Uncharacterized oxidoreductase yhdF OS=Bacillus subtilis GN=yhdF PE=3 SV=1																1	adh_short
SMF2FGGW_100845.1	TRI4_11028	4	1111	1|1|1|1	sp|O88554|PARP2_MOUSE	36	520	6e-77	289	559	Poly [ADP-ribose] polymerase 2 OS=Mus musculus GN=Parp2 PE=1 SV=3	K10798	PARP; poly [ADP-ribose] polymerase [EC2.4.2.30]														4	BRCT WGR PARP_reg PARP
SMF2FGGW_100846.1
SMF2FGGW_100847.1	TRI4_11029	4	1111	1|1|1|1
SMF2FGGW_100848.1	TRI4_11030	4	1111	1|1|1|1
SMF2FGGW_100849.1	TRI4_11031	4	1111	1|1|1|1
SMF2FGGW_100850.1	TRI4_11032	4	1111	1|1|1|1																							1	FtsJ
SMF2FGGW_100851.1	TRI4_11033	4	1111	1|1|1|1																							2	Hap4_Hap_bind bZIP_1
SMF2FGGW_100852.1	TRI4_11034	4	1111	1|1|1|1																							1	COG2
SMF2FGGW_100853.1	TRI4_11035	4	1111	1|1|1|1								K02863	RP-L1, rplA; large subunit ribosomal protein L1														1	Ribosomal_L1
SMF2FGGW_100854.1	TRI4_11036	4	1111	1|1|1|1	sp|O13775|SYEC_SCHPO	54	630	0	688	716	Probable glutamyl-tRNA synthetase, cytoplasmic OS=Schizosaccharomyces pombe (strain ATCC 38366 / 972) GN=SPAC17A5.15c PE=1 SV=1	K01885	EARS, gltX; glutamyl-tRNA synthetase [EC6.1.1.17]														2	tRNA-synt_1c tRNA-synt_1c_C
SMF2FGGW_100855.1	TRI4_11037	4	1111	1|1|1|1																							1	SurE
SMF2FGGW_100856.1	TRI4_10131	4	1111	1|1|3|1
SMF2FGGW_100857.1	TRI4_11038	4	1111	1|1|1|1																							3	NAD_binding_8 FMO-like FMO-like
SMF2FGGW_100858.1	TRI4_10107	4	1111	2|2|1|2																							1	Bac_luciferase
SMF2FGGW_100859.1	TRI4_10110	4	1111	2|2|1|2	sp|O94469|DUR31_SCHPO	38	665	1e-124	444	664	Probable urea active transporter 1 OS=Schizosaccharomyces pombe (strain ATCC 38366 / 972) GN=dur3-1 PE=2 SV=1																1	SSF
SMF2FGGW_100860.1	TRI4_11039	4	1111	1|1|1|1																				CE3/CE16			1	Lipase_GDSL
SMF2FGGW_100861.1	TRI4_18952	2	1100	1|1|0|0
SMF2FGGW_100862.1	TRI4_17849	3	1011	1|0|1|1																							1	Fructosamin_kin
SMF2FGGW_100863.1	TRI4_17850	3	1101	1|1|0|1
SMF2FGGW_100864.1	TRI4_10252	4	1111	1|1|1|2
SMF2FGGW_100865.1	TRI4_17851	3	1011	1|0|1|1
SMF2FGGW_100866.1	TRI4_10253	4	1111	1|1|1|2
SMF2FGGW_100867.1	TRI4_11040	4	1111	1|1|1|1																							1	NUDIX
SMF2FGGW_100868.1
SMF2FGGW_100869.1	TRI4_18951	2	1100	1|1|0|0																							1	TRI5
SMF2FGGW_100870.1	TRI4_11041	4	1111	1|1|1|1																							1	UbiA
SMF2FGGW_100871.1	TRI4_11042	4	1111	1|1|1|1
SMF2FGGW_100872.1	TRI4_11043	4	1111	1|1|1|1																				GH55			2	Pectate_lyase_3 Pectate_lyase_3
SMF2FGGW_100873.1	TRI4_11044	4	1111	1|1|1|1
SMF2FGGW_100874.1	TRI4_11045	4	1111	1|1|1|1																							1	3Beta_HSD
SMF2FGGW_100875.1	TRI4_11046	4	1111	1|1|1|1	sp|Q9Y7G8|CUTI_PYRBR	47	195	5e-46	184	203	Cutinase OS=Pyrenopeziza brassicae PE=3 SV=1													CE5			1	Cutinase
SMF2FGGW_100876.1	TRI4_17852	3	1101	1|1|0|1																							1	CFEM
SMF2FGGW_100877.1	TRI4_11047	4	1111	1|1|1|1								K11309	RTT109, KAT11; regulator of Ty1 transposition protein 109														1	KAT11
SMF2FGGW_100878.1	TRI4_11048	4	1111	1|1|1|1
SMF2FGGW_100879.1	TRI4_11049	4	1111	1|1|1|1
SMF2FGGW_100880.1	TRI4_11050	4	1111	1|1|1|1																							1	CorA
SMF2FGGW_100881.1	TRI4_11051	4	1111	1|1|1|1																							1	Ribosomal_L27
SMF2FGGW_100882.1	TRI4_11052	4	1111	1|1|1|1	sp|C7Z403|LCL2_NECH7	54	129	5e-30	129	119	Long chronological lifespan protein 2 OS=Nectria haematococca (strain 77-13-4 / FGSC 9596 / MPVI) GN=LCL2 PE=3 SV=1
SMF2FGGW_100883.1	TRI4_11053	4	1111	1|1|1|1								K16833	PPP1R2, IPP2; protein phosphatase inhibitor 2														1	IPP-2
SMF2FGGW_100884.1	TRI4_11054	4	1111	1|1|1|1																							3	Zn_clus Zn_clus Fungal_trans
SMF2FGGW_100885.1	TRI4_11055	4	1111	1|1|1|1								K13281	uvsE, UVE1; UV DNA damage endonuclease [EC3.-.-.-]														3	UvdE SET Rubis-subs-bind
SMF2FGGW_100886.1	TRI4_11056	4	1111	1|1|1|1
SMF2FGGW_100887.1	TRI4_11057	4	1111	1|1|1|1	sp|Q9HFE5|AP1M1_SCHPO	65	436	1e-177	620	426	AP-1 complex subunit mu-1 OS=Schizosaccharomyces pombe (strain ATCC 38366 / 972) GN=apm1 PE=1 SV=1	K12393	AP1M; AP-1 complex subunit mu														2	Clat_adaptor_s Adap_comp_sub
SMF2FGGW_100888.1	TRI4_11058	4	1111	1|1|1|1																							3	Opi1 Opi1 Opi1
SMF2FGGW_100889.1	TRI4_11059	4	1111	1|1|1|1										MER065250	62	153	8e-52	201	229	152	family C56 non-peptidase homologues (Gibberella zeae)	C56.UNW	C56				2	DJ-1_PfpI_N DJ-1_PfpI
SMF2FGGW_100890.1	TRI4_11060	4	1111	1|1|1|1	sp|O74462|TAF6_SCHPO	46	397	1e-95	350	452	Transcription initiation factor TFIID subunit 6 OS=Schizosaccharomyces pombe (strain ATCC 38366 / 972) GN=taf6 PE=1 SV=1	K03131	TAF6; transcription initiation factor TFIID subunit 6														2	TAF DUF1546
SMF2FGGW_100891.1	TRI4_11061	4	1111	1|1|1|1	sp|O74882|SDH3_SCHPO	37	144	9e-22	103	180	Succinate dehydrogenase cytochrome B subunit, mitochondrial OS=Schizosaccharomyces pombe (strain ATCC 38366 / 972) GN=sdh3 PE=2 SV=1	K00236	SDHC, SDH3; succinate dehydrogenase (ubiquinone) cytochrome b560 subunit														1	Sdh_cyt
SMF2FGGW_100892.1	TRI4_17853	3	1101	1|1|0|1
SMF2FGGW_100893.1	TRI4_11062	4	1111	1|1|1|1
SMF2FGGW_100894.1	TRI4_11063	4	1111	1|1|1|1
SMF2FGGW_100895.1	TRI4_11064	4	1111	1|1|1|1																							2	Zn_clus Fungal_trans
SMF2FGGW_100896.1	TRI4_11065	4	1111	1|1|1|1
SMF2FGGW_100897.1	TRI4_11066	4	1111	1|1|1|1	sp|P14010|GATA_EMENI	62	452	1e-173	607	498	4-aminobutyrate aminotransferase OS=Emericella nidulans GN=gatA PE=3 SV=1																1	Aminotran_3
SMF2FGGW_100898.1	TRI4_11067	4	1111	1|1|1|1																							1	MFS_1
SMF2FGGW_100899.1	TRI4_11068	4	1111	1|1|1|1	sp|Q12358|JLP1_YEAST	36	310	6e-44	178	412	Alpha-ketoglutarate-dependent sulfonate dioxygenase OS=Saccharomyces cerevisiae (strain ATCC 204508 / S288c) GN=JLP1 PE=2 SV=1																1	TauD
SMF2FGGW_100900.1	TRI4_17854	3	1101	1|1|0|1
SMF2FGGW_100901.1	TRI4_17855	3	1101	1|1|0|1
SMF2FGGW_100902.1	TRI4_11069	4	1111	1|1|1|1																							1	Fungal_trans
SMF2FGGW_100903.1
SMF2FGGW_100904.1	TRI4_10056	4	1111	2|2|2|2	sp|Q12674|ATC8_YEAST	37	1448	0	954	1656	Probable phospholipid-transporting ATPase DNF3 OS=Saccharomyces cerevisiae (strain ATCC 204508 / S288c) GN=DNF3 PE=1 SV=1	K01530	E3.6.3.1; phospholipid-translocating ATPase [EC3.6.3.1]														2	E1-E2_ATPase HAD
SMF2FGGW_100905.1	TRI4_11070	4	1111	1|1|1|1																							1	Homeobox
SMF2FGGW_100906.1	TRI4_11071	4	1111	1|1|1|1																							1	Adaptin_binding
SMF2FGGW_100907.1	TRI4_11072	4	1111	1|1|1|1
SMF2FGGW_100908.1	TRI4_11073	4	1111	1|1|1|1
SMF2FGGW_100909.1
SMF2FGGW_100910.1	TRI4_11074	4	1111	1|1|1|1																							1	MOZ_SAS
SMF2FGGW_100911.1	TRI4_11075	4	1111	1|1|1|1	sp|P00842|ATP9_NEUCR	63	146	1e-40	165	147	ATP synthase subunit 9, mitochondrial OS=Neurospora crassa (strain ATCC 24698 / 74-OR23-1A / CBS 708.71 / DSM 1257 / FGSC 987) GN=atp-9 PE=1 SV=1	K02128	ATPeF0C, ATP5G; F-type H+-transporting ATPase subunit c [EC3.6.3.14]														1	ATP-synt_C
SMF2FGGW_100912.1	TRI4_11076	4	1111	1|1|1|1	sp|Q10146|RRP6_SCHPO	42	528	1e-105	384	777	Exosome complex exonuclease rrp6 OS=Schizosaccharomyces pombe (strain ATCC 38366 / 972) GN=rrp6 PE=2 SV=2	K12591	RRP6, EXOSC10; exosome complex exonuclease RRP6 [EC3.1.13.-]														3	PMC2NT DNA_pol_A_exo1 HRDC
SMF2FGGW_100913.1	TRI4_11077	4	1111	1|1|1|1	sp|Q00075|TPSA_ASPNG	74	462	0	739	517	Alpha,alpha-trehalose-phosphate synthase [UDP-forming] 1 OS=Aspergillus niger GN=tpsA PE=3 SV=1	K00697	otsA; trehalose 6-phosphate synthase [EC2.4.1.15]											GT20			1	Glyco_transf_20
SMF2FGGW_100914.1	TRI4_11078	4	1111	1|1|1|1																							1	VID27
SMF2FGGW_100915.1	TRI4_18478	3	1110	1|1|1|0	sp|C8ZJM1|AQY1_YEAS8	43	232	3e-41	169	327	Aquaporin-1 OS=Saccharomyces cerevisiae (strain Lalvin EC1118 / Prise de mousse) GN=AQY1 PE=2 SV=1	K09885	AQPF; aquaporin rerated protein, other eukaryote														1	MIP
SMF2FGGW_100916.1	TRI4_11079	4	1111	1|1|1|1
SMF2FGGW_100917.1	TRI4_11080	4	1111	1|1|1|1								K11771	SWI1, ADR6; SWI/SNF chromatin-remodeling complex subunit SWI1														1	ARID
SMF2FGGW_100918.1	TRI4_11081	4	1111	1|1|1|1																							1	Img2
SMF2FGGW_100919.1	TRI4_11082	4	1111	1|1|1|1	sp|Q7S519|EIF3E_NEUCR	65	431	1e-171	600	443	Eukaryotic translation initiation factor 3 subunit E OS=Neurospora crassa (strain ATCC 24698 / 74-OR23-1A / CBS 708.71 / DSM 1257 / FGSC 987) GN=int-6 PE=3 SV=1	K03250	EIF3E, INT6; translation initiation factor 3 subunit E														2	eIF3_N PCI
SMF2FGGW_100920.1	TRI4_11083	4	1111	1|1|1|1	sp|P24686|BIME_EMENI	37	1951	0	1130	2067	Negative regulator of mitosis OS=Emericella nidulans GN=bimE PE=2 SV=2	K03348	APC1; anaphase-promoting complex subunit 1														1	Apc1
SMF2FGGW_100921.1	TRI4_11084	4	1111	1|1|1|1																							2	WD40 Clathrin
SMF2FGGW_100922.1	TRI4_11085	4	1111	1|1|1|1
SMF2FGGW_100923.1	TRI4_11086	4	1111	1|1|1|1								K07034	K07034														1	Grp1_Fun34_YaaH
SMF2FGGW_100924.1	TRI4_11087	4	1111	1|1|1|1
SMF2FGGW_100925.1	TRI4_11088	4	1111	1|1|1|1	sp|Q33446|GATB_EMENI	48	528	1e-132	474	602	Probable glutamyl-tRNA(Gln) amidotransferase subunit B, mitochondrial OS=Emericella nidulans GN=nempA PE=3 SV=2	K02434	gatB; aspartyl-tRNA(Asn)/glutamyl-tRNA (Gln) amidotransferase subunit B [EC6.3.5.6 6.3.5.7]														2	GatB_N GatB_Yqey
SMF2FGGW_100926.1	TRI4_11089	4	1111	1|1|1|1
SMF2FGGW_100927.1	TRI4_11090	4	1111	1|1|1|1																							1	Sec7
SMF2FGGW_100928.1	TRI4_11091	4	1111	1|1|1|1																				GH16			1	Glyco_hydro_16
SMF2FGGW_100929.1	TRI4_11092	4	1111	1|1|1|1																							1	DUF1524
SMF2FGGW_100930.1	TRI4_11093	4	1111	1|1|1|1																							3	F-box Ank Ank_2
SMF2FGGW_100931.1	TRI4_11094	4	1111	1|1|1|1								K11849	USP25_28, UBP2; ubiquitin carboxyl-terminal hydrolase 25/28 [EC3.1.2.15]	MER064150	50	656	1e-169	596	1267	637	family C19 unassigned peptidases (Gibberella zeae)	C19.UPW	C19				3	RPT RPT UCH
SMF2FGGW_100932.1	TRI4_11095	4	1111	1|1|1|1								K05607	AUH; methylglutaconyl-CoA hydratase [EC4.2.1.18]														1	ECH
SMF2FGGW_100933.1	TRI4_11096	4	1111	1|1|1|1																							1	DnaJ
SMF2FGGW_100934.1	TRI4_11097	4	1111	1|1|1|1
SMF2FGGW_100935.1	TRI4_10051	4	1111	1|1|3|3																							3	Hydant_A_N Hydantoinase_A DUF917
SMF2FGGW_100936.1	TRI4_18965	2	1100	1|1|0|0
SMF2FGGW_100937.1	TRI4_11098	4	1111	1|1|1|1								K14557	UTP6; U3 small nucleolar RNA-associated protein 6														1	U3_assoc_6
SMF2FGGW_100938.1	TRI4_11099	4	1111	1|1|1|1	sp|P25618|CWH43_YEAST	45	1004	0	746	953	Protein CWH43 OS=Saccharomyces cerevisiae (strain ATCC 204508 / S288c) GN=CWH43 PE=1 SV=2																1	Frag1
SMF2FGGW_100939.1	TRI4_11100	4	1111	1|1|1|1																							1	p450
SMF2FGGW_100940.1	TRI4_11101	4	1111	1|1|1|1																							1	zf-CCCH
SMF2FGGW_100941.1	TRI4_11102	4	1111	1|1|1|1	sp|P55828|RS20_DROME	64	114	2e-37	154	120	40S ribosomal protein S20 OS=Drosophila melanogaster GN=RpS20 PE=1 SV=1	K02969	RP-S20e, RPS20; small subunit ribosomal protein S20e														1	Ribosomal_S10
SMF2FGGW_100942.1	TRI4_11103	4	1111	1|1|1|1																							1	CUE
SMF2FGGW_100943.1	TRI4_11104	4	1111	1|1|1|1	sp|Q4WXH8|DPOE_ASPFU	65	2236	0	3041	2230	DNA polymerase epsilon catalytic subunit A OS=Neosartorya fumigata (strain ATCC MYA-4609 / Af293 / CBS 101355 / FGSC A1100) GN=pol2 PE=3 SV=1	K02324	POLE1; DNA polymerase epsilon subunit 1 [EC2.7.7.7]														3	DNA_pol_B_exo1 DNA_pol_B DUF1744
SMF2FGGW_100944.1	TRI4_11105	4	1111	1|1|1|1																							1	DUF3767
SMF2FGGW_100945.1	TRI4_11106	4	1111	1|1|1|1
SMF2FGGW_100946.1	TRI4_11107	4	1111	1|1|1|1								K01785	E5.1.3.3, galM; aldose 1-epimerase [EC5.1.3.3]														1	Aldose_epim
SMF2FGGW_100947.1	TRI4_11108	4	1111	1|1|1|1
SMF2FGGW_100948.1	TRI4_10186	4	1111	1|1|2|1								K03860	PIGQ, GPI1; phosphatidylinositol glycan, class Q														1	Gpi1
SMF2FGGW_100949.1	TRI4_18966	2	1100	1|1|0|0																							1	MCPVI
SMF2FGGW_100950.1	TRI4_11109	4	1111	1|1|1|1
SMF2FGGW_100951.1	TRI4_10117	4	1111	1|2|2|2	sp|C7YQ16|NOP9_NECH7	63	718	0	895	743	Nucleolar protein 9 OS=Nectria haematococca (strain 77-13-4 / FGSC 9596 / MPVI) GN=NOP9 PE=3 SV=1	K14790	NOP9; nucleolar protein 9														1	Pyridoxal_deC
SMF2FGGW_100952.1	TRI4_11110	4	1111	1|1|1|1	sp|P32253|RASC_DICDI	37	188	3e-25	115	189	Ras-like protein rasC OS=Dictyostelium discoideum GN=rasC PE=2 SV=1																2	Ras Ras
SMF2FGGW_100953.1	TRI4_11111	4	1111	1|1|1|1	sp|Q9ZVJ2|AMERL_ARATH	50	157	3e-36	152	214	Uncharacterized protein At2g38710 OS=Arabidopsis thaliana GN=At2g38710 PE=2 SV=1																1	AMMECR1
SMF2FGGW_100954.1	TRI4_11112	4	1111	1|1|1|1
SMF2FGGW_100955.1	TRI4_11113	4	1111	1|1|1|1
SMF2FGGW_100956.1	TRI4_11114	4	1111	1|1|1|1	sp|D1ZEB4|LIS11_SORMK	66	475	0	653	460	Nuclear distribution protein PAC1-1 OS=Sordaria macrospora (strain ATCC MYA-333 / DSM 997 / K(L3346) / K-hell) GN=PAC1-1 PE=3 SV=1	K16794	PAFAH1B1, LIS1; platelet-activating factor acetylhydrolase IB subunit alpha	MER156074	45	266	8e-57	219	475	253	family S9 non-peptidase homologues (Dipodomys ordii)	S09.UNW	S09X				7	WD40 WD40 WD40 WD40 WD40 WD40 WD40
SMF2FGGW_100957.1	TRI4_11115	4	1111	1|1|1|1																							1	Abhydrolase_6
SMF2FGGW_100958.1	TRI4_11116	4	1111	1|1|1|1
SMF2FGGW_100959.1	TRI4_11117	4	1111	1|1|1|1
SMF2FGGW_100960.1	TRI4_11118	4	1111	1|1|1|1								K01560	E3.8.1.2; 2-haloacid dehalogenase [EC3.8.1.2]														1	HAD_2
SMF2FGGW_100961.1	TRI4_11119	4	1111	1|1|1|1								K13108	SNIP1; smad nuclear-interacting protein 1														1	FHA
SMF2FGGW_100962.1	TRI4_11120	4	1111	1|1|1|1																							1	Beta_elim_lyase
SMF2FGGW_100963.1	TRI4_11121	4	1111	1|1|1|1																							1	Methyltransf_23
SMF2FGGW_100964.1	TRI4_11122	4	1111	1|1|1|1
SMF2FGGW_100965.1	TRI4_10006	4	1111	7|7|8|7	sp|Q55DQ2|ABCGB_DICDI	37	1428	0	970	1442	ABC transporter G family member 11 OS=Dictyostelium discoideum GN=abcG11 PE=3 SV=1																5	ABC_tran ABC2_membrane PDR_CDR ABC_tran ABC2_membrane
SMF2FGGW_100966.1	TRI4_18481	3	1110	1|1|1|0
SMF2FGGW_100967.1	TRI4_11123	4	1111	1|1|1|1	sp|P87304|YB22_SCHPO	35	151	2e-22	105	161	Putative esterase C31F10.02 OS=Schizosaccharomyces pombe (strain ATCC 38366 / 972) GN=SPBC31F10.02 PE=2 SV=1																1	4HBT
SMF2FGGW_100968.1	TRI4_11124	4	1111	1|1|1|1	sp|Q6BZX4|TFB2_YARLI	41	486	4e-96	352	467	RNA polymerase II transcription factor B subunit 2 OS=Yarrowia lipolytica (strain CLIB 122 / E 150) GN=TFB2 PE=3 SV=1	K03144	TFIIH4, GTF2H4, TFB2; transcription initiation factor TFIIH subunit 4														1	Tfb2
SMF2FGGW_100969.1	TRI4_11125	4	1111	1|1|1|1
SMF2FGGW_100970.1	TRI4_11126	4	1111	1|1|1|1																							1	NRDE
SMF2FGGW_100971.1	TRI4_11127	4	1111	1|1|1|1								K01230	MAN1; mannosyl-oligosaccharide alpha-1,2-mannosidase [EC3.2.1.113]											GH47			1	Glyco_hydro_47
SMF2FGGW_100972.1	TRI4_11128	4	1111	1|1|1|1																							1	Fig1
SMF2FGGW_100973.1	TRI4_11129	4	1111	1|1|1|1																							1	RINT1_TIP1
SMF2FGGW_100974.1	TRI4_11130	4	1111	1|1|1|1	sp|P32331|YMC1_YEAST	43	299	1e-63	243	307	Carrier protein YMC1, mitochondrial OS=Saccharomyces cerevisiae (strain ATCC 204508 / S288c) GN=YMC1 PE=1 SV=2	K15109	SLC25A20_29, CACT, CACL, CRC1; solute carrier family 25 (mitochondrial carnitine/acylcarnitine transporter), member 20/29														3	Mito_carr Mito_carr Mito_carr
SMF2FGGW_100975.1	TRI4_11131	4	1111	1|1|1|1																							1	IBR
SMF2FGGW_100976.1	TRI4_11132	4	1111	1|1|1|1	sp|Q10723|ARS_VOLCA	37	574	2e-99	363	649	Arylsulfatase OS=Volvox carteri PE=1 SV=1																1	Sulfatase
SMF2FGGW_100977.1	TRI4_11133	4	1111	1|1|1|1																							2	GFA GFA
SMF2FGGW_100978.1	TRI4_11134	4	1111	1|1|1|1																							1	Sec34
SMF2FGGW_100979.1	TRI4_11135	4	1111	1|1|1|1																							1	RCC1_2
SMF2FGGW_100980.1	TRI4_11136	4	1111	1|1|1|1								K01104	E3.1.3.48; protein-tyrosine phosphatase [EC3.1.3.48]														1	Y_phosphatase
SMF2FGGW_100981.1	TRI4_18970	2	1100	1|1|0|0
SMF2FGGW_100982.1	TRI4_11137	4	1111	1|1|1|1
SMF2FGGW_100983.1	TRI4_11138	4	1111	1|1|1|1	sp|Q10143|PFD3_SCHPO	53	165	2e-43	175	169	Probable prefoldin subunit 3 OS=Schizosaccharomyces pombe (strain ATCC 38366 / 972) GN=SPAC3H8.07c PE=2 SV=1																1	Prefoldin
SMF2FGGW_100984.1	TRI4_11139	4	1111	1|1|1|1	sp|O13689|YDYA_SCHPO	56	107	3e-21	102	162	Uncharacterized protein C11E3.10 OS=Schizosaccharomyces pombe (strain ATCC 38366 / 972) GN=SPAC11E3.10 PE=2 SV=2																1	VanZ
SMF2FGGW_100985.1	TRI4_11140	4	1111	1|1|1|1								K11359	SPT7; transcriptional activator SPT7														2	Bromodomain Bromo_TP
SMF2FGGW_100986.1	TRI4_11141	4	1111	1|1|1|1	sp|P34898|GLYC_NEUCR	82	480	0	852	480	Serine hydroxymethyltransferase, cytosolic OS=Neurospora crassa (strain ATCC 24698 / 74-OR23-1A / CBS 708.71 / DSM 1257 / FGSC 987) GN=for PE=3 SV=2	K00600	glyA, SHMT; glycine hydroxymethyltransferase [EC2.1.2.1]														1	SHMT
SMF2FGGW_100987.1	TRI4_11142	4	1111	1|1|1|1																							3	Ferric_reduct FAD_binding_8 NAD_binding_6
SMF2FGGW_100988.1	TRI4_11143	4	1111	1|1|1|1																							1	RRM_1
SMF2FGGW_100989.1	TRI4_11144	4	1111	1|1|1|1								K15033	ICT1; peptidyl-tRNA hydrolase ICT1 [EC3.1.1.29]														1	RF-1
SMF2FGGW_100990.1	TRI4_11145	4	1111	1|1|1|1	sp|Q9P7I2|KCC1_SCHPO	58	310	1e-110	397	335	Calcium/calmodulin-dependent protein kinase type I OS=Schizosaccharomyces pombe (strain ATCC 38366 / 972) GN=cmk1 PE=1 SV=1																1	Pkinase
SMF2FGGW_100991.1	TRI4_11146	4	1111	1|1|1|1	sp|Q10142|AUR1_SCHPO	46	369	3e-86	319	422	Inositol phosphorylceramide synthase catalytic subunit aur1 OS=Schizosaccharomyces pombe (strain ATCC 38366 / 972) GN=aur1 PE=1 SV=1																1	PAP2
SMF2FGGW_100992.1	TRI4_11147	4	1111	1|1|1|1																							1	RNA_polI_A34
SMF2FGGW_100993.1	TRI4_11148	4	1111	1|1|1|1	sp|Q4IR18|GRC3_GIBZE	45	723	1e-176	618	796	Polynucleotide 5'-hydroxyl-kinase GRC3 OS=Gibberella zeae (strain PH-1 / FGSC 9075 / NRRL 31084) GN=GRC3 PE=3 SV=1																1	Clp1
SMF2FGGW_100994.1	TRI4_18479	3	1110	1|1|1|0																							1	Zn_clus
SMF2FGGW_100995.1	TRI4_18969	2	1100	1|1|0|0
SMF2FGGW_100996.1	TRI4_18968	2	1100	1|1|0|0																							1	Pkinase
SMF2FGGW_100997.1
SMF2FGGW_100998.1	TRI4_17856	3	1101	1|1|0|1
SMF2FGGW_100999.1	TRI4_18773	2	1001	1|0|0|1
SMF2FGGW_101000.1	TRI4_18967	2	1100	1|1|0|0
SMF2FGGW_101001.1	TRI4_11149	4	1111	1|1|1|1																							1	Lgl_C
SMF2FGGW_101002.1	TRI4_11150	4	1111	1|1|1|1								K11596	AGO1; argonaute														3	DUF1785 PAZ Piwi
SMF2FGGW_101003.1	TRI4_11151	4	1111	1|1|1|1	sp|Q4IR09|RNA14_GIBZE	67	1007	0	1337	997	mRNA 3'-end-processing protein RNA14 OS=Gibberella zeae (strain PH-1 / FGSC 9075 / NRRL 31084) GN=RNA14 PE=3 SV=1	K14408	CSTF3, RNA14; cleavage stimulation factor subunit 3														1	Suf
SMF2FGGW_101004.1	TRI4_11152	4	1111	1|1|1|1	sp|Q4IR08|ASF1_GIBZE	91	155	2e-81	302	279	Histone chaperone ASF1 OS=Gibberella zeae (strain PH-1 / FGSC 9075 / NRRL 31084) GN=ASF1 PE=3 SV=1	K10753	ASF1; histone chaperone ASF1														1	ASF1_hist_chap
SMF2FGGW_101005.1	TRI4_11153	4	1111	1|1|1|1																							1	CorA
SMF2FGGW_101006.1	TRI4_11154	4	1111	1|1|1|1	sp|P33277|GAP1_SCHPO	43	734	1e-172	607	766	GTPase-activating protein OS=Schizosaccharomyces pombe (strain ATCC 38366 / 972) GN=gap1 PE=2 SV=1	K05767	IQGAP2_3; Ras GTPase-activating-like protein IQGAP2/3														2	RasGAP RasGAP_C
SMF2FGGW_101007.1	TRI4_11155	4	1111	1|1|1|1	sp|O14313|PMP20_SCHPO	45	159	1e-26	119	156	Putative peroxiredoxin pmp20 OS=Schizosaccharomyces pombe (strain ATCC 38366 / 972) GN=pmp20 PE=2 SV=2	K11187	PRDX5; peroxiredoxin 5, atypical 2-Cys peroxiredoxin [EC1.11.1.15]														1	Redoxin
SMF2FGGW_101008.1	TRI4_11156	4	1111	1|1|1|1	sp|Q9P3U4|YKX2_SCHPO	54	468	1e-157	554	504	Uncharacterized RING finger protein C328.02 OS=Schizosaccharomyces pombe (strain ATCC 38366 / 972) GN=SPAC328.02 PE=2 SV=1	K11968	ARIH1; ariadne-1														3	zf-C3HC4_2 IBR IBR
SMF2FGGW_101009.1	TRI4_11157	4	1111	1|1|1|1								K10746	EXO1; exonuclease 1 [EC3.1.-.-]														2	XPG_N XPG_I
SMF2FGGW_101010.1	TRI4_11158	4	1111	1|1|1|1								K14860	TMA16; translation machinery-associated protein 16														1	DUF2962
SMF2FGGW_101011.1	TRI4_11159	4	1111	1|1|1|1								K15414	C1QBP; complement component 1 Q subcomponent-binding protein, mitochondrial														1	MAM33
SMF2FGGW_101012.1	TRI4_11160	4	1111	1|1|1|1	sp|O94512|OBP1_SCHPO	38	277	9e-57	221	516	Oxysterol-binding protein-like protein 1 OS=Schizosaccharomyces pombe (strain ATCC 38366 / 972) GN=obp1 PE=1 SV=1																2	Oxysterol_BP Oxysterol_BP
SMF2FGGW_101013.1	TRI4_17857	3	1101	1|1|0|1
SMF2FGGW_101014.1	TRI4_11161	4	1111	1|1|1|1																							1	TBCC
SMF2FGGW_101015.1	TRI4_11162	4	1111	1|1|1|1																							1	Med9
SMF2FGGW_101016.1	TRI4_11163	4	1111	1|1|1|1	sp|Q0STD7|GPMI_CLOPS	48	530	1e-131	467	512	2,3-bisphosphoglycerate-independent phosphoglycerate mutase OS=Clostridium perfringens (strain SM101 / Type A) GN=gpmI PE=3 SV=1	K15633	gpmI; 2,3-bisphosphoglycerate-independent phosphoglycerate mutase [EC5.4.2.1]														2	Metalloenzyme iPGM_N
SMF2FGGW_101017.1	TRI4_11164	4	1111	1|1|1|1	sp|Q00586|FRQ_CRESP	59	995	0	1048	1015	Frequency clock protein OS=Creopus spinulosus GN=FRQ PE=3 SV=1																1	FRQ
SMF2FGGW_101018.1	TRI4_11165	4	1111	1|1|1|1								K05906	PCYOX1, FCLY; prenylcysteine oxidase / farnesylcysteine lyase [EC1.8.3.5 1.8.3.6]														3	NAD_binding_8 Prenylcys_lyase Prenylcys_lyase
SMF2FGGW_101019.1	TRI4_17858	3	1101	1|1|0|1																							1	WSC
SMF2FGGW_101020.1	TRI4_11166	4	1111	1|1|1|1
SMF2FGGW_101021.1	TRI4_11167	4	1111	1|1|1|1																							1	Cupin_8
SMF2FGGW_101022.1	TRI4_11168	4	1111	1|1|1|1	sp|Q8TG12|CSK2B_NEUCR	70	346	1e-132	472	333	Casein kinase II subunit beta-1 OS=Neurospora crassa (strain ATCC 24698 / 74-OR23-1A / CBS 708.71 / DSM 1257 / FGSC 987) GN=ckb-1 PE=2 SV=1	K03115	CSNK2B; casein kinase II subunit beta														1	CK_II_beta
SMF2FGGW_101023.1	TRI4_11169	4	1111	1|1|1|1	sp|Q2GSV2|PAN2_CHAGB	61	1112	0	1440	1102	PAB-dependent poly(A)-specific ribonuclease subunit PAN2 OS=Chaetomium globosum (strain ATCC 6205 / CBS 148.51 / DSM 1962 / NBRC 6347 / NRRL 1970) GN=PAN2 PE=3 SV=2	K12571	PAN2; PAB-dependent poly(A)-specific ribonuclease subunit 2 [EC3.1.13.4]	MER090263	51	389	1e-119	427	1131	396	family C19 non-peptidase homologues (Emericella nidulans)	C19.UNW	C19				2	UCH_1 RNase_T
SMF2FGGW_101024.1	TRI4_11170	4	1111	1|1|1|1																							1	Methyltransf_25
SMF2FGGW_101025.1	TRI4_11171	4	1111	1|1|1|1																							2	Zn_clus Fungal_trans
SMF2FGGW_101026.1	TRI4_11172	4	1111	1|1|1|1																							1	Copper-fist
SMF2FGGW_101027.1
SMF2FGGW_101028.1	TRI4_19105	2	1100	1|1|0|0
SMF2FGGW_101029.1	TRI4_11173	4	1111	1|1|1|1																							6	PAS_2 GAF PHY HisKA HATPase_c Response_reg
SMF2FGGW_101030.1	TRI4_10044	4	1111	2|2|2|2																							3	ABC_tran ABC2_membrane_3 ABC_tran
SMF2FGGW_101031.1	TRI4_11174	4	1111	1|1|1|1								K10838	XPC; xeroderma pigmentosum group C-complementing protein														4	Rad4 BHD_1 BHD_2 BHD_3
SMF2FGGW_101032.1	TRI4_11175	4	1111	1|1|1|1	sp|P0C582|M2OM_NEUCR	68	334	1e-127	454	331	Putative mitochondrial 2-oxoglutarate/malate carrier protein OS=Neurospora crassa (strain ATCC 24698 / 74-OR23-1A / CBS 708.71 / DSM 1257 / FGSC 987) GN=NCU10732 PE=3 SV=1	K15104	SLC25A11, OGC; solute carrier family 25 (mitochondrial oxoglutarate transporter), member 11														3	Mito_carr Mito_carr Mito_carr
SMF2FGGW_101033.1	TRI4_11176	4	1111	1|1|1|1																							1	adh_short
SMF2FGGW_101034.1	TRI4_11177	4	1111	1|1|1|1																							2	BUD22 BUD22
SMF2FGGW_101035.1
SMF2FGGW_101036.1
SMF2FGGW_101037.1	TRI4_11178	4	1111	1|1|1|1																							1	HET
SMF2FGGW_101038.1	TRI4_17859	3	1011	1|0|1|1
SMF2FGGW_101039.1
SMF2FGGW_101040.1	TRI4_11179	4	1111	1|1|1|1	sp|Q02981|YP109_YEAST	43	603	1e-137	489	657	ABC1 family protein YPL109C, mitochondrial OS=Saccharomyces cerevisiae (strain ATCC 204508 / S288c) GN=YPL109C PE=1 SV=2	K08869	ADCK, ABC1; aarF domain-containing kinase														2	ABC1 ABC1
SMF2FGGW_101041.1	TRI4_18482	3	1110	1|1|1|0	sp|P14187|CCHL_NEUCR	56	348	1e-102	372	346	Cytochrome c heme lyase OS=Neurospora crassa (strain ATCC 24698 / 74-OR23-1A / CBS 708.71 / DSM 1257 / FGSC 987) GN=cyt-2 PE=3 SV=1	K01764	E4.4.1.17; cytochrome c heme-lyase [EC4.4.1.17]														1	Cyto_heme_lyase
SMF2FGGW_101042.1	TRI4_11180	4	1111	1|1|1|1
SMF2FGGW_101043.1	TRI4_11181	4	1111	1|1|1|1								K12839	SMNDC1, SPF30; survival of motor neuron-related-splicing factor 30
SMF2FGGW_101044.1	TRI4_11182	4	1111	1|1|1|1	sp|Q6CE48|IND1_YARLI	50	287	4e-79	295	312	Iron-sulfur protein IND1 OS=Yarrowia lipolytica (strain CLIB 122 / E 150) GN=IND1 PE=1 SV=1	K03593	mrp; ATP-binding protein involved in chromosome partitioning														2	AAA_31 ParA
SMF2FGGW_101045.1	TRI4_11183	4	1111	1|1|1|1	sp|Q4I327|BFR2_GIBZE	61	313	1e-104	380	538	Protein BFR2 OS=Gibberella zeae (strain PH-1 / FGSC 9075 / NRRL 31084) GN=BFR2 PE=3 SV=1	K14782	AATF, BFR2; protein AATF/BFR2														2	AATF-Che1 TRAUB
SMF2FGGW_101046.1	TRI4_11184	4	1111	1|1|1|1	sp|Q00770|FAAA_EMENI	56	427	1e-140	498	431	Fumarylacetoacetase OS=Emericella nidulans GN=fahA PE=1 SV=3	K01555	FAH, fahA; fumarylacetoacetase [EC3.7.1.2]														2	DUF1969 FAA_hydrolase
SMF2FGGW_101047.1	TRI4_11185	4	1111	1|1|1|1																							2	Zn_clus Fungal_trans
SMF2FGGW_101048.1	TRI4_11186	4	1111	1|1|1|1																							2	Zn_clus Fungal_trans
SMF2FGGW_101049.1	TRI4_11187	4	1111	1|1|1|1	sp|P16932|DGDA_BURCE	56	426	1e-132	473	433	2,2-dialkylglycine decarboxylase OS=Burkholderia cepacia GN=dgdA PE=1 SV=3																1	Aminotran_3
SMF2FGGW_101050.1	TRI4_17860	3	1011	1|0|1|1
SMF2FGGW_101051.1	TRI4_11188	4	1111	1|1|1|1	sp|P87216|VIPI_SCHPO	37	231	1e-38	159	257	Protein vip1 OS=Schizosaccharomyces pombe (strain ATCC 38366 / 972) GN=vip1 PE=1 SV=1																1	RRM_1
SMF2FGGW_101052.1	TRI4_11189	4	1111	1|1|1|1
SMF2FGGW_101053.1	TRI4_11190	4	1111	1|1|1|1
SMF2FGGW_101054.1	TRI4_11191	4	1111	1|1|1|1
SMF2FGGW_101055.1	TRI4_11192	4	1111	1|1|1|1																							2	Sugar_tr Sugar_tr
SMF2FGGW_101056.1	TRI4_11193	4	1111	1|1|1|1	sp|Q9UUD8|YOD1_SCHPO	37	434	3e-66	253	451	Uncharacterized peptidase C18A7.01 OS=Schizosaccharomyces pombe (strain ATCC 38366 / 972) GN=SPBC18A7.01 PE=2 SV=1			MER178856	58	246	2e-75	281	500	244	subfamily M24B unassigned peptidases (Sclerotinia sclerotiorum)	M24.UPB	M24B				1	Peptidase_M24
SMF2FGGW_101057.1	TRI4_11194	4	1111	1|1|1|1
SMF2FGGW_101058.1	TRI4_11195	4	1111	1|1|1|1
SMF2FGGW_101059.1	TRI4_11196	4	1111	1|1|1|1	sp|Q00667|HGD_EMENI	65	456	1e-172	603	448	Homogentisate 1,2-dioxygenase OS=Emericella nidulans GN=hmgA PE=2 SV=1	K00451	HGD, hmgA; homogentisate 1,2-dioxygenase [EC1.13.11.5]														1	HgmA
SMF2FGGW_101060.1	TRI4_11197	4	1111	1|1|1|1
SMF2FGGW_101061.1	TRI4_11198	4	1111	1|1|1|1
SMF2FGGW_101062.1	TRI4_11199	4	1111	1|1|1|1	sp|P33296|UBC6_YEAST	57	191	5e-58	224	250	Ubiquitin-conjugating enzyme E2 6 OS=Saccharomyces cerevisiae (strain ATCC 204508 / S288c) GN=UBC6 PE=1 SV=1	K04554	UBE2J2, NCUBE2, UBC6; ubiquitin-conjugating enzyme E2 J2 [EC6.3.2.19]														1	UQ_con
SMF2FGGW_101063.1	TRI4_11200	4	1111	1|1|1|1																							1	Bac_surface_Ag
SMF2FGGW_101064.1	TRI4_10006	4	1111	7|7|8|7	sp|O74676|CDR4_CANAL	51	1400	0	1482	1490	ABC transporter CDR4 OS=Candida albicans GN=CDR4 PE=3 SV=1																4	ABC_tran ABC2_membrane PDR_CDR ABC2_membrane
SMF2FGGW_101065.1
SMF2FGGW_101066.1	TRI4_17861	3	1101	1|1|0|1
SMF2FGGW_101067.1	TRI4_11201	4	1111	1|1|1|1																							1	Acetyltransf_1
SMF2FGGW_101068.1	TRI4_17862	3	1011	1|0|1|1																							2	GFA GFA
SMF2FGGW_101069.1	TRI4_11202	4	1111	1|1|1|1																							1	VWA_2
SMF2FGGW_101070.1	TRI4_10254	4	1111	1|1|2|1								K00632	E2.3.1.16, fadA; acetyl-CoA acyltransferase [EC2.3.1.16]														2	Thiolase_N Thiolase_C
SMF2FGGW_101071.1	TRI4_11203	4	1111	1|1|1|1
SMF2FGGW_101072.1	TRI4_11204	4	1111	1|1|1|1																							3	LRR_6 LRR_4 LRR_6
SMF2FGGW_101073.1	TRI4_11205	4	1111	1|1|1|1																							1	DUF2293
SMF2FGGW_101074.1	TRI4_11206	4	1111	1|1|1|1
SMF2FGGW_101075.1	TRI4_11207	4	1111	1|1|1|1	sp|E3QWD3|NPIIA_COLGM	48	325	7e-91	334	351	Neutral protease 2 homolog MGG_10927 OS=Colletotrichum graminicola (strain M1.001 / M2 / FGSC 10212) GN=GLRG_10315 PE=3 SV=1			MER109473	73	175	8e-68	255	347	175	deuterolysin (Trichoderma harzianum)	M35.002	M35				1	Peptidase_M35
SMF2FGGW_101076.1	TRI4_11208	4	1111	1|1|1|1
SMF2FGGW_101077.1	TRI4_10017	4	1111	3|3|3|3																							1	Sugar_tr
SMF2FGGW_101078.1	TRI4_11209	4	1111	1|1|1|1
SMF2FGGW_101079.1	TRI4_11210	4	1111	1|1|1|1								K00540	E1.-.-.-														1	adh_short
SMF2FGGW_101080.1	TRI4_11211	4	1111	1|1|1|1																							2	Ank_2 Ank_2
SMF2FGGW_101081.1	TRI4_11212	4	1111	1|1|1|1																							1	DUF3140
SMF2FGGW_101082.1	TRI4_11213	4	1111	1|1|1|1																							1	FAD_binding_3
SMF2FGGW_101083.1	TRI4_11214	4	1111	1|1|1|1										MER064227	65	260	1e-95	348	342	260	family S9 unassigned peptidases (Gibberella zeae)	S09.UPW	S09X				1	Abhydrolase_3
SMF2FGGW_101084.1																											2	Zn_clus Fungal_trans_2
SMF2FGGW_101085.1	TRI4_11215	4	1111	1|1|1|1								K00480	E1.14.13.1; salicylate hydroxylase [EC1.14.13.1]														2	NAD_binding_8 FAD_binding_3
SMF2FGGW_101086.1	TRI4_11216	4	1111	1|1|1|1																							1	MFS_1
SMF2FGGW_101087.1	TRI4_18584	3	1110	1|1|1|0																							1	Epimerase
SMF2FGGW_101088.1	TRI4_11217	4	1111	1|1|1|1																							1	Fungal_trans
SMF2FGGW_101089.1	TRI4_11218	4	1111	1|1|1|1																							1	Sugar_tr
SMF2FGGW_101090.1	TRI4_11219	4	1111	1|1|1|1	sp|Q8RD30|ANMK_THETN	36	391	3e-67	256	396	Anhydro-N-acetylmuramic acid kinase OS=Thermoanaerobacter tengcongensis GN=anmK PE=3 SV=1																1	UPF0075
SMF2FGGW_101091.1	TRI4_11220	4	1111	1|1|1|1										MER210192	45	470	1e-126	451	533	460	family S33 unassigned peptidases (Aspergillus terreus)	S33.UPW	S33				2	Abhydrolase_1 Abhydrolase_4
SMF2FGGW_101092.1	TRI4_11221	4	1111	1|1|1|1																							1	adh_short
SMF2FGGW_101093.1	TRI4_11222	4	1111	1|1|1|1	sp|P76113|YNCB_ECOLI	37	365	8e-57	221	345	Putative NADP-dependent oxidoreductase yncB OS=Escherichia coli (strain K12) GN=yncB PE=3 SV=3	K07119	K07119														1	ADH_zinc_N
SMF2FGGW_101094.1	TRI4_11223	4	1111	1|1|1|1																							1	RTA1
SMF2FGGW_101095.1	TRI4_10004	4	1111	4|4|10|15																						NRPS	40	ketoacyl-synt Acyl_transf_1 PP-binding Condensation AMP-binding PP-binding Condensation AMP-binding PP-binding Condensation AMP-binding PP-binding Condensation AMP-binding PP-binding Condensation AMP-binding PP-binding Condensation AMP-binding PP-binding Condensation AMP-binding PP-binding Condensation AMP-binding PP-binding Condensation AMP-binding PP-binding Condensation AMP-binding PP-binding …
SMF2FGGW_101096.1	TRI4_11224	4	1111	1|1|1|1																							1	MFS_1
SMF2FGGW_101097.1	TRI4_11225	4	1111	1|1|1|1																				GT31			1	Fringe
SMF2FGGW_101098.1	TRI4_11226	4	1111	1|1|1|1																							2	Pyr_redox_2 Pyr_redox
SMF2FGGW_101099.1	TRI4_11227	4	1111	1|1|1|1																							1	Methyltransf_18
SMF2FGGW_101100.1	TRI4_11228	4	1111	1|1|1|1
SMF2FGGW_101101.1	TRI4_11229	4	1111	1|1|1|1																				GT1			1	UDPGT
SMF2FGGW_101102.1	TRI4_11230	4	1111	1|1|1|1	sp|Q4HVU7|ATM1_GIBZE	72	701	0	1008	698	Iron-sulfur clusters transporter ATM1, mitochondrial OS=Gibberella zeae (strain PH-1 / FGSC 9075 / NRRL 31084) GN=ATM1 PE=3 SV=1	K05663	ABC.ATM; mitochondrial ABC transporter ATM														2	ABC_membrane ABC_tran
SMF2FGGW_101103.1	TRI4_11231	4	1111	1|1|1|1																							1	p450
SMF2FGGW_101104.1	TRI4_11232	4	1111	1|1|1|1																							1	FMO-like
SMF2FGGW_101105.1	TRI4_10118	4	1111	2|2|1|2								K09424	REB1; Myb-like DNA-binding protein REB1														1	Myb_DNA-bind_6
SMF2FGGW_101106.1	TRI4_10118	4	1111	2|2|1|2																							1	Arch_ATPase
SMF2FGGW_101107.1	TRI4_11233	4	1111	1|1|1|1
SMF2FGGW_101108.1	TRI4_11234	4	1111	1|1|1|1																							3	Zn_clus Fungal_trans_2 Fungal_trans_2
SMF2FGGW_101109.1	TRI4_11235	4	1111	1|1|1|1
SMF2FGGW_101110.1	TRI4_11236	4	1111	1|1|1|1
SMF2FGGW_101111.1	TRI4_11237	4	1111	1|1|1|1																							5	Ank Ank_2 Ank_2 Ank_2 Ank_2
SMF2FGGW_101112.1	TRI4_11238	4	1111	1|1|1|1	sp|Q9US44|YIZG_SCHPO	37	469	7e-91	334	499	Uncharacterized transporter C1002.16c OS=Schizosaccharomyces pombe (strain ATCC 38366 / 972) GN=SPAC1002.16c PE=2 SV=1																1	MFS_1
SMF2FGGW_101113.1	TRI4_11239	4	1111	1|1|1|1
SMF2FGGW_101114.1	TRI4_11240	4	1111	1|1|1|1	sp|Q9XYS3|NOXA_DICDI	39	546	8e-97	354	517	Superoxide-generating NADPH oxidase heavy chain subunit A OS=Dictyostelium discoideum GN=noxA PE=2 SV=1	K08008	NOX, GP91; NADPH oxidase														3	Ferric_reduct FAD_binding_8 NAD_binding_6
SMF2FGGW_101115.1	TRI4_11241	4	1111	1|1|1|1	sp|O74196|UBC1_COLGL	93	147	6e-79	292	147	Ubiquitin-conjugating enzyme E2-16 kDa OS=Colletotrichum gloeosporioides GN=UBC1 PE=2 SV=1	K06689	UBE2D_E, UBC4, UBC5; ubiquitin-conjugating enzyme E2 D/E [EC6.3.2.19]														1	UQ_con
SMF2FGGW_101116.1	TRI4_11242	4	1111	1|1|1|1	sp|Q2KHZ9|GCDH_BOVIN	56	394	1e-124	445	438	Glutaryl-CoA dehydrogenase, mitochondrial OS=Bos taurus GN=GCDH PE=2 SV=1	K00252	GCDH, gcdH; glutaryl-CoA dehydrogenase [EC1.3.8.6]														3	Acyl-CoA_dh_N Acyl-CoA_dh_M Acyl-CoA_dh_1
SMF2FGGW_101117.1
SMF2FGGW_101118.1
SMF2FGGW_101119.1	TRI4_19078	2	1100	1|1|0|0
SMF2FGGW_101120.1	TRI4_19077	2	1100	1|1|0|0
SMF2FGGW_101121.1	TRI4_11243	4	1111	1|1|1|1								K00889	E2.7.1.68, PIP5K; 1-phosphatidylinositol-4-phosphate 5-kinase [EC2.7.1.68]														1	PIP5K
SMF2FGGW_101122.1	TRI4_11244	4	1111	1|1|1|1	sp|Q4WY82|PPOC_ASPFU	47	1053	0	991	1121	Psi-producing oxygenase C OS=Neosartorya fumigata (strain ATCC MYA-4609 / Af293 / CBS 101355 / FGSC A1100) GN=ppoC PE=1 SV=2	K11987	PTGS2, COX2; prostaglandin-endoperoxide synthase 2 [EC1.14.99.1]														2	An_peroxidase p450
SMF2FGGW_101123.1	TRI4_11245	4	1111	1|1|1|1								K11866	STAMBP, AMSH; STAM-binding protein [EC3.1.2.15]	MER105046	73	134	4e-58	224	543	134	subfamily M67C unassigned peptidases (Chaetomium globosum)	M67.UPC	M67C				1	JAB
SMF2FGGW_101124.1	TRI4_11246	4	1111	1|1|1|1	sp|O14450|PFD6_SCHPO	48	90	4e-16	83.6	114	Probable prefoldin subunit 6 OS=Schizosaccharomyces pombe (strain ATCC 38366 / 972) GN=SPAC3A11.13 PE=2 SV=1	K04798	pfdB, PFDN6; prefoldin beta subunit														1	Prefoldin_2
SMF2FGGW_101125.1	TRI4_11247	4	1111	1|1|1|1	sp|P52917|VPS4_YEAST	57	445	1e-143	508	437	Vacuolar protein sorting-associated protein 4 OS=Saccharomyces cerevisiae (strain ATCC 204508 / S288c) GN=VPS4 PE=1 SV=1	K12196	VPS4; vacuolar protein-sorting-associated protein 4	MER278187	40	132	1e-15	82.8	444	225	family M41 non-peptidase homologues (Glossina morsitans)	M41.UNW	M41				3	MIT AAA Vps4_C
SMF2FGGW_101126.1	TRI4_11248	4	1111	1|1|1|1								K15267	MTEF1; mitochondrial transcription factor 1														1	RrnaAD
SMF2FGGW_101127.1	TRI4_11249	4	1111	1|1|1|1
SMF2FGGW_101128.1	TRI4_11250	4	1111	1|1|1|1
SMF2FGGW_101129.1	TRI4_17863	3	1101	1|1|0|1
SMF2FGGW_101130.1	TRI4_11251	4	1111	1|1|1|1																							1	AA_permease_2
SMF2FGGW_101131.1	TRI4_11252	4	1111	1|1|1|1																							1	DAO
SMF2FGGW_101132.1	TRI4_11253	4	1111	1|1|1|1
SMF2FGGW_101133.1	TRI4_11254	4	1111	1|1|1|1																							1	Fungal_trans_2
SMF2FGGW_101134.1	TRI4_11255	4	1111	1|1|1|1																							1	DUF2260
SMF2FGGW_101135.1	TRI4_11256	4	1111	1|1|1|1	sp|Q09816|YAC2_SCHPO	50	302	2e-83	308	307	Uncharacterized protein C16C9.02c OS=Schizosaccharomyces pombe (strain ATCC 38366 / 972) GN=SPAC16C9.02c PE=2 SV=1	K00772	E2.4.2.28, mtaP; 5'-methylthioadenosine phosphorylase [EC2.4.2.28]														1	PNP_UDP_1
SMF2FGGW_101136.1																											1	Atx10homo_assoc
SMF2FGGW_101137.1	TRI4_11257	4	1111	1|1|1|1	sp|Q8TG90|RIB3_MAGO7	71	232	2e-91	334	233	3,4-dihydroxy-2-butanone 4-phosphate synthase OS=Magnaporthe oryzae (strain 70-15 / FGSC 8958) GN=RIB3 PE=1 SV=1	K02858	ribB, RIB3; 3,4-dihydroxy 2-butanone 4-phosphate synthase [EC4.1.99.12]														1	DHBP_synthase
SMF2FGGW_101138.1	TRI4_11258	4	1111	1|1|1|1	sp|O93995|COQ3_CANAL	38	291	3e-49	195	327	Hexaprenyldihydroxybenzoate methyltransferase, mitochondrial OS=Candida albicans GN=COQ3 PE=3 SV=1																1	Methyltransf_23
SMF2FGGW_101139.1	TRI4_11259	4	1111	1|1|1|1																							1	zf-Nse
SMF2FGGW_101140.1	TRI4_11260	4	1111	1|1|1|1																							1	PAS_9
SMF2FGGW_101141.1	TRI4_11261	4	1111	1|1|1|1								K10563	mutM, fpg; formamidopyrimidine-DNA glycosylase [EC3.2.2.23 4.2.99.18]														2	Fapy_DNA_glyco H2TH
SMF2FGGW_101142.1	TRI4_11262	4	1111	1|1|1|1
SMF2FGGW_101143.1	TRI4_11263	4	1111	1|1|1|1	sp|P70245|EBP_MOUSE	36	229	3e-33	142	230	3-beta-hydroxysteroid-Delta(8),Delta(7)-isomerase OS=Mus musculus GN=Ebp PE=1 SV=3	K01824	EBP; cholestenol delta-isomerase [EC5.3.3.5]														1	EBP
SMF2FGGW_101144.1	TRI4_11264	4	1111	1|1|1|1																							1	ELYS
SMF2FGGW_101145.1	TRI4_17864	3	1011	1|0|1|1	sp|Q12267|SMC4_YEAST	43	959	0	686	1418	Structural maintenance of chromosomes protein 4 OS=Saccharomyces cerevisiae (strain ATCC 204508 / S288c) GN=SMC4 PE=1 SV=1	K06675	SMC4; structural maintenance of chromosome 4	MER236510	37	227	1e-30	134	1683	246	subfamily M23B non-peptidase homologues (Cryptococcus gattii)	M23.UNB	M23B				2	SMC_N SMC_hinge
SMF2FGGW_101146.1	TRI4_17733	4	1111	1|1|1|1
SMF2FGGW_101147.1	TRI4_11265	4	1111	1|1|1|1	sp|P21772|RS26_NEUCR	82	102	2e-43	174	119	40S ribosomal protein S26E OS=Neurospora crassa (strain ATCC 24698 / 74-OR23-1A / CBS 708.71 / DSM 1257 / FGSC 987) GN=rps-26 PE=3 SV=2	K02976	RP-S26e, RPS26; small subunit ribosomal protein S26e														1	Ribosomal_S26e
SMF2FGGW_101148.1	TRI4_11266	4	1111	1|1|1|1	sp|P14799|RS27A_NEUCR	79	152	4e-60	229	154	Ubiquitin-40S ribosomal protein S27a OS=Neurospora crassa (strain ATCC 24698 / 74-OR23-1A / CBS 708.71 / DSM 1257 / FGSC 987) GN=ubi-3 PE=1 SV=4	K02977	RP-S27Ae, RPS27A; small subunit ribosomal protein S27Ae														2	ubiquitin Ribosomal_S27
SMF2FGGW_101149.1	TRI4_11267	4	1111	1|1|1|1	sp|Q12460|NOP56_YEAST	57	436	1e-143	508	504	Nucleolar protein 56 OS=Saccharomyces cerevisiae (strain ATCC 204508 / S288c) GN=NOP56 PE=1 SV=1	K14564	NOP56; nucleolar protein 56														3	NOP5NT NOSIC Nop
SMF2FGGW_101150.1	TRI4_11268	4	1111	1|1|1|1	sp|P0CB51|CHI1_COCPS	56	392	1e-130	466	427	Endochitinase 1 OS=Coccidioides posadasii (strain RMSCC 757 / Silveira) GN=CTS1 PE=1 SV=1	K01183	E3.2.1.14; chitinase [EC3.2.1.14]											GH18			1	Glyco_hydro_18
SMF2FGGW_101151.1																											3	Ank_2 Ank_2 Ank_2
SMF2FGGW_101152.1	TRI4_10002	4	1111	4|4|6|20																							2	PNP_UDP_1 NACHT
SMF2FGGW_101153.1	TRI4_11269	4	1111	1|1|1|1																							2	p450 p450
SMF2FGGW_101154.1	TRI4_11270	4	1111	1|1|1|1								K13348	MPV17; protein Mpv17														1	Mpv17_PMP22
SMF2FGGW_101155.1	TRI4_11271	4	1111	1|1|1|1																							1	DUF885
SMF2FGGW_101156.1	TRI4_11272	4	1111	1|1|1|1
SMF2FGGW_101157.1
SMF2FGGW_101158.1	TRI4_11273	4	1111	1|1|1|1
SMF2FGGW_101159.1	TRI4_11274	4	1111	1|1|1|1																							1	Fungal_trans
SMF2FGGW_101160.1	TRI4_11275	4	1111	1|1|1|1
SMF2FGGW_101161.1	TRI4_10236	4	1111	1|1|1|2								K09983	K09983; hypothetical protein														1	DUF1993
SMF2FGGW_101162.1	TRI4_11276	4	1111	1|1|1|1																							1	DUF1479
SMF2FGGW_101163.1	TRI4_11277	4	1111	1|1|1|1	sp|O60039|APSB_EMENI	37	943	1e-136	488	1051	Anucleate primary sterigmata protein B OS=Emericella nidulans GN=apsB PE=4 SV=2																2	Microtub_assoc Mto2_bdg
SMF2FGGW_101164.1	TRI4_11278	4	1111	1|1|1|1																				GT90			1	Glyco_transf_90
SMF2FGGW_101165.1	TRI4_11279	4	1111	1|1|1|1	sp|P33280|ARGI_NEUCR	73	324	1e-139	494	358	Arginase OS=Neurospora crassa (strain ATCC 24698 / 74-OR23-1A / CBS 708.71 / DSM 1257 / FGSC 987) GN=car-1 PE=1 SV=3	K01476	E3.5.3.1, rocF, arg; arginase [EC3.5.3.1]														1	Arginase
SMF2FGGW_101166.1	TRI4_11280	4	1111	1|1|1|1	sp|P39692|MET10_YEAST	36	1088	1e-177	622	1035	Sulfite reductase [NADPH] flavoprotein component OS=Saccharomyces cerevisiae (strain ATCC 204508 / S288c) GN=MET10 PE=1 SV=2	K00380	cysJ; sulfite reductase (NADPH) flavoprotein alpha-component [EC1.8.1.2]														3	POR FAD_binding_1 NAD_binding_1
SMF2FGGW_101167.1	TRI4_11281	4	1111	1|1|1|1																							3	HMA E1-E2_ATPase Hydrolase
SMF2FGGW_101168.1	TRI4_11282	4	1111	1|1|1|1	sp|P24867|PCL1_YEAST	37	219	7e-29	128	279	PHO85 cyclin-1 OS=Saccharomyces cerevisiae (strain ATCC 204508 / S288c) GN=PCL1 PE=1 SV=1																1	Cyclin_N
SMF2FGGW_101169.1	TRI4_11283	4	1111	1|1|1|1	sp|P54119|CDK1_AJECA	82	308	1e-152	537	324	Cyclin-dependent kinase 1 OS=Ajellomyces capsulata GN=CDC2 PE=3 SV=1	K04563	CDC28, CDC2; cyclin-dependent kinase [EC2.7.11.22]														1	Pkinase
SMF2FGGW_101170.1	TRI4_11284	4	1111	1|1|1|1																							1	UPF0029
SMF2FGGW_101171.1	TRI4_11285	4	1111	1|1|1|1																							1	Methyltransf_23
SMF2FGGW_101172.1	TRI4_11286	4	1111	1|1|1|1
SMF2FGGW_101173.1	TRI4_11287	4	1111	1|1|1|1																				GT69			1	CAP59_mtransfer
SMF2FGGW_101174.1	TRI4_11288	4	1111	1|1|1|1								K06998	K06998														2	PhzC-PhzF PhzC-PhzF
SMF2FGGW_101175.1	TRI4_11289	4	1111	1|1|1|1								K12604	CNOT1, NOT1; CCR4-NOT transcription complex subunit 1														2	DUF3819 Not1
SMF2FGGW_101176.1	TRI4_11290	4	1111	1|1|1|1																							3	FCH SH3_1 Seipin
SMF2FGGW_101177.1	TRI4_11291	4	1111	1|1|1|1
SMF2FGGW_101178.1	TRI4_11292	4	1111	1|1|1|1										MER160513	46	366	8e-93	339	572	354	family S12 unassigned peptidases (Talaromyces stipitatus)	S12.UPW	S12				1	Beta-lactamase
SMF2FGGW_101179.1	TRI4_11293	4	1111	1|1|1|1	sp|Q96VN3|NTF2_EMENI	44	122	1e-21	101	125	Nuclear transport factor 2 OS=Emericella nidulans GN=ntf2 PE=3 SV=1																1	NTF2
SMF2FGGW_101180.1	TRI4_11294	4	1111	1|1|1|1																							2	SNF2_N Helicase_C
SMF2FGGW_101181.1	TRI4_11295	4	1111	1|1|1|1	sp|Q7S6J4|HSE1_NEUCR	58	610	0	636	745	Class E vacuolar protein-sorting machinery protein hse-1 OS=Neurospora crassa (strain ATCC 24698 / 74-OR23-1A / CBS 708.71 / DSM 1257 / FGSC 987) GN=hse-1 PE=3 SV=1	K04705	STAM; signal transducing adaptor molecule														2	VHS SH3_2
SMF2FGGW_101182.1	TRI4_11296	4	1111	1|1|1|1	sp|A7F7B2|ATG13_SCLS1	45	884	1e-169	597	905	Autophagy-related protein 13 OS=Sclerotinia sclerotiorum (strain ATCC 18683 / 1980 / Ss-1) GN=atg13 PE=3 SV=1																1	ATG13
SMF2FGGW_101183.1	TRI4_11297	4	1111	1|1|1|1																							4	Ank_4 RCC1 RCC1 BTB
SMF2FGGW_101184.1	TRI4_11298	4	1111	1|1|1|1	sp|Q99297|ODC2_YEAST	58	305	1e-103	374	307	Mitochondrial 2-oxodicarboxylate carrier 2 OS=Saccharomyces cerevisiae (strain ATCC 204508 / S288c) GN=ODC2 PE=1 SV=1	K15110	SLC25A21, ODC; solute carrier family 25 (mitochondrial 2-oxodicarboxylate transporter), member 21														3	Mito_carr Mito_carr Mito_carr
SMF2FGGW_101185.1	TRI4_11299	4	1111	1|1|1|1								K12471	EPN; epsin														1	ENTH
SMF2FGGW_101186.1	TRI4_11300	4	1111	1|1|1|1	sp|P06704|CDC31_YEAST	36	155	9e-19	93.2	161	Cell division control protein 31 OS=Saccharomyces cerevisiae (strain ATCC 204508 / S288c) GN=CDC31 PE=1 SV=2																1	EF_hand_6
SMF2FGGW_101187.1	TRI4_11301	4	1111	1|1|1|1								K14297	NUP98, ADAR2; nuclear pore complex protein Nup98-Nup96														6	Nucleoporin_FG Nucleoporin_FG Nucleoporin_FG Nucleoporin_FG Nucleoporin2 Nup96
SMF2FGGW_101188.1	TRI4_11302	4	1111	1|1|1|1
SMF2FGGW_101189.1	TRI4_11303	4	1111	1|1|1|1								K11378	SAS3; histone acetyltransferase SAS3 [EC2.3.1.48]														1	MOZ_SAS
SMF2FGGW_101190.1	TRI4_11304	4	1111	1|1|1|1
SMF2FGGW_101191.1	TRI4_11305	4	1111	1|1|1|1	sp|A2Q879|CTU1_ASPNC	71	325	1e-132	473	341	Cytoplasmic tRNA 2-thiolation protein 1 OS=Aspergillus niger (strain CBS 513.88 / FGSC A1513) GN=ncs6 PE=3 SV=1	K14168	CTU1, NCS6; cytoplasmic tRNA 2-thiolation protein 1 [EC2.7.7.-]														1	ATP_bind_3
SMF2FGGW_101192.1	TRI4_11306	4	1111	1|1|1|1	sp|P29453|RL8B_YEAST	66	253	3e-95	348	256	60S ribosomal protein L8-B OS=Saccharomyces cerevisiae (strain ATCC 204508 / S288c) GN=RPL8B PE=1 SV=3	K02936	RP-L7Ae, RPL7A; large subunit ribosomal protein L7Ae														1	Ribosomal_L7Ae
SMF2FGGW_101193.1	TRI4_11307	4	1111	1|1|1|1																							2	FAD_binding_3 FAD_binding_3
SMF2FGGW_101194.1	TRI4_11308	4	1111	1|1|1|1
SMF2FGGW_101195.1	TRI4_11309	4	1111	1|1|1|1																							1	MFS_1
SMF2FGGW_101196.1	TRI4_11310	4	1111	1|1|1|1																							1	adh_short
SMF2FGGW_101197.1	TRI4_11311	4	1111	1|1|1|1																							1	Zn_clus
SMF2FGGW_101198.1	TRI4_11312	4	1111	1|1|1|1	sp|Q7RVS9|PCKA_NEUCR	86	552	0	1016	561	Phosphoenolpyruvate carboxykinase [ATP] OS=Neurospora crassa (strain ATCC 24698 / 74-OR23-1A / CBS 708.71 / DSM 1257 / FGSC 987) GN=pck-1 PE=3 SV=1	K01610	E4.1.1.49, pckA; phosphoenolpyruvate carboxykinase (ATP) [EC4.1.1.49]														1	PEPCK_ATP
SMF2FGGW_101199.1	TRI4_11313	4	1111	1|1|1|1	sp|O13354|ERF3_CANAL	61	485	1e-177	623	715	Eukaryotic peptide chain release factor GTP-binding subunit OS=Candida albicans GN=SUP35 PE=3 SV=1	K03267	ERF3, GSPT; peptide chain release factor subunit 3														3	GTP_EFTU GTP_EFTU_D2 GTP_EFTU_D3
SMF2FGGW_101200.1	TRI4_11314	4	1111	1|1|1|1																							1	Ran-binding
SMF2FGGW_101201.1	TRI4_11315	4	1111	1|1|1|1	sp|P42319|YXJH_BACSU	36	391	2e-64	246	377	Uncharacterized protein yxjH OS=Bacillus subtilis GN=yxjH PE=4 SV=4																2	Meth_synt_2 Meth_synt_2
SMF2FGGW_101202.1	TRI4_17865	3	1101	1|1|0|1
SMF2FGGW_101203.1	TRI4_11316	4	1111	1|1|1|1																							1	TB2_DP1_HVA22
SMF2FGGW_101204.1	TRI4_11317	4	1111	1|1|1|1	sp|P32787|MG101_YEAST	58	172	2e-56	219	269	Mitochondrial genome maintenance protein MGM101 OS=Saccharomyces cerevisiae (strain ATCC 204508 / S288c) GN=MGM101 PE=1 SV=1																1	Mgm101p
SMF2FGGW_101205.1	TRI4_11318	4	1111	1|1|1|1								K01942	HLCS; biotin--protein ligase [EC6.3.4.9 6.3.4.10 6.3.4.11 6.3.4.15]														2	BPL_N BPL_LplA_LipB
SMF2FGGW_101206.1	TRI4_11319	4	1111	1|1|1|1	sp|Q4I375|TIM16_GIBZE	70	139	9e-52	201	138	Mitochondrial import inner membrane translocase subunit TIM16 OS=Gibberella zeae (strain PH-1 / FGSC 9075 / NRRL 31084) GN=PAM16 PE=3 SV=1																1	Pam16
SMF2FGGW_101207.1	TRI4_11320	4	1111	1|1|1|1
SMF2FGGW_101208.1	TRI4_17866	3	1011	1|0|1|1	sp|O59931|RL13_CANAL	45	195	6e-40	164	202	60S ribosomal protein L13 OS=Candida albicans GN=RPL13 PE=3 SV=1	K02873	RP-L13e, RPL13; large subunit ribosomal protein L13e														1	Ribosomal_L13e
SMF2FGGW_101209.1	TRI4_17867	3	1011	1|0|1|1
SMF2FGGW_101210.1	TRI4_11321	4	1111	1|1|1|1
SMF2FGGW_101211.1	TRI4_11322	4	1111	1|1|1|1	sp|P32449|AROG_YEAST	67	350	1e-135	483	370	Phospho-2-dehydro-3-deoxyheptonate aldolase, tyrosine-inhibited OS=Saccharomyces cerevisiae (strain ATCC 204508 / S288c) GN=ARO4 PE=1 SV=2	K01626	E2.5.1.54, aroF, aroG, aroH; 3-deoxy-7-phosphoheptulonate synthase [EC2.5.1.54]														1	DAHP_synth_1
SMF2FGGW_101212.1	TRI4_11323	4	1111	1|1|1|1
SMF2FGGW_101213.1	TRI4_11324	4	1111	1|1|1|1																							1	Ribosomal_L50
SMF2FGGW_101214.1	TRI4_11325	4	1111	1|1|1|1																							1	Methyltransf_23
SMF2FGGW_101215.1	TRI4_11326	4	1111	1|1|1|1																							1	NmrA
SMF2FGGW_101216.1	TRI4_11327	4	1111	1|1|1|1								K11229	BCK1; mitogen-activated protein kinase kinase kinase [EC2.7.11.1]														1	Pkinase
SMF2FGGW_101217.1	TRI4_11328	4	1111	1|1|1|1								K07750	E1.14.13.72, SC4MOL, ERG25; methylsterol monooxygenase [EC1.14.13.72]														1	FA_hydroxylase
SMF2FGGW_101218.1	TRI4_11329	4	1111	1|1|1|1
SMF2FGGW_101219.1	TRI4_17725	4	1111	1|1|1|1
SMF2FGGW_101220.1	TRI4_11330	4	1111	1|1|1|1																							1	AAA
SMF2FGGW_101221.1	TRI4_11331	4	1111	1|1|1|1								K01207	E3.2.1.52, nagZ; beta-N-acetylhexosaminidase [EC3.2.1.52]											GH3			1	Glyco_hydro_3
SMF2FGGW_101222.1	TRI4_11332	4	1111	1|1|1|1	sp|Q9Y303|NAGA_HUMAN	40	403	3e-74	279	409	Putative N-acetylglucosamine-6-phosphate deacetylase OS=Homo sapiens GN=AMDHD2 PE=2 SV=2	K01443	E3.5.1.25, nagA, AMDHD2; N-acetylglucosamine-6-phosphate deacetylase [EC3.5.1.25]	MER065297	75	352	1e-158	555	437	352	family M38 non-peptidase homologues (Gibberella zeae)	M38.UNW	M38	CE9			1	Amidohydro_4
SMF2FGGW_101223.1	TRI4_11333	4	1111	1|1|1|1																							1	NDT80_PhoG
SMF2FGGW_101224.1	TRI4_11334	4	1111	1|1|1|1	sp|A4FV08|GNPI1_BOVIN	67	258	1e-102	371	289	Glucosamine-6-phosphate isomerase 1 OS=Bos taurus GN=GNPDA1 PE=2 SV=1	K02564	nagB, GNPDA; glucosamine-6-phosphate deaminase [EC3.5.99.6]														1	Glucosamine_iso
SMF2FGGW_101225.1	TRI4_11335	4	1111	1|1|1|1	sp|Q4U3Y2|HXK1_ASPFU	44	481	1e-113	407	549	Hexokinase-1 OS=Neosartorya fumigata (strain ATCC MYA-4609 / Af293 / CBS 101355 / FGSC A1100) GN=hxkA PE=2 SV=1	K00844	HK; hexokinase [EC2.7.1.1]														3	Hexokinase_1 Hexokinase_2 Hexokinase_2
SMF2FGGW_101226.1	TRI4_11336	4	1111	1|1|1|1																							1	PTCB-BRCT
SMF2FGGW_101227.1	TRI4_11337	4	1111	1|1|1|1	sp|Q6NWF4|VPS25_DANRE	40	182	2e-35	149	174	Vacuolar protein-sorting-associated protein 25 OS=Danio rerio GN=vps25 PE=2 SV=2	K12189	VPS25, EAP20; ESCRT-II complex subunit VPS25														1	ESCRT-II
SMF2FGGW_101228.1	TRI4_11338	4	1111	1|1|1|1																							2	HLH DUF2014
SMF2FGGW_101229.1	TRI4_11339	4	1111	1|1|1|1
SMF2FGGW_101230.1	TRI4_17868	3	1011	1|0|1|1	sp|Q10213|SRS2_SCHPO	40	716	1e-126	455	887	ATP-dependent DNA helicase srs2 OS=Schizosaccharomyces pombe (strain ATCC 38366 / 972) GN=srs2 PE=2 SV=1	K03657	uvrD, pcrA; DNA helicase II / ATP-dependent DNA helicase PcrA [EC3.6.4.12]														2	UvrD-helicase UvrD_C
SMF2FGGW_101231.1	TRI4_10071	4	1111	2|2|2|2	sp|Q29C43|NCASE_DROPS	37	695	1e-125	449	704	Neutral ceramidase OS=Drosophila pseudoobscura pseudoobscura GN=CDase PE=3 SV=1																1	Ceramidase_alk
SMF2FGGW_101232.1	TRI4_11340	4	1111	1|1|1|1
SMF2FGGW_101233.1	TRI4_11341	4	1111	1|1|1|1								K02992	RP-S7, rpsG; small subunit ribosomal protein S7														1	Ribosomal_S7
SMF2FGGW_101234.1	TRI4_11342	4	1111	1|1|1|1																							1	Usp
SMF2FGGW_101235.1	TRI4_11343	4	1111	1|1|1|1
SMF2FGGW_101236.1	TRI4_11344	4	1111	1|1|1|1	sp|Q2GSX8|PABP_CHAGB	73	512	0	745	783	Polyadenylate-binding protein, cytoplasmic and nuclear OS=Chaetomium globosum (strain ATCC 6205 / CBS 148.51 / DSM 1962 / NBRC 6347 / NRRL 1970) GN=PAB1 PE=3 SV=1	K13126	PABPC; polyadenylate-binding protein														6	RRM_1 RRM_1 RRM_1 RRM_1 RRM_1 PABP
SMF2FGGW_101237.1	TRI4_11345	4	1111	1|1|1|1								K10589	UBE3C; ubiquitin-protein ligase E3 C [EC6.3.2.19]														1	HECT
SMF2FGGW_101238.1	TRI4_11346	4	1111	1|1|1|1	sp|P87111|ETFD_SCHPO	54	628	0	670	632	Probable electron transfer flavoprotein-ubiquinone oxidoreductase, mitochondrial OS=Schizosaccharomyces pombe (strain ATCC 38366 / 972) GN=SPAC20G8.04c PE=2 SV=1	K00311	E1.5.5.1, etf; electron-transferring-flavoprotein dehydrogenase [EC1.5.5.1]														2	NAD_binding_8 ETF_QO
SMF2FGGW_101239.1	TRI4_11347	4	1111	1|1|1|1	sp|Q12731|TBP_EMENI	74	267	1e-105	380	268	TATA-box-binding protein OS=Emericella nidulans GN=tbpA PE=2 SV=1	K03120	TBP, tbp; transcription initiation factor TFIID TATA-box-binding protein														2	TBP TBP
SMF2FGGW_101240.1	TRI4_11348	4	1111	1|1|1|1																							1	DAO
SMF2FGGW_101241.1	TRI4_11349	4	1111	1|1|1|1								K12842	SR140; U2-associated protein SR140														1	Surp
SMF2FGGW_101242.1	TRI4_11350	4	1111	1|1|1|1																							1	Copper-fist
SMF2FGGW_101243.1	TRI4_11351	4	1111	1|1|1|1
SMF2FGGW_101244.1	TRI4_11352	4	1111	1|1|1|1																							1	Methyltransf_16
SMF2FGGW_101245.1																											1	PhyH
SMF2FGGW_101246.1	TRI4_10255	4	1111	1|1|2|1										MER033046	44	367	5e-80	296	434	355	family S33 unassigned peptidases (Magnaporthe grisea)	S33.UPW	S33				2	EHN Abhydrolase_1
SMF2FGGW_101247.1	TRI4_11353	4	1111	1|1|1|1
SMF2FGGW_101248.1	TRI4_11354	4	1111	1|1|1|1	sp|Q10335|RPN7_SCHPO	37	389	1e-74	280	409	Probable 26S proteasome regulatory subunit rpn7 OS=Schizosaccharomyces pombe (strain ATCC 38366 / 972) GN=rpn7 PE=2 SV=1	K03037	PSMD6, RPN7; 26S proteasome regulatory subunit N7														2	RPN7 PCI
SMF2FGGW_101249.1	TRI4_11355	4	1111	1|1|1|1	sp|P52893|ALAM_YEAST	50	482	1e-139	494	592	Probable alanine aminotransferase, mitochondrial OS=Saccharomyces cerevisiae (strain ATCC 204508 / S288c) GN=ALT1 PE=1 SV=1	K00814	GPT, ALT; alanine transaminase [EC2.6.1.2]														1	Aminotran_1_2
SMF2FGGW_101250.1	TRI4_11356	4	1111	1|1|1|1								K02913	RP-L33, rpmG; large subunit ribosomal protein L33														1	Ribosomal_L33
SMF2FGGW_101251.1	TRI4_11357	4	1111	1|1|1|1
SMF2FGGW_101252.1	TRI4_11358	4	1111	1|1|1|1
SMF2FGGW_101253.1	TRI4_11359	4	1111	1|1|1|1	sp|P48234|NOL10_YEAST	44	541	1e-130	464	707	Ribosome biogenesis protein ENP2 OS=Saccharomyces cerevisiae (strain ATCC 204508 / S288c) GN=ENP2 PE=1 SV=2	K14788	NOL10, ENP2; ribosome biogenesis protein ENP2														2	WD40 NUC153
SMF2FGGW_101254.1	TRI4_11360	4	1111	1|1|1|1								K15165	SSN2, MED13; mediator of RNA polymerase II transcription subunit 13, fungi type														2	Med13_N Med13_C
SMF2FGGW_101255.1	TRI4_11361	4	1111	1|1|1|1
SMF2FGGW_101256.1	TRI4_11362	4	1111	1|1|1|1	sp|Q9I4V0|2NPD_PSEAE	46	319	9e-75	280	328	Nitronate monooxygenase OS=Pseudomonas aeruginosa GN=PA1024 PE=1 SV=1																1	NMO
SMF2FGGW_101257.1	TRI4_11363	4	1111	1|1|1|1																							2	zf-H2C2_2 Fungal_trans
SMF2FGGW_101258.1
SMF2FGGW_101259.1	TRI4_11364	4	1111	1|1|1|1	sp|A4R8D7|MCES_MAGO7	54	297	7e-86	318	486	mRNA cap guanine-N7 methyltransferase OS=Magnaporthe oryzae (strain 70-15 / FGSC 8958) GN=ABD1 PE=3 SV=1	K00565	RNMT; mRNA (guanine-N7-)-methyltransferase [EC2.1.1.56]														2	Pox_MCEL Pox_MCEL
SMF2FGGW_101260.1	TRI4_11365	4	1111	1|1|1|1	sp|Q4I2W2|GEM1_GIBZE	78	625	0	999	627	Mitochondrial Rho GTPase 1 OS=Gibberella zeae (strain PH-1 / FGSC 9075 / NRRL 31084) GN=GEM1 PE=3 SV=1	K07870	RHOT1, ARHT1; Ras homolog gene family, member T1														6	Miro EF_hand_4 EF_assoc_2 EF_hand_3 EF_assoc_1 Miro
SMF2FGGW_101261.1	TRI4_11366	4	1111	1|1|1|1	sp|A1CTE6|CREC_ASPCL	48	585	1e-160	565	573	Probable catabolite repression protein creC OS=Aspergillus clavatus (strain ATCC 1007 / CBS 513.65 / DSM 816 / NCTC 3887 / NRRL 1) GN=creC PE=3 SV=2																3	WD40 WD40 WD40
SMF2FGGW_101262.1	TRI4_11367	4	1111	1|1|1|1	sp|Q2UM46|CRED_ASPOR	47	381	1e-89	330	597	Probable HECT-type ubiquitin ligase-interacting protein creD OS=Aspergillus oryzae (strain ATCC 42149 / RIB 40) GN=creD PE=3 SV=2																2	Arrestin_N Arrestin_C
SMF2FGGW_101263.1	TRI4_11368	4	1111	1|1|1|1
SMF2FGGW_101264.1	TRI4_11369	4	1111	1|1|1|1
SMF2FGGW_101265.1	TRI4_11370	4	1111	1|1|1|1																							1	Vma12
SMF2FGGW_101266.1	TRI4_11371	4	1111	1|1|1|1	sp|Q7S565|COQ1_NEUCR	77	395	1e-172	606	449	Probable hexaprenyl pyrophosphate synthase, mitochondrial OS=Neurospora crassa (strain ATCC 24698 / 74-OR23-1A / CBS 708.71 / DSM 1257 / FGSC 987) GN=NCU02305 PE=3 SV=1	K05355	hexPS, COQ1; hexaprenyl-diphosphate synthase [EC2.5.1.82 2.5.1.83]														1	polyprenyl_synt
SMF2FGGW_101267.1	TRI4_11372	4	1111	1|1|1|1
SMF2FGGW_101268.1	TRI4_11373	4	1111	1|1|1|1	sp|P32375|ALN_YEAST	43	498	1e-105	383	460	Allantoinase OS=Saccharomyces cerevisiae (strain ATCC 204508 / S288c) GN=DAL1 PE=2 SV=2	K01466	allB; allantoinase [EC3.5.2.5]	MER064583	80	389	0	647	525	389	family M38 non-peptidase homologues (Gibberella zeae)	M38.UNW	M38				1	Amidohydro_1
SMF2FGGW_101269.1	TRI4_11374	4	1111	1|1|1|1	sp|Q08234|YO075_YEAST	38	1279	0	871	1294	Uncharacterized ABC transporter ATP-binding protein/permease YOL075C OS=Saccharomyces cerevisiae (strain ATCC 204508 / S288c) GN=YOL075C/YOL074C PE=1 SV=3																4	ABC_tran ABC2_membrane ABC_tran ABC2_membrane
SMF2FGGW_101270.1	TRI4_11375	4	1111	1|1|1|1																							1	FAD_binding_4
SMF2FGGW_101271.1	TRI4_11376	4	1111	1|1|1|1																							1	adh_short
SMF2FGGW_101272.1	TRI4_11377	4	1111	1|1|1|1																							1	DUF3632
SMF2FGGW_101273.1	TRI4_11378	4	1111	1|1|1|1																							1	zf-RING_2
SMF2FGGW_101274.1	TRI4_11379	4	1111	1|1|1|1	sp|Q9P5L2|FMP52_NEUCR	58	237	2e-70	265	242	Protein fmp-52, mitochondrial OS=Neurospora crassa (strain ATCC 24698 / 74-OR23-1A / CBS 708.71 / DSM 1257 / FGSC 987) GN=fmp-52 PE=3 SV=1																1	NAD_binding_10
SMF2FGGW_101275.1	TRI4_11380	4	1111	1|1|1|1	sp|P0C5D9|RIFK_CHAGB	64	190	4e-65	246	235	Riboflavin kinase OS=Chaetomium globosum (strain ATCC 6205 / CBS 148.51 / DSM 1962 / NBRC 6347 / NRRL 1970) GN=FMN1 PE=3 SV=1	K00861	RFK, FMN1; riboflavin kinase [EC2.7.1.26]														1	Flavokinase
SMF2FGGW_101276.1	TRI4_11381	4	1111	1|1|1|1	sp|C7YM38|ACUK_NECH7	64	682	0	852	662	Transcription activator of gluconeogenesis NECHADRAFT_59099 OS=Nectria haematococca (strain 77-13-4 / FGSC 9596 / MPVI) GN=NECHADRAFT_59099 PE=3 SV=1
SMF2FGGW_101277.1	TRI4_11382	4	1111	1|1|1|1	sp|P38776|YHK8_YEAST	36	517	9e-93	341	514	Probable drug/proton antiporter YHK8 OS=Saccharomyces cerevisiae (strain ATCC 204508 / S288c) GN=YHK8 PE=1 SV=1																1	MFS_1
SMF2FGGW_101278.1	TRI4_11383	4	1111	1|1|1|1	sp|Q4WMP0|EXGD_ASPFU	57	488	1e-163	577	833	Probable glucan 1,3-beta-glucosidase D OS=Neosartorya fumigata (strain ATCC MYA-4609 / Af293 / CBS 101355 / FGSC A1100) GN=exgD PE=3 SV=1	K01210	E3.2.1.58; glucan 1,3-beta-glucosidase [EC3.2.1.58]											GH5			1	Cellulase
SMF2FGGW_101279.1	TRI4_11384	4	1111	1|1|1|1	sp|Q55FN7|ODBB_DICDI	58	330	1e-111	401	370	2-oxoisovalerate dehydrogenase subunit beta, mitochondrial OS=Dictyostelium discoideum GN=bkdB PE=3 SV=1	K00167	E1.2.4.4B, bkdA2; 2-oxoisovalerate dehydrogenase E1 component, beta subunit [EC1.2.4.4]														2	Transket_pyr Transketolase_C
SMF2FGGW_101280.1	TRI4_11385	4	1111	1|1|1|1	sp|Q4I2D7|CAPZA_GIBZE	76	273	1e-122	438	273	F-actin-capping protein subunit alpha OS=Gibberella zeae (strain PH-1 / FGSC 9075 / NRRL 31084) GN=CAP1 PE=3 SV=1	K10364	CAPZA; capping protein (actin filament) muscle Z-line, alpha														1	F-actin_cap_A
SMF2FGGW_101281.1	TRI4_11386	4	1111	1|1|1|1	sp|Q9P5L0|CYB5_NEUCR	64	139	1e-44	177	139	Probable cytochrome b5 OS=Neurospora crassa (strain ATCC 24698 / 74-OR23-1A / CBS 708.71 / DSM 1257 / FGSC 987) GN=B23L21.190 PE=3 SV=2																1	Cyt-b5
SMF2FGGW_101282.1	TRI4_11387	4	1111	1|1|1|1	sp|P36145|T2EB_YEAST	35	217	2e-31	135	328	Transcription initiation factor IIE subunit beta OS=Saccharomyces cerevisiae (strain ATCC 204508 / S288c) GN=TFA2 PE=1 SV=3	K03137	TFIIE2, GTF2E2, TFA2; transcription initiation factor TFIIE subunit beta														1	TFIIE_beta
SMF2FGGW_101283.1	TRI4_11388	4	1111	1|1|1|1																							1	DSBA
SMF2FGGW_101284.1	TRI4_11389	4	1111	1|1|1|1																							3	zf-H2C2_2 zf-H2C2_2 zf-H2C2_2
SMF2FGGW_101285.1	TRI4_17869	3	1011	1|0|1|1																							2	VHS GAT
SMF2FGGW_101286.1	TRI4_11390	4	1111	1|1|1|1	sp|P38925|SMF1_YEAST	45	486	1e-116	418	575	Manganese transporter SMF1 OS=Saccharomyces cerevisiae (strain ATCC 204508 / S288c) GN=SMF1 PE=1 SV=2	K12346	SMF; metal iron transporter														1	Nramp
SMF2FGGW_101287.1	TRI4_11391	4	1111	1|1|1|1	sp|P05375|PEM2_YEAST	52	190	2e-51	202	206	Methylene-fatty-acyl-phospholipid synthase OS=Saccharomyces cerevisiae (strain ATCC 204508 / S288c) GN=OPI3 PE=1 SV=1	K00550	OPI3; methylene-fatty-acyl-phospholipid synthase [EC2.1.1.16]														1	PEMT
SMF2FGGW_101288.1	TRI4_11392	4	1111	1|1|1|1																							1	RXT2_N
SMF2FGGW_101289.1	TRI4_10062	4	1111	2|2|2|2	sp|P34054|INDA1_TRIAT	59	581	0	684	573	Amino-acid permease inda1 OS=Trichoderma atroviride GN=inda1 PE=2 SV=1																1	AA_permease
SMF2FGGW_101290.1	TRI4_11393	4	1111	1|1|1|1	sp|P0CJ44|ALF_COCIM	46	296	7e-71	267	302	Putative fructose-bisphosphate aldolase OS=Coccidioides immitis (strain RS) GN=CIMG_05755 PE=1 SV=1	K01624	FBA, fbaA; fructose-bisphosphate aldolase, class II [EC4.1.2.13]														1	F_bP_aldolase
SMF2FGGW_101291.1	TRI4_11394	4	1111	1|1|1|1																							1	adh_short
SMF2FGGW_101292.1	TRI4_11395	4	1111	1|1|1|1
SMF2FGGW_101293.1	TRI4_11396	4	1111	1|1|1|1	sp|Q86UX6|ST32C_HUMAN	40	307	2e-65	250	486	Serine/threonine-protein kinase 32C OS=Homo sapiens GN=STK32C PE=1 SV=1	K08793	STK32, YANK; serine/threonine kinase 32 [EC2.7.11.1]														1	Pkinase
SMF2FGGW_101294.1	TRI4_11397	4	1111	1|1|1|1								K09043	AP1F; fungal AP-1-like factor														2	bZIP_1 PAP1
SMF2FGGW_101295.1	TRI4_11398	4	1111	1|1|1|1	sp|P22151|GRG1_NEUCR	55	69	9e-13	72	71	Glucose-repressible gene protein OS=Neurospora crassa (strain ATCC 24698 / 74-OR23-1A / CBS 708.71 / DSM 1257 / FGSC 987) GN=grg-1 PE=2 SV=1																1	DUF2823
SMF2FGGW_101296.1	TRI4_11399	4	1111	1|1|1|1																							1	BSD
SMF2FGGW_101297.1	TRI4_11400	4	1111	1|1|1|1								K14800	TSR2; pre-rRNA-processing protein TSR2														1	WGG
SMF2FGGW_101298.1	TRI4_11401	4	1111	1|1|1|1										MER228691	52	356	9e-98	356	813	356	family S9 non-peptidase homologues (Aspergillus fumigatus)	S09.UNW	S09X				2	Abhydrolase_3 Abhydrolase_3
SMF2FGGW_101299.1	TRI4_11402	4	1111	1|1|1|1	sp|P36526|RM27_YEAST	42	88	3e-13	73.9	146	54S ribosomal protein L27, mitochondrial OS=Saccharomyces cerevisiae (strain ATCC 204508 / S288c) GN=MRPL27 PE=1 SV=2																1	MRP-L27
SMF2FGGW_101300.1	TRI4_11403	4	1111	1|1|1|1																							2	Foie-gras_1 Gryzun
SMF2FGGW_101301.1	TRI4_11404	4	1111	1|1|1|1																							1	MFS_1
SMF2FGGW_101302.1	TRI4_11405	4	1111	1|1|1|1
SMF2FGGW_101303.1	TRI4_11406	4	1111	1|1|1|1										MER214892	46	332	2e-72	271	448	320	family S33 unassigned peptidases (Verticillium albo)	S33.UPW	S33				1	Abhydrolase_6
SMF2FGGW_101304.1	TRI4_11407	4	1111	1|1|1|1																							3	DUF1785 PAZ Piwi
SMF2FGGW_101305.1	TRI4_10157	4	1111	1|2|1|2
SMF2FGGW_101306.1
SMF2FGGW_101307.1	TRI4_11408	4	1111	1|1|1|1
SMF2FGGW_101308.1	TRI4_11409	4	1111	1|1|1|1																							1	dCMP_cyt_deam_1
SMF2FGGW_101309.1	TRI4_11410	4	1111	1|1|1|1								K09529	DNAJC9; DnaJ homolog subfamily C member 9														3	DnaJ Stn1 Stn1
SMF2FGGW_101310.1	TRI4_11411	4	1111	1|1|1|1	sp|Q09850|ENG2_SCHPO	39	712	1e-147	521	706	Putative endo-1,3(4)-beta-glucanase 2 OS=Schizosaccharomyces pombe (strain ATCC 38366 / 972) GN=eng2 PE=2 SV=1													GH81			1	Glyco_hydro_81
SMF2FGGW_101311.1	TRI4_11412	4	1111	1|1|1|1	sp|O59768|VCX1_SCHPO	47	410	3e-94	346	412	Vacuolar calcium ion transporter OS=Schizosaccharomyces pombe (strain ATCC 38366 / 972) GN=vcx1 PE=2 SV=1	K07300	chaA, CAX; Ca2+H+ antiporter														2	Na_Ca_ex Na_Ca_ex
SMF2FGGW_101312.1	TRI4_11413	4	1111	1|1|1|1								K14567	UTP14; U3 small nucleolar RNA-associated protein 14														1	Utp14
SMF2FGGW_101313.1	TRI4_11414	4	1111	1|1|1|1	sp|Q10361|ETP1_SCHPO	53	379	1e-110	400	616	Electron transfer protein 1, mitochondrial OS=Schizosaccharomyces pombe (strain ATCC 38366 / 972) GN=etp1 PE=1 SV=2	K02259	COX15; cytochrome c oxidase assembly protein subunit 15														1	COX15-CtaA
SMF2FGGW_101314.1	TRI4_11415	4	1111	1|1|1|1
SMF2FGGW_101315.1	TRI4_11416	4	1111	1|1|1|1								K11585	CBX1, HP1B, SWI6; chromobox protein 1														2	Chromo Chromo_shadow
SMF2FGGW_101316.1	TRI4_11417	4	1111	1|1|1|1
SMF2FGGW_101317.1	TRI4_11418	4	1111	1|1|1|1	sp|Q9P7P0|YOL4_SCHPO	46	600	1e-141	503	675	Uncharacterized acyltransferase C1718.04 OS=Schizosaccharomyces pombe (strain ATCC 38366 / 972) GN=SPBC1718.04 PE=1 SV=1	K13507	GAT; glycerol-3-phosphate O-acyltransferase / dihydroxyacetone phosphate acyltransferase [EC2.3.1.15 2.3.1.42]														2	Acyltransferase Suc_Fer-like
SMF2FGGW_101318.1	TRI4_11419	4	1111	1|1|1|1	sp|O13747|EPT1_SCHPO	36	488	1e-81	304	547	RING finger protein ETP1 homolog OS=Schizosaccharomyces pombe (strain ATCC 38366 / 972) GN=SPAC16E8.13 PE=2 SV=1	K10632	BRAP; BRCA1-associated protein [EC6.3.2.19]														3	BRAP2 zf-RING_2 zf-UBP
SMF2FGGW_101319.1	TRI4_11420	4	1111	1|1|1|1	sp|P0CG75|UBI4P_KLULA	100	304	1e-170	599	381	Polyubiquitin OS=Kluyveromyces lactis (strain ATCC 8585 / CBS 2359 / DSM 70799 / NBRC 1267 / NRRL Y-1140 / WM37) GN=ubi4 PE=1 SV=1	K08770	UBC; ubiquitin C														4	ubiquitin ubiquitin ubiquitin ubiquitin
SMF2FGGW_101320.1	TRI4_10256	4	1111	1|1|1|2
SMF2FGGW_101321.1	TRI4_11421	4	1111	1|1|1|1
SMF2FGGW_101322.1	TRI4_11422	4	1111	1|1|1|1	sp|P49356|FNTB_HUMAN	36	454	5e-67	255	437	Protein farnesyltransferase subunit beta OS=Homo sapiens GN=FNTB PE=1 SV=1	K05954	FNTB; protein farnesyltransferase subunit beta [EC2.5.1.58]														3	Prenyltrans_2 Prenyltrans Prenyltrans
SMF2FGGW_101323.1	TRI4_11423	4	1111	1|1|1|1								K15183	ELL; RNA polymerase II elongation factor ELL
SMF2FGGW_101324.1	TRI4_11424	4	1111	1|1|1|1																							1	Methyltransf_16
SMF2FGGW_101325.1	TRI4_11425	4	1111	1|1|1|1
SMF2FGGW_101326.1	TRI4_11426	4	1111	1|1|1|1
SMF2FGGW_101327.1	TRI4_11427	4	1111	1|1|1|1	sp|P22139|RPAB5_YEAST	66	65	5e-21	99.4	70	DNA-directed RNA polymerases I, II, and III subunit RPABC5 OS=Saccharomyces cerevisiae (strain ATCC 204508 / S288c) GN=RPB10 PE=1 SV=2	K03007	RPB10, POLR2L; DNA-directed RNA polymerases I, II, and III subunit RPABC5														1	RNA_pol_N
SMF2FGGW_101328.1	TRI4_11428	4	1111	1|1|1|1								K14552	NAN1, UTP17, WDR75; NET1-associated nuclear protein 1 (U3 small nucleolar RNA-associated protein 17)														1	WD40
SMF2FGGW_101329.1	TRI4_11429	4	1111	1|1|1|1
SMF2FGGW_101330.1	TRI4_11430	4	1111	1|1|1|1																							1	zf-RING_2
SMF2FGGW_101331.1	TRI4_11431	4	1111	1|1|1|1																							1	DUF3752
SMF2FGGW_101332.1	TRI4_11432	4	1111	1|1|1|1	sp|O59825|TDG_SCHPO	39	188	3e-31	136	325	G/U mismatch-specific uracil DNA glycosylase OS=Schizosaccharomyces pombe (strain ATCC 38366 / 972) GN=thp1 PE=2 SV=1	K03649	MUG, TDG; TDG/mug DNA glycosylase family protein [EC3.2.2.-]														1	UDG
SMF2FGGW_101333.1	TRI4_11433	4	1111	1|1|1|1	sp|O74933|UAP1_CANAL	51	471	1e-139	494	486	UDP-N-acetylglucosamine pyrophosphorylase OS=Candida albicans GN=UAP1 PE=1 SV=1	K00972	UAP1; UDP-N-acetylglucosamine pyrophosphorylase [EC2.7.7.23]														1	UDPGP
SMF2FGGW_101334.1	TRI4_11434	4	1111	1|1|1|1	sp|P51978|TRXB_NEUCR	77	318	1e-148	524	334	Thioredoxin reductase OS=Neurospora crassa (strain ATCC 24698 / 74-OR23-1A / CBS 708.71 / DSM 1257 / FGSC 987) GN=cys-9 PE=3 SV=1	K00384	E1.8.1.9, trxB; thioredoxin reductase (NADPH) [EC1.8.1.9]														2	Pyr_redox_2 Pyr_redox
SMF2FGGW_101335.1	TRI4_11435	4	1111	1|1|1|1																							1	Vps53_N
SMF2FGGW_101336.1	TRI4_11436	4	1111	1|1|1|1																							1	fn3
SMF2FGGW_101337.1	TRI4_11437	4	1111	1|1|1|1	sp|Q9UUJ6|NED1_SCHPO	46	635	1e-144	513	656	Nuclear elongation and deformation protein 1 OS=Schizosaccharomyces pombe (strain ATCC 38366 / 972) GN=ned1 PE=1 SV=1	K15728	LPIN; phosphatidate phosphatase LPIN [EC3.1.3.4]														2	Lipin_N LNS2
SMF2FGGW_101338.1	TRI4_11438	4	1111	1|1|1|1	sp|P07685|HIS2_NEUCR	72	866	0	1260	870	Histidine biosynthesis trifunctional protein OS=Neurospora crassa (strain ATCC 24698 / 74-OR23-1A / CBS 708.71 / DSM 1257 / FGSC 987) GN=his-3 PE=3 SV=3	K14152	HIS4; phosphoribosyl-ATP pyrophosphohydrolase / phosphoribosyl-AMP cyclohydrolase / histidinol dehydrogenase [EC3.6.1.31 3.5.4.19 1.1.1.23]														3	PRA-CH PRA-PH Histidinol_dh
SMF2FGGW_101339.1	TRI4_11439	4	1111	1|1|1|1	sp|Q05027|TAF9_YEAST	38	145	9e-20	97.4	157	Transcription initiation factor TFIID subunit 9 OS=Saccharomyces cerevisiae (strain ATCC 204508 / S288c) GN=TAF9 PE=1 SV=1	K03133	TAF9B, TAF9; transcription initiation factor TFIID subunit 9B														1	TFIID-31kDa
SMF2FGGW_101340.1	TRI4_11440	4	1111	1|1|1|1	sp|P11913|MPPB_NEUCR	76	471	0	743	476	Mitochondrial-processing peptidase subunit beta OS=Neurospora crassa (strain ATCC 24698 / 74-OR23-1A / CBS 708.71 / DSM 1257 / FGSC 987) GN=pep PE=1 SV=1	K01412	E3.4.24.64; mitochondrial processing peptidase [EC3.4.24.64]	MER233336	84	235	1e-116	417	471	235	mitochondrial processing peptidase beta-subunit (Nectria haematococca)	M16.003	M16B				2	Peptidase_M16 Peptidase_M16_C
SMF2FGGW_101341.1	TRI4_11441	4	1111	1|1|1|1																				GH36			2	Raffinose_syn Raffinose_syn
SMF2FGGW_101342.1	TRI4_11442	4	1111	1|1|1|1	sp|Q4IPI4|ARP4_GIBZE	81	471	0	802	471	Actin-related protein 4 OS=Gibberella zeae (strain PH-1 / FGSC 9075 / NRRL 31084) GN=ARP4 PE=3 SV=1	K11400	ARP4; actin-related protein 4														1	Actin
SMF2FGGW_101343.1	TRI4_11443	4	1111	1|1|1|1	sp|O74858|SYKM_SCHPO	37	538	2e-84	313	531	Lysyl-tRNA synthetase, mitochondrial OS=Schizosaccharomyces pombe (strain ATCC 38366 / 972) GN=msk1 PE=2 SV=1	K04567	KARS, lysS; lysyl-tRNA synthetase, class II [EC6.1.1.6]														2	tRNA_anti tRNA-synt_2
SMF2FGGW_101344.1	TRI4_11444	4	1111	1|1|1|1	sp|Q4IPI1|ROK1_GIBZE	59	696	0	786	693	ATP-dependent RNA helicase ROK1 OS=Gibberella zeae (strain PH-1 / FGSC 9075 / NRRL 31084) GN=ROK1 PE=3 SV=1	K14779	DDX52, ROK1; ATP-dependent RNA helicase DDX52/ROK1 [EC3.6.4.13]														2	DEAD Helicase_C
SMF2FGGW_101345.1	TRI4_11445	4	1111	1|1|1|1																							2	Vps8 PIG-P
SMF2FGGW_101346.1	TRI4_11446	4	1111	1|1|1|1	sp|P50094|IMDH4_YEAST	64	527	0	693	524	Probable inosine-5'-monophosphate dehydrogenase IMD4 OS=Saccharomyces cerevisiae (strain ATCC 204508 / S288c) GN=IMD4 PE=1 SV=1	K00088	E1.1.1.205, guaB; IMP dehydrogenase [EC1.1.1.205]														3	IMPDH CBS CBS
SMF2FGGW_101347.1	TRI4_11447	4	1111	1|1|1|1	sp|Q9USH6|YJQ4_SCHPO	36	158	5e-22	104	204	Uncharacterized N-acetyltransferase C825.04c OS=Schizosaccharomyces pombe (strain ATCC 38366 / 972) GN=SPCC825.04c PE=2 SV=1																1	Acetyltransf_1
SMF2FGGW_101348.1	TRI4_17870	3	1011	1|0|1|1																							1	Complex1_LYR_1
SMF2FGGW_101349.1	TRI4_11448	4	1111	1|1|1|1																							1	Ribosomal_L36
SMF2FGGW_101350.1	TRI4_11449	4	1111	1|1|1|1
SMF2FGGW_101351.1	TRI4_11450	4	1111	1|1|1|1
SMF2FGGW_101352.1	TRI4_11451	4	1111	1|1|1|1																							4	PAS_9 HisKA HATPase_c Response_reg
SMF2FGGW_101353.1
SMF2FGGW_101354.1	TRI4_11452	4	1111	1|1|1|1
SMF2FGGW_101355.1	TRI4_10146	4	1111	1|1|2|2	sp|P25526|GABD_ECOLI	53	484	1e-150	533	482	Succinate-semialdehyde dehydrogenase [NADP+] GabD OS=Escherichia coli (strain K12) GN=gabD PE=1 SV=1	K00135	E1.2.1.16, gabD; succinate-semialdehyde dehydrogenase (NADP+) [EC1.2.1.16]														1	Aldedh
SMF2FGGW_101356.1												K02838	frr, MRRF, RRF; ribosome recycling factor														1	RRF
SMF2FGGW_101357.1	TRI4_11453	4	1111	1|1|1|1
SMF2FGGW_101358.1	TRI4_11454	4	1111	1|1|1|1	sp|P78968|PPZ_SCHPO	75	331	1e-158	558	515	Serine/threonine-protein phosphatase PP-Z OS=Schizosaccharomyces pombe (strain ATCC 38366 / 972) GN=pzh1 PE=1 SV=1	K01090	E3.1.3.16; protein phosphatase [EC3.1.3.16]														1	Metallophos
SMF2FGGW_101359.1	TRI4_11455	4	1111	1|1|1|1																							1	SUR7
SMF2FGGW_101360.1	TRI4_11456	4	1111	1|1|1|1																							2	WD40 WD40
SMF2FGGW_101361.1
SMF2FGGW_101362.1	TRI4_11457	4	1111	1|1|1|1
SMF2FGGW_101363.1	TRI4_11458	4	1111	1|1|1|1	sp|Q64442|DHSO_MOUSE	44	326	2e-72	273	357	Sorbitol dehydrogenase OS=Mus musculus GN=Sord PE=1 SV=3	K00008	E1.1.1.14, gutB; L-iditol 2-dehydrogenase [EC1.1.1.14]														2	ADH_N ADH_zinc_N
SMF2FGGW_101364.1	TRI4_11459	4	1111	1|1|1|1								K02140	ATPeFG, ATP5L; F-type H+-transporting ATPase subunit g [EC3.6.3.14]														1	ATP-synt_G
SMF2FGGW_101365.1	TRI4_11460	4	1111	1|1|1|1																							1	Methyltransf_23
SMF2FGGW_101366.1	TRI4_11461	4	1111	1|1|1|1								K03122	TFIIA1, GTF2A1, TOA1; transcription initiation factor TFIIA large subunit														2	TFIIA TFIIA
SMF2FGGW_101367.1	TRI4_11462	4	1111	1|1|1|1	sp|P78972|SLP1_SCHPO	62	357	1e-137	489	488	WD repeat-containing protein slp1 OS=Schizosaccharomyces pombe (strain ATCC 38366 / 972) GN=slp1 PE=1 SV=1	K03363	CDC20; cell division cycle 20, cofactor of APC complex	MER135100	62	191	3e-71	268	512	191	family S9 non-peptidase homologues (Batrachochytrium dendrobatidis)	S09.UNW	S09X				4	WD40 WD40 WD40 WD40
SMF2FGGW_101368.1	TRI4_11463	4	1111	1|1|1|1																							5	Kelch_5 Kelch_4 Kelch_5 Kelch_4 BTB
SMF2FGGW_101369.1	TRI4_11464	4	1111	1|1|1|1
SMF2FGGW_101370.1	TRI4_11465	4	1111	1|1|1|1																							1	HIG_1_N
SMF2FGGW_101371.1	TRI4_11466	4	1111	1|1|1|1																							5	Kelch_3 Kelch_3 Kelch_4 Kelch_1 Kelch_5
SMF2FGGW_101372.1	TRI4_11467	4	1111	1|1|1|1	sp|Q7SG01|DUS3_NEUCR	57	714	0	835	737	tRNA-dihydrouridine synthase 3 OS=Neurospora crassa (strain ATCC 24698 / 74-OR23-1A / CBS 708.71 / DSM 1257 / FGSC 987) GN=dus-3 PE=3 SV=1	K05544	DUS3; tRNA-dihydrouridine synthase 3 [EC1.3.1.89]														2	Dus Dus
SMF2FGGW_101373.1	TRI4_11468	4	1111	1|1|1|1	sp|P80667|PEX13_YEAST	41	234	9e-45	181	386	Peroxisomal membrane protein PAS20 OS=Saccharomyces cerevisiae (strain ATCC 204508 / S288c) GN=PEX13 PE=1 SV=1	K13344	PEX13; peroxin-13														2	Peroxin-13_N SH3_2
SMF2FGGW_101374.1	TRI4_11469	4	1111	1|1|1|1																							1	LigD_N
SMF2FGGW_101375.1	TRI4_11470	4	1111	1|1|1|1								K10751	CHAF1B; chromatin assembly factor 1 subunit B	MER135994	45	186	6e-47	187	721	188	family S9 non-peptidase homologues (Batrachochytrium dendrobatidis)	S09.UNW	S09X				4	WD40 WD40 WD40 WD40
SMF2FGGW_101376.1	TRI4_10009	4	1111	4|4|4|4																							4	ABC_membrane ABC_tran ABC_membrane ABC_tran
SMF2FGGW_101377.1	TRI4_11471	4	1111	1|1|1|1																							1	AAA
SMF2FGGW_101378.1	TRI4_11472	4	1111	1|1|1|1								K08334	BECN1, VPS30, ATG6; beclin 1														1	APG6
SMF2FGGW_101379.1	TRI4_11473	4	1111	1|1|1|1																							1	Scm3
SMF2FGGW_101380.1	TRI4_11474	4	1111	1|1|1|1	sp|Q8TG13|CSK2A_NEUCR	85	332	1e-167	589	336	Casein kinase II subunit alpha OS=Neurospora crassa (strain ATCC 24698 / 74-OR23-1A / CBS 708.71 / DSM 1257 / FGSC 987) GN=cka PE=2 SV=1	K03097	CSNK2A; casein kinase II subunit alpha [EC2.7.11.1]														1	Pkinase
SMF2FGGW_101381.1	TRI4_11475	4	1111	1|1|1|1																							1	DUF3807
SMF2FGGW_101382.1	TRI4_11476	4	1111	1|1|1|1																							1	Atg14
SMF2FGGW_101383.1	TRI4_19245	2	1010	1|0|1|0
SMF2FGGW_101384.1	TRI4_19244	2	1010	1|0|1|0
SMF2FGGW_101385.1	TRI4_11477	4	1111	1|1|1|1																							2	C2 C2
SMF2FGGW_101386.1	TRI4_11478	4	1111	1|1|1|1								K08008	NOX, GP91; NADPH oxidase														3	Ferric_reduct FAD_binding_8 NAD_binding_6
SMF2FGGW_101387.1	TRI4_17871	3	1011	1|0|1|1
SMF2FGGW_101388.1	TRI4_11479	4	1111	1|1|1|1	sp|O59736|LEU1_SCHPO	57	570	0	659	584	2-isopropylmalate synthase OS=Schizosaccharomyces pombe (strain ATCC 38366 / 972) GN=leu3 PE=2 SV=2	K01649	leuA; 2-isopropylmalate synthase [EC2.3.3.13]														2	HMGL-like LeuA_dimer
SMF2FGGW_101389.1	TRI4_11480	4	1111	1|1|1|1
SMF2FGGW_101390.1	TRI4_11481	4	1111	1|1|1|1	sp|P31373|CYS3_YEAST	62	385	1e-142	504	394	Cystathionine gamma-lyase OS=Saccharomyces cerevisiae (strain ATCC 204508 / S288c) GN=CYS3 PE=1 SV=2	K01758	E4.4.1.1; cystathionine gamma-lyase [EC4.4.1.1]														1	Cys_Met_Meta_PP
SMF2FGGW_101391.1	TRI4_11482	4	1111	1|1|1|1
SMF2FGGW_101392.1	TRI4_11483	4	1111	1|1|1|1
SMF2FGGW_101393.1	TRI4_11484	4	1111	1|1|1|1
SMF2FGGW_101394.1	TRI4_11485	4	1111	1|1|1|1
SMF2FGGW_101395.1	TRI4_19003	2	1100	1|1|0|0
SMF2FGGW_101396.1
SMF2FGGW_101397.1	TRI4_19004	2	1100	1|1|0|0
SMF2FGGW_101398.1	TRI4_17872	3	1101	1|1|0|1
SMF2FGGW_101399.1	TRI4_11486	4	1111	1|1|1|1																							1	CBFD_NFYB_HMF
SMF2FGGW_101400.1	TRI4_11487	4	1111	1|1|1|1																							1	CRC_subunit
SMF2FGGW_101401.1	TRI4_11488	4	1111	1|1|1|1	sp|P37202|DIS3_SCHPO	53	994	0	1103	970	Exosome complex exonuclease dis3 OS=Schizosaccharomyces pombe (strain ATCC 38366 / 972) GN=dis3 PE=1 SV=1	K12585	DIS3, RRP44; exosome complex exonuclease DIS3/RRP44 [EC3.1.13.-]														2	PIN_4 RNB
SMF2FGGW_101402.1	TRI4_11489	4	1111	1|1|1|1	sp|P40010|NUG1_YEAST	50	365	1e-91	337	520	Nuclear GTP-binding protein NUG1 OS=Saccharomyces cerevisiae (strain ATCC 204508 / S288c) GN=NUG1 PE=1 SV=1	K14538	NUG1, GNL3; nuclear GTP-binding protein														2	GN3L_Grn1 MMR_HSR1
SMF2FGGW_101403.1	TRI4_11490	4	1111	1|1|1|1	sp|O94492|YC7B_SCHPO	44	422	8e-95	348	435	Uncharacterized aminotransferase C417.11c OS=Schizosaccharomyces pombe (strain ATCC 38366 / 972) GN=SPCC417.11c PE=2 SV=1	K12826	SF3A2, SAP62; splicing factor 3A subunit 2														2	Aminotran_3 zf-met
SMF2FGGW_101404.1	TRI4_11491	4	1111	1|1|1|1	sp|P38679|COT1_NEUCR	75	629	0	958	598	Serine/threonine-protein kinase cot-1 OS=Neurospora crassa (strain ATCC 24698 / 74-OR23-1A / CBS 708.71 / DSM 1257 / FGSC 987) GN=cot-1 PE=2 SV=2	K08286	E2.7.11.-; protein-serine/threonine kinase [EC2.7.11.-]														3	Pkinase Pkinase Pkinase_C
SMF2FGGW_101405.1	TRI4_11492	4	1111	1|1|1|1	sp|Q9C0Q7|TIM54_NEUCR	46	436	3e-96	352	468	Mitochondrial import inner membrane translocase subunit tim-54 OS=Neurospora crassa (strain ATCC 24698 / 74-OR23-1A / CBS 708.71 / DSM 1257 / FGSC 987) GN=tim-54 PE=2 SV=2																1	Tim54
SMF2FGGW_101406.1	TRI4_11493	4	1111	1|1|1|1																							1	Nefa_Nip30_N
SMF2FGGW_101407.1	TRI4_11494	4	1111	1|1|1|1																							1	Cyclin
SMF2FGGW_101408.1	TRI4_18774	2	1001	1|0|0|1
SMF2FGGW_101409.1	TRI4_11495	4	1111	1|1|1|1	sp|O74841|FAD1_SCHPO	38	247	2e-45	182	265	Probable FAD synthase OS=Schizosaccharomyces pombe (strain ATCC 38366 / 972) GN=SPCC1235.04c PE=2 SV=1	K00953	FLAD1; FAD synthetase [EC2.7.7.2]														2	PAPS_reduct PAPS_reduct
SMF2FGGW_101410.1	TRI4_11496	4	1111	1|1|1|1	sp|O94522|RSC7_SCHPO	47	321	2e-76	287	390	Chromatin structure-remodeling complex subunit rsc7 OS=Schizosaccharomyces pombe (strain ATCC 38366 / 972) GN=rsc7 PE=1 SV=1	K11761	NPL6, RSC7; chromatin structure-remodeling complex protein RSC7														1	CRC_subunit
SMF2FGGW_101411.1	TRI4_11497	4	1111	1|1|1|1								K10625	UBR1; E3 ubiquitin-protein ligase UBR1 [EC6.3.2.19]														2	zf-UBR ClpS
SMF2FGGW_101412.1	TRI4_11498	4	1111	1|1|1|1								K00419	QCR9, UCRC; ubiquinol-cytochrome c reductase subunit 9														1	UCR_UQCRX_QCR9
SMF2FGGW_101413.1	TRI4_11499	4	1111	1|1|1|1								K14294	WIBG, PYM; partner of Y14 and mago														1	Mago-bind
SMF2FGGW_101414.1	TRI4_11500	4	1111	1|1|1|1	sp|O74445|PRS10_SCHPO	79	386	0	637	388	Probable 26S protease subunit rpt4 OS=Schizosaccharomyces pombe (strain ATCC 38366 / 972) GN=rpt4 PE=2 SV=2	K03064	PSMC6, RPT4; 26S proteasome regulatory subunit T4	MER278187	48	114	5e-25	114	391	225	family M41 non-peptidase homologues (Glossina morsitans)	M41.UNW	M41				1	AAA
SMF2FGGW_101415.1	TRI4_11501	4	1111	1|1|1|1	sp|P14742|GFA1_YEAST	60	717	0	898	717	Glucosamine--fructose-6-phosphate aminotransferase [isomerizing] OS=Saccharomyces cerevisiae (strain ATCC 204508 / S288c) GN=GFA1 PE=1 SV=4	K00820	E2.6.1.16, glmS; glucosamine--fructose-6-phosphate aminotransferase (isomerizing) [EC2.6.1.16]	MER181308	86	355	0	651	700	355	glucosamine-fructose-6-phosphate aminotransferase (Podospora anserina)	C44.971	C44				4	GATase_2 GATase_6 SIS SIS
SMF2FGGW_101416.1	TRI4_11502	4	1111	1|1|1|1	sp|P30657|PSB4_YEAST	48	266	1e-68	259	266	Proteasome component PRE4 OS=Saccharomyces cerevisiae (strain ATCC 204508 / S288c) GN=PRE4 PE=1 SV=1	K02736	PSMB4; 20S proteasome subunit beta 7 [EC3.4.25.1]	MER080258	92	213	1e-113	407	261	213	family T1 unassigned peptidases (Trichoderma harzianum)	T01.UPW	T01X				1	Proteasome
SMF2FGGW_101417.1	TRI4_11503	4	1111	1|1|1|1																							1	DUF1898
SMF2FGGW_101418.1	TRI4_11504	4	1111	1|1|1|1
SMF2FGGW_101419.1	TRI4_11505	4	1111	1|1|1|1	sp|P53199|ERG26_YEAST	38	361	2e-59	230	349	Sterol-4-alpha-carboxylate 3-dehydrogenase, decarboxylating OS=Saccharomyces cerevisiae (strain ATCC 204508 / S288c) GN=ERG26 PE=1 SV=1	K07748	E1.1.1.170, NSDHL, ERG26; sterol-4alpha-carboxylate 3-dehydrogenase (decarboxylating) [EC1.1.1.170]														1	3Beta_HSD
SMF2FGGW_101420.1	TRI4_11506	4	1111	1|1|1|1	sp|O43052|RGA1_SCHPO	39	991	0	728	1150	Rho-type GTPase-activating protein 1 OS=Schizosaccharomyces pombe (strain ATCC 38366 / 972) GN=rga1 PE=1 SV=1																4	LIM LIM LIM RhoGAP
SMF2FGGW_101421.1	TRI4_11507	4	1111	1|1|1|1										MER204300	37	99	3e-08	58.5	517	283	family S33 non-peptidase homologues (Caulobacter segnis)	S33.UNW	S33				2	DUF2417 Abhydrolase_6
SMF2FGGW_101422.1	TRI4_11508	4	1111	1|1|1|1
SMF2FGGW_101423.1	TRI4_11509	4	1111	1|1|1|1
SMF2FGGW_101424.1	TRI4_11510	4	1111	1|1|1|1								K10585	UBE2Z; ubiquitin-conjugating enzyme E2 Z [EC6.3.2.19]														2	UQ_con UQ_con
SMF2FGGW_101425.1	TRI4_11511	4	1111	1|1|1|1	sp|P0C7N7|RFC2_PHANO	60	408	1e-138	492	411	Replication factor C subunit 2 OS=Phaeosphaeria nodorum (strain SN15 / FGSC 10173) GN=RFC2 PE=3 SV=1	K10755	RFC2_4; replication factor C subunit 2/4														2	AAA Rep_fac_C
SMF2FGGW_101426.1	TRI4_11512	4	1111	1|1|1|1
SMF2FGGW_101427.1	TRI4_10066	4	1111	2|2|2|2	sp|Q9UT24|BRR2_SCHPO	51	2200	0	2256	2176	Pre-mRNA-splicing factor brr2 OS=Schizosaccharomyces pombe (strain ATCC 38366 / 972) GN=brr2 PE=1 SV=1	K12854	SNRNP200, BRR2; pre-mRNA-splicing helicase BRR2 [EC3.6.4.13]														5	DEAD Helicase_C Sec63 DEAD Sec63
SMF2FGGW_101428.1	TRI4_11513	4	1111	1|1|1|1																							1	PWWP
SMF2FGGW_101429.1	TRI4_11514	4	1111	1|1|1|1								K02605	ORC3; origin recognition complex subunit 3														1	ORC3_N
SMF2FGGW_101430.1	TRI4_11515	4	1111	1|1|1|1
SMF2FGGW_101431.1	TRI4_11516	4	1111	1|1|1|1	sp|Q9UUA4|SEC66_SCHPO	35	173	3e-25	115	192	Translocation protein sec66 OS=Schizosaccharomyces pombe (strain ATCC 38366 / 972) GN=sec66 PE=1 SV=1	K12273	SEC66; translocation protein SEC66														1	Sec66
SMF2FGGW_101432.1	TRI4_11517	4	1111	1|1|1|1	sp|Q7SH49|NPL4_NEUCR	66	662	0	907	651	Nuclear protein localization protein 4 OS=Neurospora crassa (strain ATCC 24698 / 74-OR23-1A / CBS 708.71 / DSM 1257 / FGSC 987) GN=npl-4 PE=3 SV=1	K14015	NPLOC4, NPL4; nuclear protein localization protein 4 homolog														2	zf-NPL4 NPL4
SMF2FGGW_101433.1	TRI4_17873	3	1101	1|1|0|1
SMF2FGGW_101434.1	TRI4_17874	3	1101	1|1|0|1
SMF2FGGW_101435.1	TRI4_10037	4	1111	2|2|2|2	sp|O94313|CARB_SCHPO	68	1102	0	1558	1160	Carbamoyl-phosphate synthase arginine-specific large chain OS=Schizosaccharomyces pombe (strain ATCC 38366 / 972) GN=arg4 PE=2 SV=1	K01955	carB, CPA2; carbamoyl-phosphate synthase large subunit [EC6.3.5.5]														5	CPSase_L_chain CPSase_L_D2 CPSase_L_D3 CPSase_L_chain CPSase_L_D2
SMF2FGGW_101436.1	TRI4_11518	4	1111	1|1|1|1
SMF2FGGW_101437.1	TRI4_11519	4	1111	1|1|1|1																							1	DUF962
SMF2FGGW_101438.1	TRI4_11520	4	1111	1|1|1|1	sp|O14459|RPB7_SCHPO	56	171	2e-53	207	172	DNA-directed RNA polymerase II subunit rpb7 OS=Schizosaccharomyces pombe (strain ATCC 38366 / 972) GN=rpb7 PE=1 SV=1	K03015	RPB7, POLR2G; DNA-directed RNA polymerase II subunit RPB7														2	SHS2_Rpb7-N S1
SMF2FGGW_101439.1	TRI4_11521	4	1111	1|1|1|1								K02510	hpaI; 2,4-dihydroxyhept-2-ene-1,7-dioic acid aldolase [EC4.1.2.-]														1	HpcH_HpaI
SMF2FGGW_101440.1	TRI4_11522	4	1111	1|1|1|1																							1	DUF836
SMF2FGGW_101441.1	TRI4_11523	4	1111	1|1|1|1																							3	CHORD CHORD CS
SMF2FGGW_101442.1	TRI4_11524	4	1111	1|1|1|1																							1	DUF3602
SMF2FGGW_101443.1	TRI4_11525	4	1111	1|1|1|1	sp|Q2HFE0|ATG22_CHAGB	65	630	0	754	650	Autophagy-related protein 22 OS=Chaetomium globosum (strain ATCC 6205 / CBS 148.51 / DSM 1962 / NBRC 6347 / NRRL 1970) GN=ATG22 PE=3 SV=2	K06902	UMF1; MFS transporter, UMF1 family														1	ATG22
SMF2FGGW_101444.1	TRI4_11526	4	1111	1|1|1|1																							1	BAH
SMF2FGGW_101445.1	TRI4_11527	4	1111	1|1|1|1	sp|Q4INI2|CAPZB_GIBZE	81	267	1e-126	452	282	F-actin-capping protein subunit beta OS=Gibberella zeae (strain PH-1 / FGSC 9075 / NRRL 31084) GN=CAP2 PE=3 SV=1	K10365	CAPZB; capping protein (actin filament) muscle Z-line, beta														1	F_actin_cap_B
SMF2FGGW_101446.1	TRI4_11528	4	1111	1|1|1|1																							1	Epimerase
SMF2FGGW_101447.1	TRI4_11529	4	1111	1|1|1|1
SMF2FGGW_101448.1	TRI4_11530	4	1111	1|1|1|1
SMF2FGGW_101449.1	TRI4_11531	4	1111	1|1|1|1	sp|Q9P7V8|MPCP_SCHPO	59	291	8e-91	334	311	Probable mitochondrial phosphate carrier protein OS=Schizosaccharomyces pombe (strain ATCC 38366 / 972) GN=SPBC1703.13c PE=2 SV=1	K15102	SLC25A3, PHC, PIC; solute carrier family 25 (mitochondrial phosphate transporter), member 3														3	Mito_carr Mito_carr Mito_carr
SMF2FGGW_101450.1	TRI4_11532	4	1111	1|1|1|1	sp|Q4WQI1|CREB_ASPFU	53	575	1e-161	569	775	Probable ubiquitin carboxyl-terminal hydrolase creB OS=Neosartorya fumigata (strain ATCC MYA-4609 / Af293 / CBS 101355 / FGSC A1100) GN=creB PE=3 SV=3	K11872	UBP9_13; ubiquitin carboxyl-terminal hydrolase 9/13 [EC3.1.2.15]	MER032989	72	472	0	734	729	521	family C19 non-peptidase homologues (Magnaporthe grisea)	C19.UNW	C19				1	UCH
SMF2FGGW_101451.1	TRI4_11533	4	1111	1|1|1|1	sp|Q9VH78|ALG12_DROME	35	421	2e-59	230	678	Probable Dol-P-ManMan(7)GlcNAc(2)-PP-Dol alpha-1,6-mannosyltransferase OS=Drosophila melanogaster GN=CG8412 PE=2 SV=1	K03847	ALG12; alpha-1,6-mannosyltransferase [EC2.4.1.260]											GT22			1	Glyco_transf_22
SMF2FGGW_101452.1	TRI4_11534	4	1111	1|1|1|1	sp|Q01513|CYAA_PODAS	62	1605	0	2005	2145	Adenylate cyclase OS=Podospora anserina PE=3 SV=1	K01768	E4.6.1.1; adenylate cyclase [EC4.6.1.1]														9	Ad_cyc_g-alpha RA LRR_7 LRR_8 LRR_8 LRR_8 LRR_1 PP2C Guanylate_cyc
SMF2FGGW_101453.1																											1	Ad_cyc_g-alpha
SMF2FGGW_101454.1	TRI4_19005	2	1100	1|1|0|0
SMF2FGGW_101455.1
SMF2FGGW_101456.1	TRI4_11535	4	1111	1|1|1|1	sp|Q9P6J3|MALT_SCHPO	54	546	1e-178	625	579	Alpha-glucosidase OS=Schizosaccharomyces pombe (strain ATCC 38366 / 972) GN=mal1 PE=2 SV=1													GH13			2	Alpha-amylase Alpha-amylase_C
SMF2FGGW_101457.1	TRI4_11536	4	1111	1|1|1|1	sp|Q0V5W8|MOC2A_PHANO	58	96	1e-24	111	96	Molybdopterin synthase sulfur carrier subunit OS=Phaeosphaeria nodorum (strain SN15 / FGSC 10173) GN=MOCS2 PE=3 SV=2																1	ThiS
SMF2FGGW_101458.1	TRI4_11537	4	1111	1|1|1|1								K10424	DCTN2; dynactin 2														1	Dynamitin
SMF2FGGW_101459.1	TRI4_11538	4	1111	1|1|1|1
SMF2FGGW_101460.1	TRI4_11539	4	1111	1|1|1|1	sp|Q9US02|SDHF1_SCHPO	48	76	1e-13	74.7	79	Succinate dehydrogenase assembly factor 1 homolog, mitochondrial OS=Schizosaccharomyces pombe (strain ATCC 38366 / 972) GN=SPAC664.12c PE=2 SV=1																1	Complex1_LYR
SMF2FGGW_101461.1	TRI4_11540	4	1111	1|1|1|1	sp|Q6GLT8|FAHD2_XENLA	45	231	2e-52	206	319	Fumarylacetoacetate hydrolase domain-containing protein 2 OS=Xenopus laevis GN=fahd2 PE=2 SV=1																1	FAA_hydrolase
SMF2FGGW_101462.1	TRI4_11541	4	1111	1|1|1|1																							1	IBR
SMF2FGGW_101463.1	TRI4_11542	4	1111	1|1|1|1
SMF2FGGW_101464.1	TRI4_11543	4	1111	1|1|1|1								K05545	DUS4; tRNA-dihydrouridine synthase 4 [EC1.3.1.90]														1	Dus
SMF2FGGW_101465.1	TRI4_11544	4	1111	1|1|1|1																							1	Sec10
SMF2FGGW_101466.1	TRI4_11545	4	1111	1|1|1|1																							1	Prenyltransf
SMF2FGGW_101467.1	TRI4_11546	4	1111	1|1|1|1																							1	2OG-FeII_Oxy_2
SMF2FGGW_101468.1	TRI4_11547	4	1111	1|1|1|1	sp|Q8TFG7|TRM5_SCHPO	45	351	7e-80	298	450	tRNA (guanine-N(1)-)-methyltransferase OS=Schizosaccharomyces pombe (strain ATCC 38366 / 972) GN=trm5 PE=2 SV=2	K15429	TRM5, TRMT5; tRNA (guanine37-N1)-methyltransferase [EC2.1.1.228]														1	Met_10
SMF2FGGW_101469.1	TRI4_11548	4	1111	1|1|1|1																							1	DUF1752
SMF2FGGW_101470.1	TRI4_11549	4	1111	1|1|1|1	sp|P47950|CYT4_NEUCR	36	1013	1e-154	546	1117	Mitochondrial protein cyt-4 OS=Neurospora crassa (strain ATCC 24698 / 74-OR23-1A / CBS 708.71 / DSM 1257 / FGSC 987) GN=cyt-4 PE=3 SV=1																1	RNB
SMF2FGGW_101471.1	TRI4_11550	4	1111	1|1|1|1																				GH17(BLAST)
SMF2FGGW_101472.1	TRI4_11551	4	1111	1|1|1|1																							1	WD40
SMF2FGGW_101473.1	TRI4_11552	4	1111	1|1|1|1	sp|P87144|SYTC_SCHPO	59	693	0	884	703	Threonyl-tRNA synthetase, cytoplasmic OS=Schizosaccharomyces pombe (strain ATCC 38366 / 972) GN=ths1 PE=2 SV=1	K01868	TARS, thrS; threonyl-tRNA synthetase [EC6.1.1.3]														4	TGS tRNA_SAD tRNA-synt_2b HGTP_anticodon
SMF2FGGW_101474.1	TRI4_11553	4	1111	1|1|1|1								K11663	ZNHIT1, VPS71; zinc finger HIT domain-containing protein 1														1	zf-HIT
SMF2FGGW_101475.1	TRI4_11554	4	1111	1|1|1|1
SMF2FGGW_101476.1	TRI4_11555	4	1111	1|1|1|1	sp|P55059|PDI_HUMIN	74	450	0	692	505	Protein disulfide-isomerase OS=Humicola insolens PE=1 SV=1	K09580	PDIA1, P4HB; protein disulfide-isomerase A1 [EC5.3.4.1]														3	Thioredoxin Thioredoxin_6 Thioredoxin
SMF2FGGW_101477.1	TRI4_11556	4	1111	1|1|1|1	sp|O94467|OYEC_SCHPO	48	397	1e-100	366	395	Putative NADPH dehydrogenase C23G7.10c OS=Schizosaccharomyces pombe (strain ATCC 38366 / 972) GN=SPBC23G7.10c PE=2 SV=1																1	Oxidored_FMN
SMF2FGGW_101478.1	TRI4_11557	4	1111	1|1|1|1	sp|Q4ING3|CCPR_GIBZE	72	356	1e-154	544	358	Cytochrome c peroxidase, mitochondrial OS=Gibberella zeae (strain PH-1 / FGSC 9075 / NRRL 31084) GN=CCP1 PE=3 SV=1	K00428	E1.11.1.5; cytochrome c peroxidase [EC1.11.1.5]														1	peroxidase
SMF2FGGW_101479.1
SMF2FGGW_101480.1	TRI4_11558	4	1111	1|1|1|1	sp|O74970|PRP39_SCHPO	47	530	1e-141	503	612	Pre-mRNA-processing factor 39 OS=Schizosaccharomyces pombe (strain ATCC 38366 / 972) GN=prp39 PE=2 SV=1	K13217	PRPF39, PRP39; pre-mRNA-processing factor 39
SMF2FGGW_101481.1	TRI4_11559	4	1111	1|1|1|1	sp|O43001|SYJ1_SCHPO	45	1030	0	827	1076	Inositol-1,4,5-trisphosphate 5-phosphatase 1 OS=Schizosaccharomyces pombe (strain ATCC 38366 / 972) GN=syj1 PE=1 SV=1																2	Syja_N Exo_endo_phos
SMF2FGGW_101482.1	TRI4_11560	4	1111	1|1|1|1
SMF2FGGW_101483.1	TRI4_11561	4	1111	1|1|1|1	sp|Q99002|1433_TRIHA	75	229	1e-99	362	262	14-3-3 protein homolog OS=Trichoderma harzianum PE=2 SV=1	K06630	YWHAE; 14-3-3 protein epsilon														1	2014-03-03
SMF2FGGW_101484.1
SMF2FGGW_101485.1	TRI4_11562	4	1111	1|1|1|1																							1	Lipase_3
SMF2FGGW_101486.1	TRI4_11563	4	1111	1|1|1|1
SMF2FGGW_101487.1	TRI4_11564	4	1111	1|1|1|1	sp|P31413|VATL_NEUCR	78	160	7e-61	232	161	V-type proton ATPase 16 kDa proteolipid subunit OS=Neurospora crassa (strain ATCC 24698 / 74-OR23-1A / CBS 708.71 / DSM 1257 / FGSC 987) GN=vma-3 PE=2 SV=1	K02155	ATPeVPL, ATP6L; V-type H+-transporting ATPase 16kDa proteolipid subunit [EC3.6.3.14]														2	ATP-synt_C ATP-synt_C
SMF2FGGW_101488.1	TRI4_11565	4	1111	1|1|1|1	sp|P36209|STS1_SCHPO	51	431	1e-127	456	453	Delta(24(24(1)))-sterol reductase OS=Schizosaccharomyces pombe (strain ATCC 38366 / 972) GN=sts1 PE=1 SV=2	K00223	ERG4; delta24(24(1))-sterol reductase [EC1.3.1.71]														1	ERG4_ERG24
SMF2FGGW_101489.1	TRI4_11566	4	1111	1|1|1|1	sp|Q09706|YA2G_SCHPO	45	938	0	793	1369	Uncharacterized protein C2F7.16c OS=Schizosaccharomyces pombe (strain ATCC 38366 / 972) GN=SPAC2F7.16c PE=2 SV=1	K01115	PLD1_2; phospholipase D1/2 [EC3.1.4.4]														3	PX PLDc PLDc_2
SMF2FGGW_101490.1	TRI4_11567	4	1111	1|1|1|1	sp|P41735|CAT5_YEAST	39	251	1e-41	170	233	Catabolite repression protein CAT5 OS=Saccharomyces cerevisiae (strain ATCC 204508 / S288c) GN=CAT5 PE=1 SV=2	K06134	COQ7; ubiquinone biosynthesis monooxygenase Coq7 [EC1.14.13.-]														1	COQ7
SMF2FGGW_101491.1
SMF2FGGW_101492.1	TRI4_11568	4	1111	1|1|1|1								K15178	RTF1; RNA polymerase-associated protein RTF1														1	Plus-3
SMF2FGGW_101493.1	TRI4_11569	4	1111	1|1|1|1	sp|O14169|YE52_SCHPO	35	226	5e-29	129	319	Uncharacterized protein C4D7.02c OS=Schizosaccharomyces pombe (strain ATCC 38366 / 972) GN=SPAC4D7.02c PE=2 SV=1	K01126	E3.1.4.46, glpQ, ugpQ; glycerophosphoryl diester phosphodiesterase [EC3.1.4.46]														1	GDPD
SMF2FGGW_101494.1	TRI4_11570	4	1111	1|1|1|1	sp|P87000|ACU15_NEUCR	54	933	0	963	926	Transcriptional activator protein acu-15 OS=Neurospora crassa (strain ATCC 24698 / 74-OR23-1A / CBS 708.71 / DSM 1257 / FGSC 987) GN=acu-15 PE=1 SV=2																2	Zn_clus Fungal_trans
SMF2FGGW_101495.1	TRI4_11571	4	1111	1|1|1|1																							1	SET
SMF2FGGW_101496.1	TRI4_11572	4	1111	1|1|1|1	sp|O94362|YHOF_SCHPO	62	414	1e-148	526	409	Uncharacterized GTP-binding protein C428.15 OS=Schizosaccharomyces pombe (strain ATCC 38366 / 972) GN=SPBC428.15 PE=2 SV=1	K06942	K06942														2	MMR_HSR1 MMR_HSR1_C
SMF2FGGW_101497.1	TRI4_17875	3	1101	1|1|0|1																							1	NACHT
SMF2FGGW_101498.1	TRI4_11573	4	1111	1|1|1|1	sp|O60111|YG62_SCHPO	43	536	1e-126	452	594	ABC1 family protein C15C4.02 OS=Schizosaccharomyces pombe (strain ATCC 38366 / 972) GN=SPBC15C4.02 PE=2 SV=1	K08869	ADCK, ABC1; aarF domain-containing kinase														1	ABC1
SMF2FGGW_101499.1	TRI4_11574	4	1111	1|1|1|1
SMF2FGGW_101500.1	TRI4_11575	4	1111	1|1|1|1								K13337	PEX19; peroxin-19														1	Pex19
SMF2FGGW_101501.1	TRI4_11576	4	1111	1|1|1|1	sp|P40984|UBC9_SCHPO	66	175	1e-64	245	157	SUMO-conjugating enzyme ubc9 OS=Schizosaccharomyces pombe (strain ATCC 38366 / 972) GN=hus5 PE=1 SV=1	K10577	UBE2I, UBC9; ubiquitin-conjugating enzyme E2 I [EC6.3.2.19]														2	UQ_con UQ_con
SMF2FGGW_101502.1	TRI4_11577	4	1111	1|1|1|1	sp|P49089|ASNS1_YEAST	58	597	0	668	572	Asparagine synthetase [glutamine-hydrolyzing] 1 OS=Saccharomyces cerevisiae (strain ATCC 204508 / S288c) GN=ASN1 PE=1 SV=2	K01953	asnB, ASNS; asparagine synthase (glutamine-hydrolysing) [EC6.3.5.4]	MER064699	65	241	1e-87	322	592	225	family C44 non-peptidase homologues (Gibberella zeae)	C44.UNW	C44				2	GATase_7 Asn_synthase
SMF2FGGW_101503.1	TRI4_11578	4	1111	1|1|1|1	sp|P07144|VDAC_NEUCR	81	282	1e-135	481	283	Mitochondrial outer membrane protein porin OS=Neurospora crassa (strain ATCC 24698 / 74-OR23-1A / CBS 708.71 / DSM 1257 / FGSC 987) GN=B7H23.070 PE=2 SV=1	K15040	VDAC2; voltage-dependent anion channel protein 2														1	Porin_3
SMF2FGGW_101504.1	TRI4_11579	4	1111	1|1|1|1																							1	DnaJ
SMF2FGGW_101505.1	TRI4_11580	4	1111	1|1|1|1																				GH47			1	Glyco_hydro_47
SMF2FGGW_101506.1	TRI4_17876	3	1011	1|0|1|1	sp|Q9HEH1|RENT1_NEUCR	76	1093	0	1694	1093	Regulator of nonsense transcripts 1 homolog OS=Neurospora crassa (strain ATCC 24698 / 74-OR23-1A / CBS 708.71 / DSM 1257 / FGSC 987) GN=2E4.130 PE=3 SV=1	K14326	UPF1, RENT1; regulator of nonsense transcripts 1 [EC3.6.4.-]														3	UPF1_Zn_bind AAA_11 AAA_12
SMF2FGGW_101507.1	TRI4_11581	4	1111	1|1|1|1	sp|Q6BYD9|IMP4_DEBHA	53	297	3e-89	328	284	U3 small nucleolar ribonucleoprotein protein IMP4 OS=Debaryomyces hansenii (strain ATCC 36239 / CBS 767 / JCM 1990 / NBRC 0083 / IGC 2968) GN=IMP4 PE=3 SV=2	K14561	IMP4; U3 small nucleolar ribonucleoprotein protein IMP4														1	Brix
SMF2FGGW_101508.1	TRI4_11582	4	1111	1|1|1|1																							2	Syntaxin SNARE
SMF2FGGW_101509.1	TRI4_11583	4	1111	1|1|1|1	sp|P23231|TOM70_NEUCR	71	498	0	748	624	Mitochondrial import receptor subunit tom-70 OS=Neurospora crassa (strain ATCC 24698 / 74-OR23-1A / CBS 708.71 / DSM 1257 / FGSC 987) GN=tom-70 PE=2 SV=2																7	TPR_11 TPR_1 TPR_11 TPR_11 TPR_6 TPR_11 TPR_2
SMF2FGGW_101510.1	TRI4_11584	4	1111	1|1|1|1																							1	Aminotran_4
SMF2FGGW_101511.1	TRI4_11585	4	1111	1|1|1|1								K15069	POF3; F-box/TPR repeat protein Pof3														1	F-box
SMF2FGGW_101512.1	TRI4_11586	4	1111	1|1|1|1																							5	Ank_2 Ank_2 Ank_2 Ank_2 Ank_5
SMF2FGGW_101513.1	TRI4_11587	4	1111	1|1|1|1								K11272	MRC1; mediator of replication checkpoint protein 1														1	MRC1
SMF2FGGW_101514.1	TRI4_11588	4	1111	1|1|1|1	sp|Q54N49|INO1_DICDI	58	513	1e-180	630	511	Inositol-3-phosphate synthase OS=Dictyostelium discoideum GN=ino1 PE=3 SV=1	K01858	E5.5.1.4, INO1; myo-inositol-1-phosphate synthase [EC5.5.1.4]														2	NAD_binding_5 Inos-1-P_synth
SMF2FGGW_101515.1	TRI4_11589	4	1111	1|1|1|1																							2	LIM LIM
SMF2FGGW_101516.1	TRI4_11590	4	1111	1|1|1|1																							1	DUF3405
SMF2FGGW_101517.1	TRI4_19006	2	1100	1|1|0|0
SMF2FGGW_101518.1	TRI4_11591	4	1111	1|1|1|1								K00604	MTFMT, fmt; methionyl-tRNA formyltransferase [EC2.1.2.9]														1	Formyl_trans_N
SMF2FGGW_101519.1	TRI4_11592	4	1111	1|1|1|1																				GH16			1	Glyco_hydro_16
SMF2FGGW_101520.1	TRI4_11593	4	1111	1|1|1|1
SMF2FGGW_101521.1	TRI4_11594	4	1111	1|1|1|1																							1	Med1
SMF2FGGW_101522.1	TRI4_11595	4	1111	1|1|1|1
SMF2FGGW_101523.1	TRI4_11596	4	1111	1|1|1|1																							1	SUR7
SMF2FGGW_101524.1	TRI4_10073	4	1111	1|1|3|3																							1	NACHT
SMF2FGGW_101525.1	TRI4_11597	4	1111	1|1|1|1																							1	SNF2_N
SMF2FGGW_101526.1	TRI4_19007	2	1100	1|1|0|0
SMF2FGGW_101527.1	TRI4_11598	4	1111	1|1|1|1	sp|P53224|ORM1_YEAST	61	154	8e-49	193	222	Protein ORM1 OS=Saccharomyces cerevisiae (strain ATCC 204508 / S288c) GN=ORM1 PE=1 SV=1																1	ORMDL
SMF2FGGW_101528.1
SMF2FGGW_101529.1	TRI4_11599	4	1111	1|1|1|1								K12597	AIR1_2; protein AIR1/2
SMF2FGGW_101530.1	TRI4_11600	4	1111	1|1|1|1
SMF2FGGW_101531.1	TRI4_11601	4	1111	1|1|1|1																							2	RRM_6 RRM_1
SMF2FGGW_101532.1	TRI4_11602	4	1111	1|1|1|1	sp|E9ES90|STS1_METAR	60	344	1e-112	404	301	Tethering factor for nuclear proteasome STS1 OS=Metarhizium robertsii (strain ARSEF 23) GN=STS1 PE=3 SV=1	K11888	CUT8, STS1; protein Cut8														1	Cut8
SMF2FGGW_101533.1	TRI4_11603	4	1111	1|1|1|1								K10873	RAD52; DNA repair and recombination protein RAD52														1	Rad52_Rad22
SMF2FGGW_101534.1	TRI4_11604	4	1111	1|1|1|1
SMF2FGGW_101535.1	TRI4_11605	4	1111	1|1|1|1																							1	TPR_1
SMF2FGGW_101536.1	TRI4_11606	4	1111	1|1|1|1	sp|Q9SK39|SBP3_ARATH	58	93	9e-20	95.5	100	Probable steroid-binding protein 3 OS=Arabidopsis thaliana GN=MP3 PE=1 SV=1																1	Cyt-b5
SMF2FGGW_101537.1	TRI4_11607	4	1111	1|1|1|1
SMF2FGGW_101538.1	TRI4_17877	3	1011	1|0|1|1																							5	zf-C2H2_4 zf-C2H2_4 zf-C2H2 zf-C2H2_4 zf-C2H2_4
SMF2FGGW_101539.1
SMF2FGGW_101540.1	TRI4_11608	4	1111	1|1|1|1
SMF2FGGW_101541.1	TRI4_11609	4	1111	1|1|1|1
SMF2FGGW_101542.1	TRI4_11610	4	1111	1|1|1|1																							1	AIM24
SMF2FGGW_101543.1	TRI4_17878	3	1101	1|1|0|1
SMF2FGGW_101544.1	TRI4_11611	4	1111	1|1|1|1
SMF2FGGW_101545.1	TRI4_10039	4	1111	2|2|2|2	sp|P39719|FLC2_YEAST	39	496	5e-95	348	783	Flavin carrier protein 2 OS=Saccharomyces cerevisiae (strain ATCC 204508 / S288c) GN=FLC2 PE=1 SV=2																1	TRP
SMF2FGGW_101546.1
SMF2FGGW_101547.1	TRI4_18847	2	1100	1|1|0|0
SMF2FGGW_101548.1	TRI4_17879	3	1101	1|1|0|1
SMF2FGGW_101549.1	TRI4_11612	4	1111	1|1|1|1
SMF2FGGW_101550.1	TRI4_11613	4	1111	1|1|1|1
SMF2FGGW_101551.1	TRI4_11614	4	1111	1|1|1|1
SMF2FGGW_101552.1	TRI4_11615	4	1111	1|1|1|1																							1	LrgB
SMF2FGGW_101553.1	TRI4_11616	4	1111	1|1|1|1	sp|O60045|SSP1_NEUCR	70	177	1e-67	255	182	Peptidyl-prolyl cis-trans isomerase ssp-1 OS=Neurospora crassa (strain ATCC 24698 / 74-OR23-1A / CBS 708.71 / DSM 1257 / FGSC 987) GN=ssp-1 PE=1 SV=3	K09578	PIN1; peptidyl-prolyl cis-trans isomerase NIMA-interacting 1 [EC5.2.1.8]														2	WW Rotamase
SMF2FGGW_101554.1
SMF2FGGW_101555.1	TRI4_11617	4	1111	1|1|1|1																							1	Solute_trans_a
SMF2FGGW_101556.1	TRI4_19070	2	1100	1|1|0|0								K11244	WSC; cell wall integrity and stress response component														1	WSC
SMF2FGGW_101557.1	TRI4_11618	4	1111	1|1|1|1								K01771	E4.6.1.13, plc; 1-phosphatidylinositol phosphodiesterase [EC4.6.1.13]														1	PI-PLC-X
SMF2FGGW_101558.1	TRI4_11619	4	1111	1|1|1|1
SMF2FGGW_101559.1	TRI4_11620	4	1111	1|1|1|1																							3	RSN1_TM DUF221 DUF3779
SMF2FGGW_101560.1	TRI4_17880	3	1101	1|1|0|1	sp|Q6WP50|BOT2_BOTFU	41	344	3e-80	298	399	Presilphiperfolan-8-beta-ol synthase OS=Botryotinia fuckeliana GN=BOT2 PE=1 SV=1																1	Terpene_synth_C
SMF2FGGW_101561.1	TRI4_11621	4	1111	1|1|1|1																				GH64(BLAST)
SMF2FGGW_101562.1	TRI4_17881	3	1011	1|0|1|1
SMF2FGGW_101563.1	TRI4_17882	3	1101	1|1|0|1																							1	DLH
SMF2FGGW_101564.1	TRI4_11622	4	1111	1|1|1|1								K07755	AS3MT; arsenite methyltransferase [EC2.1.1.137]														1	CMAS
SMF2FGGW_101565.1
SMF2FGGW_101566.1	TRI4_10280	4	1111	2|1|1|1
SMF2FGGW_101567.1	TRI4_10257	4	1111	2|1|1|1
SMF2FGGW_101568.1	TRI4_10257	4	1111	2|1|1|1
SMF2FGGW_101569.1	TRI4_17883	3	1101	1|1|0|1	sp|Q09749|ADRL_SCHPO	38	275	6e-47	187	324	ADIPOR-like receptor spbc12c2.09c OS=Schizosaccharomyces pombe (strain ATCC 38366 / 972) GN=SPBC12C2.09c PE=2 SV=1																1	HlyIII
SMF2FGGW_101570.1	TRI4_11623	4	1111	1|1|1|1								K01183	E3.2.1.14; chitinase [EC3.2.1.14]											GH18	CBM1		2	Glyco_hydro_18 CBM_1
SMF2FGGW_101571.1	TRI4_11624	4	1111	1|1|1|1								K08869	ADCK, ABC1; aarF domain-containing kinase														1	ABC1
SMF2FGGW_101572.1	TRI4_11625	4	1111	1|1|1|1	sp|Q09923|YAKC_SCHPO	52	339	2e-99	362	340	Aldo-keto reductase yakc [NADP+] OS=Schizosaccharomyces pombe (strain ATCC 38366 / 972) GN=yakc PE=1 SV=1																1	Aldo_ket_red
SMF2FGGW_101573.1	TRI4_10258	4	1111	2|1|1|1
SMF2FGGW_101574.1	TRI4_10258	4	1111	2|1|1|1																							1	DUF3425
SMF2FGGW_101575.1	TRI4_17884	3	1101	1|1|0|1										MER131793	47	243	1e-55	215	332	239	family S9 non-peptidase homologues (Nakamurella multipartita)	S09.UNW	S09X				1	Abhydrolase_3
SMF2FGGW_101576.1	TRI4_18582	3	1110	1|1|1|0										MER242512	49	85	2e-14	79	538	82	subfamily M10A unassigned peptidases (Botryotinia fuckeliana)	M10.UPA	M10A				2	Astacin H_lectin
SMF2FGGW_101577.1	TRI4_19073	2	1100	1|1|0|0
SMF2FGGW_101578.1	TRI4_17885	3	1101	1|1|0|1
SMF2FGGW_101579.1	TRI4_10356	3	1101	1|1|0|2																							1	BTB
SMF2FGGW_101580.1	TRI4_11626	4	1111	1|1|1|1	sp|O14104|LYS12_SCHPO	67	348	1e-132	470	362	Probable homoisocitrate dehydrogenase OS=Schizosaccharomyces pombe (strain ATCC 38366 / 972) GN=lys12 PE=1 SV=1	K05824	E1.1.1.87; homoisocitrate dehydrogenase [EC1.1.1.87]														1	Iso_dh
SMF2FGGW_101581.1																											1	Helicase_C
SMF2FGGW_101582.1																											1	SNF2_N
SMF2FGGW_101583.1	TRI4_11627	4	1111	1|1|1|1								K10531	pvdA; L-ornithine N5-oxygenase [EC1.13.12.-]														1	K_oxygenase
SMF2FGGW_101584.1	TRI4_11628	4	1111	1|1|1|1																						NRPS	16	AMP-binding PP-binding Condensation AMP-binding PP-binding Condensation PP-binding Condensation AMP-binding PP-binding Condensation PP-binding Condensation PP-binding Condensation Condensation
SMF2FGGW_101585.1	TRI4_11629	4	1111	1|1|1|1																							2	GMC_oxred_N GMC_oxred_C
SMF2FGGW_101586.1	TRI4_11630	4	1111	1|1|1|1	sp|Q63KK8|BETB_BURPS	53	493	1e-133	476	489	Betaine aldehyde dehydrogenase OS=Burkholderia pseudomallei GN=betB PE=3 SV=1	K00130	betB, gbsA; betaine-aldehyde dehydrogenase [EC1.2.1.8]														1	Aldedh
SMF2FGGW_101587.1	TRI4_11631	4	1111	1|1|1|1																							1	NAD_binding_10
SMF2FGGW_101588.1	TRI4_17886	3	1011	1|0|1|1										MER060272	40	66	8e-11	64.3	69	279	family S33 unassigned peptidases (Gibberella zeae)	S33.UPW	S33
SMF2FGGW_101589.1	TRI4_11632	4	1111	1|1|1|1																							2	ADH_N ADH_zinc_N
SMF2FGGW_101590.1	TRI4_17887	3	1101	1|1|0|1
SMF2FGGW_101591.1	TRI4_17888	3	1101	1|1|0|1																							1	adh_short_C2
SMF2FGGW_101592.1	TRI4_11633	4	1111	1|1|1|1	sp|Q9URY4|YI01_SCHPO	56	548	1e-170	598	583	Putative amidase C869.01 OS=Schizosaccharomyces pombe (strain ATCC 38366 / 972) GN=SPAC869.01 PE=2 SV=1																1	Amidase
SMF2FGGW_101593.1	TRI4_11634	4	1111	1|1|1|1
SMF2FGGW_101594.1	TRI4_10006	4	1111	7|7|8|7	sp|O74676|CDR4_CANAL	44	1443	0	1213	1490	ABC transporter CDR4 OS=Candida albicans GN=CDR4 PE=3 SV=1																5	ABC_tran ABC2_membrane PDR_CDR ABC_tran ABC2_membrane
SMF2FGGW_101595.1	TRI4_11635	4	1111	1|1|1|1																							1	HET
SMF2FGGW_101596.1	TRI4_10082	4	1111	2|2|2|2	sp|A4QUT2|KATG2_MAGO7	58	752	0	885	786	Catalase-peroxidase 2 OS=Magnaporthe oryzae (strain 70-15 / FGSC 8958) GN=katG2 PE=3 SV=1	K03782	katG; catalase-peroxidase [EC1.11.1.21]														2	peroxidase peroxidase
SMF2FGGW_101597.1	TRI4_11636	4	1111	1|1|1|1
SMF2FGGW_101598.1	TRI4_11637	4	1111	1|1|1|1
SMF2FGGW_101599.1	TRI4_10220	4	1111	1|1|1|2																							1	MFS_1
SMF2FGGW_101600.1	TRI4_11638	4	1111	1|1|1|1																							1	Ank_2
SMF2FGGW_101601.1	TRI4_11639	4	1111	1|1|1|1																							1	NACHT
SMF2FGGW_101602.1	TRI4_11640	4	1111	1|1|1|1	sp|O02467|ASPG_SPOFR	49	273	4e-74	278	320	N(4)-(Beta-N-acetylglucosaminyl)-L-asparaginase (Fragment) OS=Spodoptera frugiperda PE=1 SV=1	K01444	E3.5.1.26; N4-(beta-N-acetylglucosaminyl)-L-asparaginase [EC3.5.1.26]	MER060253	62	195	5e-67	253	362	187	family T2 unassigned peptidases (Gibberella zeae)	T02.UPW	T02				1	Asparaginase_2
SMF2FGGW_101603.1	TRI4_11641	4	1111	1|1|1|1
SMF2FGGW_101604.1	TRI4_11642	4	1111	1|1|1|1								K03361	CDC4; F-box and WD-40 domain protein CDC4	MER152992	53	162	2e-45	183	1054	162	family S9 non-peptidase homologues (Scheffersomyces stipitis)	S09.UNW	S09X				8	F-box-like WD40 WD40 WD40 WD40 WD40 WD40 WD40
SMF2FGGW_101605.1	TRI4_11643	4	1111	1|1|1|1
SMF2FGGW_101606.1	TRI4_11644	4	1111	1|1|1|1																							1	4HBT_3
SMF2FGGW_101607.1	TRI4_17889	3	1101	1|1|0|1	sp|O59699|YN42_SCHPO	38	477	2e-93	343	577	Uncharacterized transporter C36.02c OS=Schizosaccharomyces pombe (strain ATCC 38366 / 972) GN=SPBC36.02c PE=2 SV=1																1	MFS_1
SMF2FGGW_101608.1	TRI4_11645	4	1111	1|1|1|1																							1	DUF4185
SMF2FGGW_101609.1	TRI4_11646	4	1111	1|1|1|1								K14262	DUG2; di- and tripeptidase [EC3.4.-.-]	MER060249	67	525	0	739	892	525	subfamily M20A non-peptidase homologues (Gibberella zeae)	M20.UNA	M20A				3	WD40 WD40 Peptidase_M20
SMF2FGGW_101610.1	TRI4_17890	3	1101	1|1|0|1
SMF2FGGW_101611.1	TRI4_17891	3	1101	1|1|0|1
SMF2FGGW_101612.1	TRI4_19111	2	1100	1|1|0|0
SMF2FGGW_101613.1	TRI4_11647	4	1111	1|1|1|1
SMF2FGGW_101614.1	TRI4_11648	4	1111	1|1|1|1
SMF2FGGW_101615.1	TRI4_11649	4	1111	1|1|1|1	sp|Q9USM4|LUC7_SCHPO	46	224	2e-52	206	264	U1 snRNP-associated protein usp106 OS=Schizosaccharomyces pombe (strain ATCC 38366 / 972) GN=usp106 PE=1 SV=1																1	LUC7
SMF2FGGW_101616.1	TRI4_11650	4	1111	1|1|1|1	sp|P38875|GPI16_YEAST	39	532	2e-94	347	610	GPI transamidase component GPI16 OS=Saccharomyces cerevisiae (strain ATCC 204508 / S288c) GN=GPI16 PE=1 SV=2	K05292	PIGT; phosphatidylinositol glycan, class T														1	Gpi16
SMF2FGGW_101617.1	TRI4_11651	4	1111	1|1|1|1	sp|E3QKL1|MEP_COLGM	58	641	0	773	639	Extracellular metalloproteinase mep OS=Colletotrichum graminicola (strain M1.001 / M2 / FGSC 10212) GN=mep PE=2 SV=1	K01417	E3.4.24.-; putative zinc metalloprotease [EC3.4.24.-]	MER229778	59	390	1e-134	478	640	390	fungalysin (Glomerella graminicola)	M36.001	M36				2	FTP Peptidase_M36
SMF2FGGW_101618.1	TRI4_11652	4	1111	1|1|1|1																							1	PIR
SMF2FGGW_101619.1	TRI4_11653	4	1111	1|1|1|1																							1	zf-U1
SMF2FGGW_101620.1	TRI4_11654	4	1111	1|1|1|1	sp|P39721|AIM2_YEAST	41	255	3e-42	171	246	Protein AIM2 OS=Saccharomyces cerevisiae (strain ATCC 204508 / S288c) GN=AIM2 PE=1 SV=1			MER214517	75	188	6e-80	295	250	188	family S9 non-peptidase homologues (Podospora anserina)	S09.UNW	S09X				1	DLH
SMF2FGGW_101621.1	TRI4_11655	4	1111	1|1|1|1																							1	DUF747
SMF2FGGW_101622.1	TRI4_11656	4	1111	1|1|1|1																							3	IBN_N HEAT_EZ HEAT_EZ
SMF2FGGW_101623.1	TRI4_11657	4	1111	1|1|1|1																							1	LysM
SMF2FGGW_101624.1	TRI4_17892	3	1011	1|0|1|1
SMF2FGGW_101625.1	TRI4_10187	4	1111	1|1|2|1
SMF2FGGW_101626.1	TRI4_11658	4	1111	1|1|1|1	sp|P32839|BCS1_YEAST	41	411	2e-85	317	456	Mitochondrial chaperone BCS1 OS=Saccharomyces cerevisiae (strain ATCC 204508 / S288c) GN=BCS1 PE=1 SV=2	K08900	BCS1; mitochondrial chaperone BCS1														2	BCS1_N AAA
SMF2FGGW_101627.1	TRI4_17893	3	1101	1|1|0|1																							1	DUF2263
SMF2FGGW_101628.1	TRI4_11659	4	1111	1|1|1|1	sp|P43548|AGP3_YEAST	48	535	1e-147	520	558	General amino acid permease AGP3 OS=Saccharomyces cerevisiae (strain ATCC 204508 / S288c) GN=AGP3 PE=1 SV=1	K16261	YAT; yeast amino acid transporter														1	AA_permease
SMF2FGGW_101629.1	TRI4_11660	4	1111	1|1|1|1																							2	VPS9 Ank_5
SMF2FGGW_101630.1	TRI4_11661	4	1111	1|1|1|1
SMF2FGGW_101631.1	TRI4_11662	4	1111	1|1|1|1	sp|P38219|OLA1_YEAST	60	394	1e-134	478	394	Uncharacterized GTP-binding protein OLA1 OS=Saccharomyces cerevisiae (strain ATCC 204508 / S288c) GN=OLA1 PE=1 SV=1	K06942	K06942														2	MMR_HSR1 YchF-GTPase_C
SMF2FGGW_101632.1	TRI4_11663	4	1111	1|1|1|1	sp|Q8X1T0|HAG1_SCHPO	40	137	1e-25	117	201	UPF0326 protein hag1 OS=Schizosaccharomyces pombe (strain ATCC 38366 / 972) GN=hag1 PE=1 SV=1																1	DUF862
SMF2FGGW_101633.1	TRI4_11664	4	1111	1|1|1|1	sp|O13882|YE1I_SCHPO	36	157	7e-18	90.9	223	Uncharacterized protein C1B3.18c OS=Schizosaccharomyces pombe (strain ATCC 38366 / 972) GN=SPAC1B3.18c PE=2 SV=1	K02948	RP-S11, rpsK; small subunit ribosomal protein S11														1	Ribosomal_S11
SMF2FGGW_101634.1	TRI4_11665	4	1111	1|1|1|1	sp|O60084|TIM44_SCHPO	40	391	3e-81	303	427	Mitochondrial import inner membrane translocase subunit tim44 OS=Schizosaccharomyces pombe (strain ATCC 38366 / 972) GN=tim44 PE=2 SV=1																1	Tim44
SMF2FGGW_101635.1	TRI4_11666	4	1111	1|1|1|1	sp|Q5UR67|YR617_MIMIV	35	180	3e-18	91.7	170	Uncharacterized protein R617 OS=Acanthamoeba polyphaga mimivirus GN=MIMI_R617 PE=4 SV=1	K09935	K09935; hypothetical protein														1	DUF1768
SMF2FGGW_101636.1	TRI4_11667	4	1111	1|1|1|1																							1	Acetyltransf_1
SMF2FGGW_101637.1	TRI4_11668	4	1111	1|1|1|1	sp|P59670|TIM17_NEUCR	76	151	4e-62	236	155	Mitochondrial import inner membrane translocase subunit tim-17 OS=Neurospora crassa (strain ATCC 24698 / 74-OR23-1A / CBS 708.71 / DSM 1257 / FGSC 987) GN=tim-17 PE=2 SV=1																1	Tim17
SMF2FGGW_101638.1	TRI4_11669	4	1111	1|1|1|1								K01424	E3.5.1.1, ansA, ansB; L-asparaginase [EC3.5.1.1]	MER064132	58	275	9e-84	309	468	252	family T2 unassigned peptidases (Gibberella zeae)	T02.UPW	T02				2	Asparaginase_2 Asparaginase_2
SMF2FGGW_101639.1	TRI4_17894	3	1011	1|0|1|1																							1	bZIP_1
SMF2FGGW_101640.1
SMF2FGGW_101641.1	TRI4_11670	4	1111	1|1|1|1																							1	Pkinase
SMF2FGGW_101642.1	TRI4_10259	4	1111	1|1|2|1																							1	GFA
SMF2FGGW_101643.1	TRI4_11671	4	1111	1|1|1|1																							1	Acetyltransf_1
SMF2FGGW_101644.1																											1	MFS_1
SMF2FGGW_101645.1
SMF2FGGW_101646.1	TRI4_19364	2	1010	1|0|1|0
SMF2FGGW_101647.1	TRI4_11672	4	1111	1|1|1|1																							1	Complex1_LYR
SMF2FGGW_101648.1	TRI4_19075	2	1100	1|1|0|0
SMF2FGGW_101649.1
SMF2FGGW_101650.1
SMF2FGGW_101651.1	TRI4_11673	4	1111	1|1|1|1
SMF2FGGW_101652.1	TRI4_11674	4	1111	1|1|1|1								K06699	PSME4; proteasome activator subunit 4														1	DUF3437
SMF2FGGW_101653.1	TRI4_11675	4	1111	1|1|1|1																							1	A_deaminase
SMF2FGGW_101654.1	TRI4_11676	4	1111	1|1|1|1
SMF2FGGW_101655.1	TRI4_11677	4	1111	1|1|1|1																							1	SRP40_C
SMF2FGGW_101656.1	TRI4_11678	4	1111	1|1|1|1																							2	zf-C3HC Rsm1
SMF2FGGW_101657.1	TRI4_11679	4	1111	1|1|1|1								K03978	engB; GTP-binding protein														1	MMR_HSR1
SMF2FGGW_101658.1	TRI4_11680	4	1111	1|1|1|1																							1	2OG-FeII_Oxy_2
SMF2FGGW_101659.1	TRI4_11681	4	1111	1|1|1|1																							1	HECT
SMF2FGGW_101660.1	TRI4_11682	4	1111	1|1|1|1	sp|O59811|YJVF_SCHPO	35	308	2e-49	197	463	Zinc finger protein C550.15c OS=Schizosaccharomyces pombe (strain ATCC 38366 / 972) GN=SPCC550.15c PE=1 SV=1	K14816	REI1; pre-60S factor REI1														2	zf-C2H2_jaz zf-C2H2_2
SMF2FGGW_101661.1	TRI4_11683	4	1111	1|1|1|1
SMF2FGGW_101662.1	TRI4_11684	4	1111	1|1|1|1	sp|Q09851|YAEB_SCHPO	37	279	3e-43	176	296	Uncharacterized oxidoreductase C23D3.11 OS=Schizosaccharomyces pombe (strain ATCC 38366 / 972) GN=SPAC23D3.11 PE=2 SV=2	K06123	AYR1; 1-acylglycerone phosphate reductase [EC1.1.1.101]														1	adh_short
SMF2FGGW_101663.1	TRI4_10260	4	1111	1|1|1|2
SMF2FGGW_101664.1	TRI4_11685	4	1111	1|1|1|1																							1	Peroxidase_2
SMF2FGGW_101665.1	TRI4_19076	2	1100	1|1|0|0																							1	HET
SMF2FGGW_101666.1	TRI4_11686	4	1111	1|1|1|1																							1	CFEM
SMF2FGGW_101667.1	TRI4_11687	4	1111	1|1|1|1								K04718	E2.7.1.91; sphingosine kinase [EC2.7.1.91]														1	DAGK_cat
SMF2FGGW_101668.1	TRI4_11688	4	1111	1|1|1|1	sp|Q6N069|NAA16_HUMAN	37	793	1e-141	503	864	N-alpha-acetyltransferase 16, NatA auxiliary subunit OS=Homo sapiens GN=NAA16 PE=1 SV=2	K00670	E2.3.1.88; peptide alpha-N-acetyltransferase [EC2.3.1.88]														2	TPR_1 NARP1
SMF2FGGW_101669.1	TRI4_11689	4	1111	1|1|1|1																							1	Cid2
SMF2FGGW_101670.1	TRI4_11690	4	1111	1|1|1|1	sp|P35844|KES1_YEAST	47	370	1e-87	323	434	Protein KES1 OS=Saccharomyces cerevisiae (strain ATCC 204508 / S288c) GN=KES1 PE=1 SV=1																1	Oxysterol_BP
SMF2FGGW_101671.1	TRI4_11691	4	1111	1|1|1|1	sp|Q9HGY9|ALF_ASPOR	74	363	1e-158	558	362	Fructose-bisphosphate aldolase OS=Aspergillus oryzae (strain ATCC 42149 / RIB 40) GN=fbaA PE=2 SV=2	K01624	FBA, fbaA; fructose-bisphosphate aldolase, class II [EC4.1.2.13]														1	F_bP_aldolase
SMF2FGGW_101672.1	TRI4_11692	4	1111	1|1|1|1
SMF2FGGW_101673.1	TRI4_11693	4	1111	1|1|1|1																							1	BTB
SMF2FGGW_101674.1	TRI4_11694	4	1111	1|1|1|1
SMF2FGGW_101675.1	TRI4_17895	3	1101	1|1|0|1
SMF2FGGW_101676.1	TRI4_11695	4	1111	1|1|1|1	sp|Q8X225|DIM5_NEUCR	54	358	1e-106	384	331	Histone-lysine N-methyltransferase, H3 lysine-9 specific dim-5 OS=Neurospora crassa (strain ATCC 24698 / 74-OR23-1A / CBS 708.71 / DSM 1257 / FGSC 987) GN=dim-5 PE=1 SV=2	K11419	SUV39H, CLR4; histone-lysine N-methyltransferase SUV39H [EC2.1.1.43]														2	Pre-SET SET
SMF2FGGW_101677.1	TRI4_11696	4	1111	1|1|1|1																							1	Rad60-SLD
SMF2FGGW_101678.1	TRI4_11697	4	1111	1|1|1|1	sp|Q9UUF7|COPB_SCHPO	49	930	0	868	940	Coatomer subunit beta OS=Schizosaccharomyces pombe (strain ATCC 38366 / 972) GN=sec26 PE=2 SV=1																2	Adaptin_N Coatamer_beta_C
SMF2FGGW_101679.1	TRI4_11698	4	1111	1|1|1|1	sp|O43037|MGN_SCHPO	69	147	9e-56	215	147	Protein mago nashi homolog OS=Schizosaccharomyces pombe (strain ATCC 38366 / 972) GN=SPBC3B9.08c PE=2 SV=1	K12877	MAGOH; protein mago nashi														1	Mago_nashi
SMF2FGGW_101680.1	TRI4_11699	4	1111	1|1|1|1	sp|Q9CPY6|CQ039_MOUSE	46	211	4e-48	192	217	Uncharacterized protein C17orf39 homolog OS=Mus musculus PE=2 SV=1																1	Vac_ImportDeg
SMF2FGGW_101681.1	TRI4_11700	4	1111	1|1|1|1	sp|Q12463|TRM11_YEAST	44	402	5e-89	328	433	tRNA guanosine-2'-O-methyltransferase TRM11 OS=Saccharomyces cerevisiae (strain ATCC 204508 / S288c) GN=TRM11 PE=1 SV=1	K15430	TRM11, TRMT11; tRNA (guanine10-N2)-methyltransferase [EC2.1.1.214]														1	UPF0020
SMF2FGGW_101682.1	TRI4_11701	4	1111	1|1|1|1								K14530	RPP40; ribonucleases P/MRP protein subunit RPP40 [EC3.1.26.5]														1	Ribonuc_P_40
SMF2FGGW_101683.1	TRI4_11702	4	1111	1|1|1|1	sp|Q9UU77|YQMA_SCHPO	36	189	3e-15	82	207	Ankyrin repeat-containing protein P1E11.10 OS=Schizosaccharomyces pombe (strain ATCC 38366 / 972) GN=SPCP1E11.10 PE=2 SV=1	K06867	K06867														1	Ank_5
SMF2FGGW_101684.1	TRI4_11703	4	1111	1|1|1|1	sp|Q10313|YD61_SCHPO	37	807	1e-141	503	787	Uncharacterized protein C17G8.01c OS=Schizosaccharomyces pombe (strain ATCC 38366 / 972) GN=SPAC17G8.01c PE=2 SV=2	K14679	TRL1; tRNA ligase [EC6.5.1.3]														3	RNA_lig_T4_1 tRNA_lig_kinase tRNA_lig_CPD
SMF2FGGW_101685.1	TRI4_11704	4	1111	1|1|1|1																							1	Tic20
SMF2FGGW_101686.1	TRI4_11705	4	1111	1|1|1|1
SMF2FGGW_101687.1	TRI4_11706	4	1111	1|1|1|1	sp|P33297|PRS6A_YEAST	75	408	0	651	434	26S protease regulatory subunit 6A OS=Saccharomyces cerevisiae (strain ATCC 204508 / S288c) GN=RPT5 PE=1 SV=3	K03065	PSMC3, RPT5; 26S proteasome regulatory subunit T5	MER278187	47	125	6e-26	117	456	225	family M41 non-peptidase homologues (Glossina morsitans)	M41.UNW	M41				1	AAA
SMF2FGGW_101688.1	TRI4_11707	4	1111	1|1|1|1																							6	Ish1 Ish1 Ish1 Ish1 Ish1 Ish1
SMF2FGGW_101689.1	TRI4_11708	4	1111	1|1|1|1	sp|A6RRD4|ERB1_BOTFB	60	770	0	898	763	Ribosome biogenesis protein erb1 OS=Botryotinia fuckeliana (strain B05.10) GN=erb1 PE=3 SV=1	K14824	ERB1, BOP1; ribosome biogenesis protein ERB1	MER157732	35	261	2e-38	159	761	240	family S9 non-peptidase homologues (Dipodomys ordii)	S09.UNW	S09X				4	BOP1NT WD40 WD40 WD40
SMF2FGGW_101690.1
SMF2FGGW_101691.1	TRI4_11709	4	1111	1|1|1|1	sp|P13018|STA_ECOLX	38	100	2e-16	84	174	Streptothricin acetyltransferase OS=Escherichia coli GN=sat-1 PE=4 SV=1																1	Acetyltransf_1
SMF2FGGW_101692.1	TRI4_17896	3	1101	1|1|0|1
SMF2FGGW_101693.1	TRI4_11710	4	1111	1|1|1|1																							2	Zn_clus Fungal_trans
SMF2FGGW_101694.1	TRI4_11711	4	1111	1|1|1|1																							1	CENP-L
SMF2FGGW_101695.1	TRI4_11712	4	1111	1|1|1|1																							1	NAD_binding_10
SMF2FGGW_101696.1	TRI4_11713	4	1111	1|1|1|1																							2	Metallophos 5_nucleotid_C
SMF2FGGW_101697.1	TRI4_11714	4	1111	1|1|1|1	sp|Q9C101|YKT8_SCHPO	50	499	1e-140	497	554	Uncharacterized MFS-type transporter PB1E7.08c OS=Schizosaccharomyces pombe (strain ATCC 38366 / 972) GN=SPAPB1E7.08c PE=1 SV=1																1	Sugar_tr
SMF2FGGW_101698.1	TRI4_11715	4	1111	1|1|1|1																				PL8			2	Lyase_8_N Lyase_8
SMF2FGGW_101699.1	TRI4_11716	4	1111	1|1|1|1	sp|Q9URY7|FMDA_SCHPO	65	408	1e-161	569	410	Putative formamidase C869.04 OS=Schizosaccharomyces pombe (strain ATCC 38366 / 972) GN=SPAC869.04 PE=2 SV=1	K01455	E3.5.1.49; formamidase [EC3.5.1.49]														1	FmdA_AmdA
SMF2FGGW_101700.1	TRI4_11717	4	1111	1|1|1|1
SMF2FGGW_101701.1	TRI4_11718	4	1111	1|1|1|1																				GT1 GT4			2	Glyco_trans_4_4 Glycos_transf_1
SMF2FGGW_101702.1	TRI4_11719	4	1111	1|1|1|1	sp|Q9FM01|UGDH2_ARATH	48	453	1e-121	436	480	Probable UDP-glucose 6-dehydrogenase 2 OS=Arabidopsis thaliana GN=UGD2 PE=2 SV=1	K00012	UGDH, ugd; UDPglucose 6-dehydrogenase [EC1.1.1.22]														4	UDPG_MGDP_dh_N UDPG_MGDP_dh_N UDPG_MGDP_dh UDPG_MGDP_dh_C
SMF2FGGW_101703.1	TRI4_11720	4	1111	1|1|1|1
SMF2FGGW_101704.1	TRI4_17897	3	1101	1|1|0|1																							1	IIGP
SMF2FGGW_101705.1	TRI4_17898	3	1011	1|0|1|1
SMF2FGGW_101706.1	TRI4_17899	3	1101	1|1|0|1
SMF2FGGW_101707.1	TRI4_10261	4	1111	2|1|1|1	sp|Q70J59|SED2_ASPFU	36	583	1e-89	331	602	Tripeptidyl-peptidase sed2 OS=Neosartorya fumigata (strain ATCC MYA-4609 / Af293 / CBS 101355 / FGSC A1100) GN=sed2 PE=1 SV=1			MER060235	53	390	1e-116	418	588	392	family S53 unassigned peptidases (Gibberella zeae)	S53.UPW	S53				2	Pro-kuma_activ Peptidase_S8
SMF2FGGW_101708.1	TRI4_10261	4	1111	2|1|1|1																							3	SIR2 SIR2 SIR2
SMF2FGGW_101709.1	TRI4_11721	4	1111	1|1|1|1																							1	Aminotran_5
SMF2FGGW_101710.1	TRI4_11722	4	1111	1|1|1|1	sp|B6HL60|PEPA_PENCW	44	328	3e-71	270	396	Aspartic protease pep1 OS=Penicillium chrysogenum (strain ATCC 28089 / DSM 1075 / Wisconsin 54-1255) GN=pep1 PE=3 SV=1			MER075981	55	323	2e-94	345	517	321	PepAa peptidase (Magnaporthe grisea)	A01.079	A01A				1	Asp
SMF2FGGW_101711.1	TRI4_11723	4	1111	1|1|1|1
SMF2FGGW_101712.1	TRI4_11724	4	1111	1|1|1|1
SMF2FGGW_101713.1
SMF2FGGW_101714.1	TRI4_11725	4	1111	1|1|1|1																							1	NmrA
SMF2FGGW_101715.1																											2	zf-C2H2_4 zf-C2H2
SMF2FGGW_101716.1	TRI4_11726	4	1111	1|1|1|1																							1	Fungal_trans
SMF2FGGW_101717.1
SMF2FGGW_101718.1	TRI4_11727	4	1111	1|1|1|1								K03457	TC.NCS1; nucleobasecation symporter-1, NCS1 family														2	Transp_cyt_pur Fungal_trans
SMF2FGGW_101719.1	TRI4_11728	4	1111	1|1|1|1	sp|P23618|THI4_FUSOX	84	325	1e-163	573	320	Thiazole biosynthetic enzyme, mitochondrial OS=Fusarium oxysporum GN=STI35 PE=2 SV=2	K03146	thi1; thiamine biosynthetic enzyme														1	Thi4
SMF2FGGW_101720.1	TRI4_11729	4	1111	1|1|1|1	sp|P0CL22|TPIS_COCIM	40	274	4e-40	164	289	Putative triosephosphate isomerase OS=Coccidioides immitis (strain RS) GN=CIMG_07933 PE=1 SV=1	K01803	TPI, tpiA; triosephosphate isomerase (TIM) [EC5.3.1.1]														1	TIM
SMF2FGGW_101721.1	TRI4_11730	4	1111	1|1|1|1	sp|P0CL19|RPIB_COCIM	57	153	2e-47	187	163	Putative ribose 5-phosphate isomerase OS=Coccidioides immitis (strain RS) GN=CIMG_07932 PE=1 SV=1	K01808	rpiB; ribose 5-phosphate isomerase B [EC5.3.1.6]														1	LacAB_rpiB
SMF2FGGW_101722.1	TRI4_11731	4	1111	1|1|1|1	sp|O60017|DAK_PICAN	37	617	1e-102	374	609	Dihydroxyacetone kinase OS=Pichia angusta GN=DAK PE=3 SV=1	K00863	E2.7.1.29, DAK1, DAK2; dihydroxyacetone kinase [EC2.7.1.29]														2	Dak1 Dak2
SMF2FGGW_101723.1	TRI4_11732	4	1111	1|1|1|1
SMF2FGGW_101724.1	TRI4_17900	3	1011	1|0|1|1										MER160330	42	343	2e-72	271	534	339	family S12 unassigned peptidases (Aspergillus clavatus)	S12.UPW	S12				1	Beta-lactamase
SMF2FGGW_101725.1	TRI4_11733	4	1111	1|1|1|1	sp|Q5BCC5|CAN_EMENI	69	221	3e-90	331	228	Carbonic anhydrase OS=Emericella nidulans GN=AN1805 PE=1 SV=2	K01672	E4.2.1.1; carbonic anhydrase [EC4.2.1.1]														1	Pro_CA
SMF2FGGW_101726.1	TRI4_10014	4	1111	4|3|2|4	sp|P22189|ATC3_SCHPO	45	1079	0	883	1037	Calcium-transporting ATPase 3 OS=Schizosaccharomyces pombe (strain ATCC 38366 / 972) GN=cta3 PE=1 SV=1																4	Cation_ATPase_N E1-E2_ATPase Hydrolase Cation_ATPase_C
SMF2FGGW_101727.1	TRI4_11734	4	1111	1|1|1|1																							1	Glyco_hydro_cc
SMF2FGGW_101728.1	TRI4_11735	4	1111	1|1|1|1
SMF2FGGW_101729.1	TRI4_11736	4	1111	1|1|1|1																							1	Aa_trans
SMF2FGGW_101730.1	TRI4_11737	4	1111	1|1|1|1	sp|Q05493|THIK_YARLI	49	415	1e-101	368	414	3-ketoacyl-CoA thiolase, peroxisomal OS=Yarrowia lipolytica (strain CLIB 122 / E 150) GN=POT1 PE=3 SV=1																2	Thiolase_N Thiolase_C
SMF2FGGW_101731.1	TRI4_11738	4	1111	1|1|1|1	sp|P53394|SULX_YEAST	39	583	1e-119	429	754	Putative sulfate transporter YPR003C OS=Saccharomyces cerevisiae (strain ATCC 204508 / S288c) GN=YPR003C PE=1 SV=1																3	Sulfate_tra_GLY Sulfate_transp STAS
SMF2FGGW_101732.1	TRI4_11739	4	1111	1|1|1|1																							1	Abhydrolase_3
SMF2FGGW_101733.1	TRI4_11740	4	1111	1|1|1|1																							2	Amidase Amidase
SMF2FGGW_101734.1	TRI4_11741	4	1111	1|1|1|1	sp|Q9P381|CDSH_SCHPO	48	456	1e-126	451	439	Putative phosphatidate cytidylyltransferase OS=Schizosaccharomyces pombe (strain ATCC 38366 / 972) GN=SPBC13A2.03 PE=1 SV=1	K00981	E2.7.7.41, CDS1, CDS2, cdsA; phosphatidate cytidylyltransferase [EC2.7.7.41]														1	CTP_transf_1
SMF2FGGW_101735.1	TRI4_11742	4	1111	1|1|1|1																							1	DUF3636
SMF2FGGW_101736.1	TRI4_18583	3	1110	1|1|1|0
SMF2FGGW_101737.1	TRI4_11743	4	1111	1|1|1|1																							1	DUF3533
SMF2FGGW_101738.1	TRI4_11744	4	1111	1|1|1|1																							1	adh_short
SMF2FGGW_101739.1	TRI4_11745	4	1111	1|1|1|1								K01180	E3.2.1.6; endo-1,3(4)-beta-glucanase [EC3.2.1.6]											GH16			1	Glyco_hydro_16
SMF2FGGW_101740.1	TRI4_11746	4	1111	1|1|1|1																							1	4HBT_2
SMF2FGGW_101741.1	TRI4_11747	4	1111	1|1|1|1
SMF2FGGW_101742.1	TRI4_11748	4	1111	1|1|1|1	sp|O94038|ADH2_CANAL	37	354	7e-63	241	348	Alcohol dehydrogenase 2 OS=Candida albicans GN=ADH2 PE=1 SV=1	K00100	E1.1.1.-														2	ADH_N ADH_zinc_N
SMF2FGGW_101743.1																											1	Zn_clus
SMF2FGGW_101744.1	TRI4_11749	4	1111	1|1|1|1	sp|P39986|ATC6_YEAST	54	1261	0	1306	1215	Probable cation-transporting ATPase 1 OS=Saccharomyces cerevisiae (strain ATCC 204508 / S288c) GN=SPF1 PE=1 SV=1	K14950	ATP13A1; cation-transporting ATPase 13A1 [EC3.6.3.-]														2	E1-E2_ATPase Hydrolase
SMF2FGGW_101745.1	TRI4_11750	4	1111	1|1|1|1	sp|P17505|MDHM_YEAST	64	329	1e-118	426	334	Malate dehydrogenase, mitochondrial OS=Saccharomyces cerevisiae (strain ATCC 204508 / S288c) GN=MDH1 PE=1 SV=2	K00026	MDH2; malate dehydrogenase [EC1.1.1.37]														2	Ldh_1_N Ldh_1_C
SMF2FGGW_101746.1	TRI4_11751	4	1111	1|1|1|1																							1	zf-C2HC5
SMF2FGGW_101747.1	TRI4_11752	4	1111	1|1|1|1
SMF2FGGW_101748.1	TRI4_11753	4	1111	1|1|1|1																							1	NAD_binding_10
SMF2FGGW_101749.1	TRI4_17901	3	1101	1|1|0|1
SMF2FGGW_101750.1	TRI4_17902	3	1101	1|1|0|1																							1	T5orf172
SMF2FGGW_101751.1	TRI4_10262	4	1111	1|1|1|2																							1	CorA
SMF2FGGW_101752.1	TRI4_17903	3	1101	1|1|0|1																							1	HET
SMF2FGGW_101753.1	TRI4_11754	4	1111	1|1|1|1	sp|O14165|YDX1_SCHPO	36	261	6e-37	154	249	Uncharacterized protein C4C5.01 OS=Schizosaccharomyces pombe (strain ATCC 38366 / 972) GN=SPAC4C5.01 PE=2 SV=2																1	HAD_2
SMF2FGGW_101754.1	TRI4_10198	2	1010	4|0|1|0
SMF2FGGW_101755.1	TRI4_10012	4	1111	3|2|4|4																							4	PNP_UDP_1 NACHT Ank_2 Ank_2
SMF2FGGW_101756.1	TRI4_10223	4	1111	1|1|1|2	sp|Q4HVQ9|LYS4_GIBZE	63	804	0	1044	776	Homoaconitase, mitochondrial OS=Gibberella zeae (strain PH-1 / FGSC 9075 / NRRL 31084) GN=LYS4 PE=3 SV=1	K01705	LYS4; homoaconitate hydratase [EC4.2.1.36]														3	Aconitase Aconitase Aconitase_C
SMF2FGGW_101757.1	TRI4_11755	4	1111	1|1|1|1																							1	APH
SMF2FGGW_101758.1	TRI4_18499	3	1110	1|1|1|0																							1	DnaJ
SMF2FGGW_101759.1	TRI4_11756	4	1111	1|1|1|1										MER175829	62	326	1e-115	412	442	328	subfamily M14A unassigned peptidases (Magnaporthe grisea)	M14.UPA	M14A				1	Peptidase_M14
SMF2FGGW_101760.1
SMF2FGGW_101761.1	TRI4_17904	3	1011	1|0|1|1																							1	adh_short
SMF2FGGW_101762.1	TRI4_17905	3	1101	1|1|0|1
SMF2FGGW_101763.1	TRI4_11757	4	1111	1|1|1|1																							1	Zn_clus
SMF2FGGW_101764.1	TRI4_11758	4	1111	1|1|1|1	sp|P31688|TPS2_YEAST	42	889	0	689	896	Trehalose-phosphatase OS=Saccharomyces cerevisiae (strain ATCC 204508 / S288c) GN=TPS2 PE=1 SV=3	K16055	TPS; trehalose 6-phosphate synthase/phosphatase [EC2.4.1.15 3.1.3.12]											GT20			2	Glyco_transf_20 Trehalose_PPase
SMF2FGGW_101765.1	TRI4_11759	4	1111	1|1|1|1	sp|P53387|KHT2_KLULC	44	503	1e-114	413	566	Hexose transporter 2 OS=Kluyveromyces lactis GN=KHT2 PE=3 SV=1	K08139	HXT; MFS transporter, SP family, sugarH+ symporter														1	Sugar_tr
SMF2FGGW_101766.1	TRI4_10179	2	1010	3|0|2|0
SMF2FGGW_101767.1	TRI4_11760	4	1111	1|1|1|1																							1	PLAC8
SMF2FGGW_101768.1	TRI4_18995	2	1100	1|1|0|0																							1	Zn_clus
SMF2FGGW_101769.1	TRI4_18994	2	1100	1|1|0|0	sp|Q08902|YO378_YEAST	44	464	1e-105	382	515	Drug resistance protein YOR378W OS=Saccharomyces cerevisiae (strain ATCC 204508 / S288c) GN=YOR378W PE=1 SV=1																1	MFS_1
SMF2FGGW_101770.1	TRI4_10018	3	1110	8|2|2|0
SMF2FGGW_101771.1	TRI4_17906	3	1011	1|0|1|1
SMF2FGGW_101772.1	TRI4_18776	2	1001	1|0|0|1																							1	DUF946
SMF2FGGW_101773.1	TRI4_17907	3	1101	1|1|0|1																							1	HET
SMF2FGGW_101774.1	TRI4_18991	2	1100	1|1|0|0																							1	LtrA
SMF2FGGW_101775.1	TRI4_18992	2	1100	1|1|0|0																							1	Peptidase_S28
SMF2FGGW_101776.1	TRI4_18993	2	1100	1|1|0|0
SMF2FGGW_101777.1	TRI4_11761	4	1111	1|1|1|1																							1	OTT_1508_deam
SMF2FGGW_101778.1	TRI4_17908	3	1101	1|1|0|1																							2	p450 p450
SMF2FGGW_101779.1	TRI4_18777	2	1001	1|0|0|1
SMF2FGGW_101780.1	TRI4_10198	2	1010	4|0|1|0
SMF2FGGW_101781.1	TRI4_18990	2	1100	1|1|0|0	sp|P76049|YCJY_ECOLI	39	294	2e-53	209	306	Uncharacterized protein ycjY OS=Escherichia coli (strain K12) GN=ycjY PE=4 SV=2	K06889	K06889	MER133051	57	272	4e-85	313	328	293	family S9 non-peptidase homologues (Catenulispora acidiphila)	S09.UNW	S09X				1	Abhydrolase_5
SMF2FGGW_101782.1	TRI4_11762	4	1111	1|1|1|1								K01053	E3.1.1.17; gluconolactonase [EC3.1.1.17]														1	SGL
SMF2FGGW_101783.1	TRI4_11763	4	1111	1|1|1|1																							2	DUF953 DUF953
SMF2FGGW_101784.1	TRI4_11764	4	1111	1|1|1|1																							1	MFS_1
SMF2FGGW_101785.1	TRI4_11765	4	1111	1|1|1|1
SMF2FGGW_101786.1	TRI4_11766	4	1111	1|1|1|1																							1	Pyr_redox_3
SMF2FGGW_101787.1	TRI4_11767	4	1111	1|1|1|1
SMF2FGGW_101788.1	TRI4_11768	4	1111	1|1|1|1								K02370	EXTL3; alpha-1,4-N-acetylglucosaminyltransferase EXTL3 [EC2.4.1.223 2.4.1.224]											GT64			1	Glyco_transf_64
SMF2FGGW_101789.1	TRI4_11769	4	1111	1|1|1|1																							2	GST_N_3 GST_C_2
SMF2FGGW_101790.1	TRI4_11770	4	1111	1|1|1|1
SMF2FGGW_101791.1	TRI4_11771	4	1111	1|1|1|1																				GH5			1	Cellulase
SMF2FGGW_101792.1	TRI4_17909	3	1101	1|1|0|1																							2	Na_Ca_ex Na_Ca_ex
SMF2FGGW_101793.1	TRI4_11772	4	1111	1|1|1|1	sp|Q9M815|PCR8_ARATH	36	113	5e-09	61.2	190	Protein PLANT CADMIUM RESISTANCE 8 OS=Arabidopsis thaliana GN=PCR8 PE=1 SV=2																1	PLAC8
SMF2FGGW_101794.1	TRI4_17910	3	1011	1|0|1|1																							1	Isochorismatase
SMF2FGGW_101795.1	TRI4_11773	4	1111	1|1|1|1
SMF2FGGW_101796.1	TRI4_11774	4	1111	1|1|1|1
SMF2FGGW_101797.1	TRI4_11775	4	1111	1|1|1|1	sp|Q7S1H9|YD156_NEUCR	63	520	0	636	521	WD repeat-containing protein NCU09302/NCU11420 OS=Neurospora crassa (strain ATCC 24698 / 74-OR23-1A / CBS 708.71 / DSM 1257 / FGSC 987) GN=NCU09302 PE=3 SV=1																3	WD40 WD40 WD40
SMF2FGGW_101798.1	TRI4_11776	4	1111	1|1|1|1	sp|O93806|GNA1_CANAL	39	140	3e-24	110	149	Glucosamine 6-phosphate N-acetyltransferase OS=Candida albicans GN=GNA1 PE=3 SV=1																1	Acetyltransf_7
SMF2FGGW_101799.1	TRI4_11777	4	1111	1|1|1|1	sp|Q7S1I0|ATG26_NEUCR	54	1403	0	1403	1553	Sterol 3-beta-glucosyltransferase OS=Neurospora crassa (strain ATCC 24698 / 74-OR23-1A / CBS 708.71 / DSM 1257 / FGSC 987) GN=atg-26 PE=3 SV=1	K05841	E2.4.1.173; sterol 3beta-glucosyltransferase [EC2.4.1.173]											GT1 GT28			5	GRAM PH GRAM Glyco_transf_28 UDPGT
SMF2FGGW_101800.1	TRI4_11778	4	1111	1|1|1|1
SMF2FGGW_101801.1	TRI4_11779	4	1111	1|1|1|1	sp|Q95KV7|NDUAD_BOVIN	38	113	2e-12	70.9	144	NADH dehydrogenase [ubiquinone] 1 alpha subcomplex subunit 13 OS=Bos taurus GN=NDUFA13 PE=1 SV=3																1	GRIM-19
SMF2FGGW_101802.1	TRI4_11780	4	1111	1|1|1|1	sp|Q9P376|FCP1_SCHPO	37	611	1e-100	367	723	RNA polymerase II subunit A C-terminal domain phosphatase OS=Schizosaccharomyces pombe (strain ATCC 38366 / 972) GN=fcp1 PE=1 SV=1	K15732	CTDP1, FCP1; RNA polymerase II subunit A C-terminal domain phosphatase [EC3.1.3.16]														2	NIF PTCB-BRCT
SMF2FGGW_101803.1	TRI4_11781	4	1111	1|1|1|1	sp|O94679|CND1_SCHPO	42	1183	0	964	1158	Condensin complex subunit 1 OS=Schizosaccharomyces pombe (strain ATCC 38366 / 972) GN=cnd1 PE=1 SV=1	K06677	YCS4, CNAP1, CAPD2; condensin complex subunit 1														2	Cnd1_N Cnd1
SMF2FGGW_101804.1	TRI4_11782	4	1111	1|1|1|1	sp|P50582|HSK1_SCHPO	49	402	1e-109	394	507	Cell cycle serine/threonine-protein kinase hsk1 OS=Schizosaccharomyces pombe (strain ATCC 38366 / 972) GN=hsk1 PE=1 SV=1	K02214	CDC7; cell division control protein 7 [EC2.7.11.1]														1	Pkinase
SMF2FGGW_101805.1	TRI4_11783	4	1111	1|1|1|1	sp|P78987|RL27A_ERYGR	81	149	2e-68	257	149	60S ribosomal protein L27a OS=Erysiphe graminis subsp. hordei PE=2 SV=1	K02900	RP-L27Ae, RPL27A; large subunit ribosomal protein L27Ae														1	Ribosomal_L18e
SMF2FGGW_101806.1	TRI4_11784	4	1111	1|1|1|1	sp|A7UXD4|CHL1_NEUCR	48	896	0	814	1073	ATP-dependent RNA helicase chl-1 OS=Neurospora crassa (strain ATCC 24698 / 74-OR23-1A / CBS 708.71 / DSM 1257 / FGSC 987) GN=chl-1 PE=3 SV=1	K11273	DDX11, CHL1, CTF1; chromosome transmission fidelity protein 1 [EC3.6.4.13]														2	DEAD_2 Helicase_C_2
SMF2FGGW_101807.1	TRI4_11785	4	1111	1|1|1|1																							1	Transp_cyt_pur
SMF2FGGW_101808.1	TRI4_11786	4	1111	1|1|1|1																							1	bZIP_1
SMF2FGGW_101809.1	TRI4_17911	3	1011	1|0|1|1
SMF2FGGW_101810.1
SMF2FGGW_101811.1	TRI4_11787	4	1111	1|1|1|1																							2	zf-CCCH zf-CCCH
SMF2FGGW_101812.1	TRI4_11788	4	1111	1|1|1|1	sp|P11943|ACPM_NEUCR	67	106	1e-31	135	134	Acyl carrier protein, mitochondrial OS=Neurospora crassa (strain ATCC 24698 / 74-OR23-1A / CBS 708.71 / DSM 1257 / FGSC 987) GN=nuo-12 PE=1 SV=2	K03955	NDUFAB1; NADH dehydrogenase (ubiquinone) 1 alpha/beta subcomplex 1 [EC1.6.5.3 1.6.99.3]														1	PP-binding
SMF2FGGW_101813.1	TRI4_11789	4	1111	1|1|1|1	sp|Q12644|NDUS8_NEUCR	81	206	1e-95	348	219	NADH-ubiquinone oxidoreductase 23 kDa subunit, mitochondrial OS=Neurospora crassa (strain ATCC 24698 / 74-OR23-1A / CBS 708.71 / DSM 1257 / FGSC 987) GN=NCU05009 PE=2 SV=1	K03941	NDUFS8; NADH dehydrogenase (ubiquinone) Fe-S protein 8 [EC1.6.5.3 1.6.99.3]														1	Fer4_7
SMF2FGGW_101814.1	TRI4_11790	4	1111	1|1|1|1
SMF2FGGW_101815.1	TRI4_11791	4	1111	1|1|1|1																							1	NmrA
SMF2FGGW_101816.1	TRI4_11792	4	1111	1|1|1|1																							1	adh_short
SMF2FGGW_101817.1	TRI4_11793	4	1111	1|1|1|1
SMF2FGGW_101818.1	TRI4_11794	4	1111	1|1|1|1
SMF2FGGW_101819.1	TRI4_11795	4	1111	1|1|1|1	sp|P23506|PIMT_MOUSE	42	255	1e-42	172	227	Protein-L-isoaspartate(D-aspartate) O-methyltransferase OS=Mus musculus GN=Pcmt1 PE=1 SV=3	K00573	E2.1.1.77, pcm; protein-L-isoaspartate(D-aspartate) O-methyltransferase [EC2.1.1.77]														1	PCMT
SMF2FGGW_101820.1	TRI4_11796	4	1111	1|1|1|1																							1	DUF2370
SMF2FGGW_101821.1	TRI4_11797	4	1111	1|1|1|1
SMF2FGGW_101822.1	TRI4_11798	4	1111	1|1|1|1	sp|O13844|YFG5_SCHPO	59	292	6e-97	353	291	Uncharacterized mitochondrial carrier C19G12.05 OS=Schizosaccharomyces pombe (strain ATCC 38366 / 972) GN=SPAC19G12.05 PE=2 SV=1	K15100	SLC25A1, CTP; solute carrier family 25 (mitochondrial citrate transporter), member 1														3	Mito_carr Mito_carr Mito_carr
SMF2FGGW_101823.1	TRI4_10263	4	1111	2|1|1|1																							3	zf-C2H2_4 zf-C2H2 Fungal_trans
SMF2FGGW_101824.1	TRI4_17912	3	1011	1|0|1|1	sp|P46683|YAR1_YEAST	37	145	5e-17	87.4	200	Ankyrin repeat-containing protein YAR1 OS=Saccharomyces cerevisiae (strain ATCC 204508 / S288c) GN=YAR1 PE=1 SV=1	K06867	K06867														1	Ank_2
SMF2FGGW_101825.1	TRI4_17913	3	1011	1|0|1|1								K10878	SPO11; meiotic recombination protein SPO11														1	TP6A_N
SMF2FGGW_101826.1	TRI4_11799	4	1111	1|1|1|1	sp|Q96WJ0|ERG7_PNECA	51	706	0	786	719	Lanosterol synthase OS=Pneumocystis carinii GN=ERG7 PE=2 SV=1	K01852	E5.4.99.7, LSS, ERG7; lanosterol synthase [EC5.4.99.7]														2	Prenyltrans Prenyltrans_2
SMF2FGGW_101827.1	TRI4_11800	4	1111	1|1|1|1								K12795	SUGT1, SGT1; suppressor of G2 allele of SKP1														2	CS SGS
SMF2FGGW_101828.1	TRI4_11801	4	1111	1|1|1|1																							1	TauD
SMF2FGGW_101829.1	TRI4_11802	4	1111	1|1|1|1	sp|Q9P6Y2|SEN2_NEUCR	43	356	3e-64	246	633	Probable tRNA-splicing endonuclease subunit sen-2 OS=Neurospora crassa (strain ATCC 24698 / 74-OR23-1A / CBS 708.71 / DSM 1257 / FGSC 987) GN=sen-2 PE=3 SV=1	K15322	TSEN2; tRNA-splicing endonuclease subunit Sen2 [EC3.1.27.9]														1	tRNA_int_endo
SMF2FGGW_101830.1	TRI4_11803	4	1111	1|1|1|1								K00720	UGCG; ceramide glucosyltransferase [EC2.4.1.80]											GT2			1	Glyco_tranf_2_3
SMF2FGGW_101831.1	TRI4_10000	4	1111	7|9|13|18								K15418	ZEA2; zearalenone synthase, highly reducing iterative type I polyketide synthase													PKS	7	ketoacyl-synt Ketoacyl-synt_C Acyl_transf_1 Methyltransf_12 ADH_zinc_N KR PP-binding
SMF2FGGW_101832.1	TRI4_11804	4	1111	1|1|1|1																							1	Transferase
SMF2FGGW_101833.1	TRI4_11805	4	1111	1|1|1|1																							1	Hydrophobin_2
SMF2FGGW_101834.1	TRI4_11806	4	1111	1|1|1|1																							1	MFS_1
SMF2FGGW_101835.1	TRI4_11807	4	1111	1|1|1|1
SMF2FGGW_101836.1	TRI4_11808	4	1111	1|1|1|1	sp|O94348|YIP1_SCHPO	43	202	3e-41	168	227	Protein transport protein yip1 OS=Schizosaccharomyces pombe (strain ATCC 38366 / 972) GN=yip1 PE=2 SV=1
SMF2FGGW_101837.1	TRI4_11809	4	1111	1|1|1|1	sp|Q63486|RRAGA_RAT	47	299	2e-72	272	313	Ras-related GTP-binding protein A OS=Rattus norvegicus GN=Rraga PE=1 SV=1	K16185	RRAGA_B; Ras-related GTP-binding protein A/B														1	Gtr1_RagA
SMF2FGGW_101838.1	TRI4_11810	4	1111	1|1|1|1	sp|P0C8Q0|UBX1_EMENI	46	278	1e-58	227	373	UBX domain-containing protein 1 OS=Emericella nidulans GN=ubx1 PE=3 SV=1	K14012	SHP1, UBX1, NSFL1C; UBX domain-containing protein 1														2	SEP UBX
SMF2FGGW_101839.1	TRI4_11811	4	1111	1|1|1|1	sp|Q8X0G8|MIM1_NEUCR	60	130	9e-37	151	130	Mitochondrial import protein 1 OS=Neurospora crassa (strain ATCC 24698 / 74-OR23-1A / CBS 708.71 / DSM 1257 / FGSC 987) GN=B13O8.080 PE=3 SV=1																1	TOM13
SMF2FGGW_101840.1	TRI4_11812	4	1111	1|1|1|1								K03217	yidC, spoIIIJ, OXA1; preprotein translocase subunit YidC														1	60KD_IMP
SMF2FGGW_101841.1	TRI4_11813	4	1111	1|1|1|1	sp|A5H0J3|URC4_SACKL	40	452	1e-83	311	439	Uracil catabolism protein 4 OS=Saccharomyces kluyveri GN=URC4 PE=3 SV=1																1	DUF1688
SMF2FGGW_101842.1	TRI4_11814	4	1111	1|1|1|1	sp|Q4IAA0|FAL1_GIBZE	99	349	0	721	401	ATP-dependent RNA helicase FAL1 OS=Gibberella zeae (strain PH-1 / FGSC 9075 / NRRL 31084) GN=FAL1 PE=3 SV=1	K13025	EIF4A3, FAL1; ATP-dependent RNA helicase [EC3.6.4.13]														2	DEAD Helicase_C
SMF2FGGW_101843.1	TRI4_11815	4	1111	1|1|1|1								K15204	TFC3; transcription factor C subunit 3														1	B-block_TFIIIC
SMF2FGGW_101844.1	TRI4_11816	4	1111	1|1|1|1								K10578	UBE2J1, NCUBE1, UBC6; ubiquitin-conjugating enzyme E2 J1 [EC6.3.2.19]														1	UQ_con
SMF2FGGW_101845.1	TRI4_11817	4	1111	1|1|1|1	sp|A4R1J7|SEC23_MAGO7	89	764	0	1442	770	Protein transport protein SEC23 OS=Magnaporthe oryzae (strain 70-15 / FGSC 8958) GN=SEC23 PE=3 SV=1	K14006	SEC23; protein transport protein SEC23														5	zf-Sec23_Sec24 Sec23_trunk Sec23_BS Sec23_helical Gelsolin
SMF2FGGW_101846.1
SMF2FGGW_101847.1	TRI4_11818	4	1111	1|1|1|1																							1	2014-03-03
SMF2FGGW_101848.1	TRI4_11819	4	1111	1|1|1|1																							1	Sterol-sensing
SMF2FGGW_101849.1	TRI4_11820	4	1111	1|1|1|1																							1	Cation_efflux
SMF2FGGW_101850.1	TRI4_11821	4	1111	1|1|1|1	sp|P87320|MSP1_SCHPO	42	830	0	647	903	Protein msp1, mitochondrial OS=Schizosaccharomyces pombe (strain ATCC 38366 / 972) GN=msp1 PE=2 SV=2																2	Dynamin_N Dynamin_M
SMF2FGGW_101851.1	TRI4_11822	4	1111	1|1|1|1	sp|Q9P6V8|SPB1_NEUCR	67	571	0	776	831	AdoMet-dependent rRNA methyltransferase spb-1 OS=Neurospora crassa (strain ATCC 24698 / 74-OR23-1A / CBS 708.71 / DSM 1257 / FGSC 987) GN=spb-1 PE=3 SV=2	K14857	SPB1, FTSJ3; AdoMet-dependent rRNA methyltransferase SPB1 [EC2.1.1.-]														3	FtsJ DUF3381 Spb1_C
SMF2FGGW_101852.1	TRI4_11823	4	1111	1|1|1|1																							1	Cupin_8
SMF2FGGW_101853.1	TRI4_11824	4	1111	1|1|1|1																							1	Peptidase_C78
SMF2FGGW_101854.1	TRI4_11825	4	1111	1|1|1|1	sp|Q54LQ6|ITPA_DICDI	55	184	5e-53	206	194	Probable inosine triphosphate pyrophosphatase OS=Dictyostelium discoideum GN=itpa PE=3 SV=1	K01519	ITPA; inosine triphosphate pyrophosphatase [EC3.6.1.19]														1	Ham1p_like
SMF2FGGW_101855.1	TRI4_11826	4	1111	1|1|1|1
SMF2FGGW_101856.1	TRI4_11827	4	1111	1|1|1|1	sp|Q4I5R3|SET1_GIBZE	56	1169	0	1199	1252	Histone-lysine N-methyltransferase, H3 lysine-4 specific OS=Gibberella zeae (strain PH-1 / FGSC 9075 / NRRL 31084) GN=SET1 PE=3 SV=1	K11422	SETD1, SET1; histone-lysine N-methyltransferase SETD1 [EC2.1.1.43]														3	SET_assoc N-SET SET
SMF2FGGW_101857.1	TRI4_11828	4	1111	1|1|1|1
SMF2FGGW_101858.1	TRI4_11829	4	1111	1|1|1|1	sp|P40414|TPM2_YEAST	37	161	1e-19	95.9	161	Tropomyosin-2 OS=Saccharomyces cerevisiae (strain ATCC 204508 / S288c) GN=TPM2 PE=1 SV=1			MER229298	37	129	2e-13	73.6	161	129	family S14 non-peptidase homologues (Candida glabrata)	S14.UNW	S14				1	Tropomyosin_1
SMF2FGGW_101859.1	TRI4_11830	4	1111	1|1|1|1								K14851	RRP17, NOL12; ribosomal RNA-processing protein 17														1	Nop25
SMF2FGGW_101860.1	TRI4_11831	4	1111	1|1|1|1																							1	ATP-synt_S1
SMF2FGGW_101861.1	TRI4_11832	4	1111	1|1|1|1	sp|Q8X0S4|TR112_NEUCR	62	127	6e-44	175	127	Protein trm-112 OS=Neurospora crassa (strain ATCC 24698 / 74-OR23-1A / CBS 708.71 / DSM 1257 / FGSC 987) GN=trm-112 PE=3 SV=1	K15448	TRM112, TRMT112; multifunctional methyltransferase subunit TRM112														1	Trm112p
SMF2FGGW_101862.1	TRI4_10143	4	1111	1|1|2|2	sp|Q7S7Z6|PPIB_NEUCR	79	177	1e-78	292	285	Peptidyl-prolyl cis-trans isomerase B OS=Neurospora crassa (strain ATCC 24698 / 74-OR23-1A / CBS 708.71 / DSM 1257 / FGSC 987) GN=cpr-2 PE=3 SV=3	K03768	PPIB, ppiB; peptidyl-prolyl cis-trans isomerase B (cyclophilin B) [EC5.2.1.8]														1	Pro_isomerase
SMF2FGGW_101863.1	TRI4_11833	4	1111	1|1|1|1	sp|O59772|SWS2_SCHPO	43	118	5e-19	92.8	151	37S ribosomal protein subunit sws2, mitochondrial OS=Schizosaccharomyces pombe (strain ATCC 38366 / 972) GN=sws2 PE=2 SV=1	K02952	RP-S13, rpsM; small subunit ribosomal protein S13														1	Ribosomal_S13
SMF2FGGW_101864.1	TRI4_11834	4	1111	1|1|1|1	sp|C5PCN6|DPEP2_COCP7	44	376	3e-78	293	464	Putative dipeptidase CPC735_014430 OS=Coccidioides posadasii (strain C735) GN=CPC735_014430 PE=3 SV=1	K01273	E3.4.13.19, DPEP1; membrane dipeptidase [EC3.4.13.19]	MER236943	67	387	1e-156	550	460	395	family M19 non-peptidase homologues (Nectria haematococca)	M19.UNW	M19				1	Peptidase_M19
SMF2FGGW_101865.1	TRI4_11835	4	1111	1|1|1|1	sp|Q09697|RGA8_SCHPO	38	684	1e-140	501	777	Rho-GTPase-activating protein 8 OS=Schizosaccharomyces pombe (strain ATCC 38366 / 972) GN=rga8 PE=1 SV=1																3	FCH DEP RhoGAP
SMF2FGGW_101866.1	TRI4_11836	4	1111	1|1|1|1	sp|Q9UTL8|AP3D_SCHPO	41	663	1e-114	412	834	AP-3 complex subunit delta OS=Schizosaccharomyces pombe (strain ATCC 38366 / 972) GN=apl5 PE=2 SV=1	K12396	AP3D1; AP-3 complex subunit delta-1														1	Adaptin_N
SMF2FGGW_101867.1	TRI4_11837	4	1111	1|1|1|1																							1	Polyketide_cyc
SMF2FGGW_101868.1	TRI4_11838	4	1111	1|1|1|1
SMF2FGGW_101869.1	TRI4_11839	4	1111	1|1|1|1
SMF2FGGW_101870.1	TRI4_11840	4	1111	1|1|1|1																							1	Methyltransf_12
SMF2FGGW_101871.1	TRI4_11841	4	1111	1|1|1|1																							2	Y_phosphatase3 Y_phosphatase3C
SMF2FGGW_101872.1	TRI4_11842	4	1111	1|1|1|1																							1	DUF3812
SMF2FGGW_101873.1	TRI4_11843	4	1111	1|1|1|1																							1	Frag1
SMF2FGGW_101874.1	TRI4_10063	4	1111	1|2|2|3																							5	PNP_UDP_1 NB-ARC TPR_10 TPR_12 TPR_12
SMF2FGGW_101875.1	TRI4_11844	4	1111	1|1|1|1																							1	DUF2855
SMF2FGGW_101876.1	TRI4_11845	4	1111	1|1|1|1																							2	DUF4419 Pyr_redox_3
SMF2FGGW_101877.1
SMF2FGGW_101878.1	TRI4_18591	3	1101	1|1|0|1																							1	PNP_UDP_1
SMF2FGGW_101879.1	TRI4_10264	4	1111	1|1|1|2																							1	p450
SMF2FGGW_101880.1	TRI4_10265	4	1111	1|1|2|1																							1	HET
SMF2FGGW_101881.1	TRI4_10266	4	1111	1|1|1|2	sp|O94562|YGD3_SCHPO	51	324	4e-89	328	459	Uncharacterized aminotransferase C1771.03c OS=Schizosaccharomyces pombe (strain ATCC 38366 / 972) GN=SPBC1773.03c PE=2 SV=1																1	Aminotran_3
SMF2FGGW_101882.1	TRI4_17914	3	1101	1|1|0|1								K01266	E3.4.11.19, dmpA; D-aminopeptidase [EC3.4.11.19]	MER161605	73	341	1e-143	507	409	338	family S58 unassigned peptidases (Talaromyces stipitatus)	S58.UPW	S58				1	Peptidase_S58
SMF2FGGW_101883.1	TRI4_10140	4	1111	1|1|2|2	sp|Q99024|AGUA_TRIRE	90	847	0	1575	847	Alpha-glucuronidase OS=Trichoderma reesei PE=1 SV=1	K01235	aguA; alpha-glucuronidase [EC3.2.1.139]											GH67			3	Glyco_hydro_67N Glyco_hydro_67M Glyco_hydro_67C
SMF2FGGW_101884.1	TRI4_17915	3	1101	1|1|0|1
SMF2FGGW_101885.1
SMF2FGGW_101886.1	TRI4_17916	3	1101	1|1|0|1
SMF2FGGW_101887.1	TRI4_11846	4	1111	1|1|1|1	sp|P06242|KIN28_YEAST	49	297	6e-83	308	306	Serine/threonine-protein kinase KIN28 OS=Saccharomyces cerevisiae (strain ATCC 204508 / S288c) GN=KIN28 PE=1 SV=1	K02202	CDK7; cyclin-dependent kinase 7 [EC2.7.11.22 2.7.11.23]														1	Pkinase
SMF2FGGW_101888.1	TRI4_11847	4	1111	1|1|1|1								K15071	RCY1, POF6; recyclin-1														2	F-box-like Sec10
SMF2FGGW_101889.1	TRI4_11848	4	1111	1|1|1|1	sp|O60163|AK_SCHPO	51	508	1e-137	489	519	Probable aspartokinase OS=Schizosaccharomyces pombe (strain ATCC 38366 / 972) GN=SPBC19F5.04 PE=1 SV=1	K00928	lysC; aspartate kinase [EC2.7.2.4]														2	AA_kinase ACT
SMF2FGGW_101890.1	TRI4_11849	4	1111	1|1|1|1								K09175	RFXX; regulatory factor X, other														1	RFX_DNA_binding
SMF2FGGW_101891.1	TRI4_11850	4	1111	1|1|1|1	sp|Q871R7|YOP1_NEUCR	73	164	1e-69	261	168	Protein yop-1 OS=Neurospora crassa (strain ATCC 24698 / 74-OR23-1A / CBS 708.71 / DSM 1257 / FGSC 987) GN=yop-1 PE=3 SV=1																1	TB2_DP1_HVA22
SMF2FGGW_101892.1	TRI4_11851	4	1111	1|1|1|1								K08284	MID1; calcium channel MID1														1	Mid1
SMF2FGGW_101893.1	TRI4_17917	3	1011	1|0|1|1
SMF2FGGW_101894.1	TRI4_11852	4	1111	1|1|1|1
SMF2FGGW_101895.1	TRI4_11853	4	1111	1|1|1|1
SMF2FGGW_101896.1	TRI4_11854	4	1111	1|1|1|1
SMF2FGGW_101897.1	TRI4_11855	4	1111	1|1|1|1
SMF2FGGW_101898.1
SMF2FGGW_101899.1	TRI4_11856	4	1111	1|1|1|1																							1	IGR
SMF2FGGW_101900.1	TRI4_11857	4	1111	1|1|1|1								K15710	SHPRH; E3 ubiquitin-protein ligase SHPRH [EC3.6.4.- 6.3.2.19]														2	SNF2_N zf-RING_2
SMF2FGGW_101901.1	TRI4_11858	4	1111	1|1|1|1																							1	TRAP_alpha
SMF2FGGW_101902.1	TRI4_11859	4	1111	1|1|1|1	sp|Q4WNQ6|MED5_ASPFU	38	751	1e-148	528	1007	Mediator of RNA polymerase II transcription subunit 5 OS=Neosartorya fumigata (strain ATCC MYA-4609 / Af293 / CBS 101355 / FGSC A1100) GN=nut1 PE=3 SV=2	K15147	MED5, NUT1; mediator of RNA polymerase II transcription subunit 5														1	Med5
SMF2FGGW_101903.1	TRI4_11860	4	1111	1|1|1|1																							2	Pyr_redox_2 Pyr_redox
SMF2FGGW_101904.1	TRI4_11861	4	1111	1|1|1|1								K09425	K09425; Myb-like DNA-binding protein FlbD														2	Myb_DNA-binding Myb_DNA-binding
SMF2FGGW_101905.1	TRI4_11862	4	1111	1|1|1|1	sp|Q92338|ABCI_SCHPO	50	466	1e-132	472	610	Protein ABC1 homolog, mitochondrial OS=Schizosaccharomyces pombe (strain ATCC 38366 / 972) GN=abc1 PE=2 SV=1	K08869	ADCK, ABC1; aarF domain-containing kinase														1	ABC1
SMF2FGGW_101906.1	TRI4_11863	4	1111	1|1|1|1								K13118	DGCR14; protein DGCR14														1	Es2
SMF2FGGW_101907.1	TRI4_11864	4	1111	1|1|1|1	sp|O43049|PPT1_SCHPO	58	474	1e-168	590	473	Serine/threonine-protein phosphatase T OS=Schizosaccharomyces pombe (strain ATCC 38366 / 972) GN=ppt1 PE=2 SV=2	K04460	PPP5C, PP5; protein phosphatase 5 [EC3.1.3.16]														4	TPR_11 TPR_1 PPP5 Metallophos
SMF2FGGW_101908.1	TRI4_11865	4	1111	1|1|1|1								K14528	POP8; ribonuclease P/MRP protein subunit POP8 [EC3.1.26.5]
SMF2FGGW_101909.1	TRI4_11866	4	1111	1|1|1|1	sp|Q7S743|SPT4_NEUCR	79	118	3e-53	206	120	Transcription elongation factor spt-4 OS=Neurospora crassa (strain ATCC 24698 / 74-OR23-1A / CBS 708.71 / DSM 1257 / FGSC 987) GN=spt-4 PE=3 SV=1	K15171	SUPT4H1, SPT4; transcription elongation factor SPT4														1	Spt4
SMF2FGGW_101910.1	TRI4_11867	4	1111	1|1|1|1								K13102	KIN; DNA/RNA-binding protein KIN17														2	zf-met Kin17_mid
SMF2FGGW_101911.1	TRI4_11868	4	1111	1|1|1|1																							1	DUF572
SMF2FGGW_101912.1	TRI4_18778	2	1001	1|0|0|1
SMF2FGGW_101913.1	TRI4_11869	4	1111	1|1|1|1	sp|C7YTL6|RRP36_NECH7	66	161	2e-49	196	310	rRNA biogenesis protein RRP36 OS=Nectria haematococca (strain 77-13-4 / FGSC 9596 / MPVI) GN=RRP36 PE=3 SV=1	K14795	RRP36; ribosomal RNA-processing protein 36														1	DUF947
SMF2FGGW_101914.1	TRI4_11870	4	1111	1|1|1|1																							1	NIF
SMF2FGGW_101915.1	TRI4_11871	4	1111	1|1|1|1	sp|P29547|EF1G1_YEAST	44	418	2e-92	340	415	Elongation factor 1-gamma 1 OS=Saccharomyces cerevisiae (strain ATCC 204508 / S288c) GN=CAM1 PE=1 SV=2	K03233	EEF1G; elongation factor 1-gamma														3	GST_N GST_C EF1G
SMF2FGGW_101916.1	TRI4_11872	4	1111	1|1|1|1	sp|Q7S7R6|RT09_NEUCR	51	338	4e-93	341	314	40S ribosomal protein S9, mitochondrial OS=Neurospora crassa (strain ATCC 24698 / 74-OR23-1A / CBS 708.71 / DSM 1257 / FGSC 987) GN=82C3.030 PE=3 SV=1	K02996	RP-S9, rpsI; small subunit ribosomal protein S9														1	Ribosomal_S9
SMF2FGGW_101917.1	TRI4_11873	4	1111	1|1|1|1
SMF2FGGW_101918.1	TRI4_11874	4	1111	1|1|1|1	sp|P87072|CANB_NEUCR	97	174	8e-95	346	174	Calcineurin subunit B OS=Neurospora crassa (strain ATCC 24698 / 74-OR23-1A / CBS 708.71 / DSM 1257 / FGSC 987) GN=cnb-1 PE=2 SV=2	K06268	PPP3R, CNB; protein phosphatase 3, regulatory subunit														2	EF_hand_5 EF_hand_5
SMF2FGGW_101919.1	TRI4_11875	4	1111	1|1|1|1	sp|Q4I5V3|EPL1_GIBZE	67	505	0	676	644	Enhancer of polycomb-like protein 1 OS=Gibberella zeae (strain PH-1 / FGSC 9075 / NRRL 31084) GN=EPL1 PE=3 SV=1	K11322	EPC; enhancer of polycomb-like protein														1	EPL1
SMF2FGGW_101920.1	TRI4_11876	4	1111	1|1|1|1	sp|Q4I5V2|KAE1_GIBZE	80	344	1e-165	580	363	Probable tRNA threonylcarbamoyladenosine biosynthesis protein KAE1 OS=Gibberella zeae (strain PH-1 / FGSC 9075 / NRRL 31084) GN=KAE1 PE=3 SV=1	K15900	KAE1, OSGEP; tRNA threonylcarbamoyladenosine biosynthesis protein	MER065405	81	321	1e-153	541	389	315	family M22 unassigned peptidases (Gibberella zeae)	M22.UPW	M22				1	Peptidase_M22
SMF2FGGW_101921.1	TRI4_11877	4	1111	1|1|1|1																							1	AMPKBI
SMF2FGGW_101922.1	TRI4_11878	4	1111	1|1|1|1
SMF2FGGW_101923.1	TRI4_11879	4	1111	1|1|1|1	sp|Q4I5U9|BUR1_GIBZE	77	435	0	691	473	Serine/threonine-protein kinase BUR1 OS=Gibberella zeae (strain PH-1 / FGSC 9075 / NRRL 31084) GN=BUR1 PE=3 SV=1	K15562	BUR1, SGV1; serine/threonine-protein kinase BUR1 [EC2.7.11.22 2.7.11.23]														1	Pkinase
SMF2FGGW_101924.1	TRI4_11880	4	1111	1|1|1|1	sp|A0JNU3|LPP60_MOUSE	36	506	4e-77	289	564	60 kDa lysophospholipase OS=Mus musculus GN=Aspg PE=1 SV=1	K13278	ASPG; 60kDa lysophospholipase [EC3.1.1.5 3.1.1.47 3.5.1.1]														2	Asparaginase Ank_2
SMF2FGGW_101925.1	TRI4_11881	4	1111	1|1|1|1	sp|Q9UTT1|UBP21_SCHPO	39	1115	0	791	1129	Ubiquitin carboxyl-terminal hydrolase 21 OS=Schizosaccharomyces pombe (strain ATCC 38366 / 972) GN=ubp21 PE=2 SV=2	K11838	USP7, UBP15; ubiquitin carboxyl-terminal hydrolase 7 [EC3.1.2.15]	MER065407	87	373	0	688	1196	373	UBP15 peptidase {{Saccharomyces cerevisiae}} (Gibberella zeae)	C19.099	C19				3	MATH UCH USP7
SMF2FGGW_101926.1	TRI4_11882	4	1111	1|1|1|1																							2	BCDHK_Adom3 HATPase_c
SMF2FGGW_101927.1	TRI4_11883	4	1111	1|1|1|1	sp|P48009|SPN4_SCHPO	59	372	1e-137	489	380	Septin homolog spn4 OS=Schizosaccharomyces pombe (strain ATCC 38366 / 972) GN=spn4 PE=1 SV=1																1	Septin
SMF2FGGW_101928.1	TRI4_11884	4	1111	1|1|1|1	sp|Q9C270|PWP2_NEUCR	82	851	0	1481	899	Periodic tryptophan protein 2 homolog OS=Neurospora crassa (strain ATCC 24698 / 74-OR23-1A / CBS 708.71 / DSM 1257 / FGSC 987) GN=B18D24.40 PE=3 SV=1	K14558	PWP2, UTP1; periodic tryptophan protein 2	MER152947	61	192	3e-71	268	900	193	family S9 non-peptidase homologues (Scheffersomyces stipitis)	S09.UNW	S09X				6	WD40 WD40 WD40 WD40 WD40 Utp12
SMF2FGGW_101929.1	TRI4_11885	4	1111	1|1|1|1																							1	DUF4243
SMF2FGGW_101930.1	TRI4_11886	4	1111	1|1|1|1																							1	NAP
SMF2FGGW_101931.1	TRI4_11887	4	1111	1|1|1|1								K06201	cutC; copper homeostasis protein														2	CutC CutC
SMF2FGGW_101932.1	TRI4_17918	3	1101	1|1|0|1																							1	Alk_phosphatase
SMF2FGGW_101933.1	TRI4_11888	4	1111	1|1|1|1	sp|O14096|TGTL_SCHPO	35	349	2e-44	180	348	Queuine tRNA-ribosyltransferase-like protein OS=Schizosaccharomyces pombe (strain ATCC 38366 / 972) GN=SPAC2F3.13c PE=2 SV=3	K00773	tgt, QTRT1; queuine tRNA-ribosyltransferase [EC2.4.2.29]														1	TGT
SMF2FGGW_101934.1	TRI4_11889	4	1111	1|1|1|1																							1	LCCL
SMF2FGGW_101935.1	TRI4_11890	4	1111	1|1|1|1																							1	Abhydrolase_2
SMF2FGGW_101936.1	TRI4_11891	4	1111	1|1|1|1								K16572	TUBGCP5, GCP5; gamma-tubulin complex component 5														1	Spc97_Spc98
SMF2FGGW_101937.1	TRI4_11892	4	1111	1|1|1|1	sp|P38131|KTR4_YEAST	43	341	4e-88	325	464	Probable mannosyltransferase KTR4 OS=Saccharomyces cerevisiae (strain ATCC 204508 / S288c) GN=KTR4 PE=1 SV=1	K03854	KTR; mannosyltransferase [EC2.4.1.-]											GT15			1	Glyco_transf_15
SMF2FGGW_101938.1	TRI4_11893	4	1111	1|1|1|1	sp|Q9BRX9|WDR83_HUMAN	37	306	2e-47	189	315	WD repeat domain-containing protein 83 OS=Homo sapiens GN=WDR83 PE=1 SV=1	K13124	MORG1; mitogen-activated protein kinase organizer 1	MER148436	36	210	4e-34	144	364	185	family S9 non-peptidase homologues (Ciona intestinalis)	S09.UNW	S09X				3	WD40 WD40 WD40
SMF2FGGW_101939.1	TRI4_11894	4	1111	1|1|1|1																							2	Zn_clus Fungal_trans
SMF2FGGW_101940.1
SMF2FGGW_101941.1
SMF2FGGW_101942.1	TRI4_11895	4	1111	1|1|1|1																							1	PQ-loop
SMF2FGGW_101943.1	TRI4_11896	4	1111	1|1|1|1
SMF2FGGW_101944.1	TRI4_11897	4	1111	1|1|1|1	sp|O74927|MTHR2_SCHPO	43	679	1e-156	553	641	Methylenetetrahydrofolate reductase 2 OS=Schizosaccharomyces pombe (strain ATCC 38366 / 972) GN=met11 PE=2 SV=2	K00297	E1.5.1.20, metF; methylenetetrahydrofolate reductase (NADPH) [EC1.5.1.20]														1	MTHFR
SMF2FGGW_101945.1	TRI4_11898	4	1111	1|1|1|1	sp|P15181|SYLM_NEUCR	58	989	0	1178	994	Leucyl-tRNA synthetase, mitochondrial OS=Neurospora crassa (strain ATCC 24698 / 74-OR23-1A / CBS 708.71 / DSM 1257 / FGSC 987) GN=leu-5 PE=3 SV=1	K01869	LARS, leuS; leucyl-tRNA synthetase [EC6.1.1.4]														4	tRNA-synt_1 tRNA-synt_1_2 tRNA-synt_1 Anticodon_1
SMF2FGGW_101946.1	TRI4_11899	4	1111	1|1|1|1	sp|O60931|CTNS_HUMAN	36	256	4e-38	158	367	Cystinosin OS=Homo sapiens GN=CTNS PE=1 SV=2	K12386	CTNS; cystinosin														2	PQ-loop PQ-loop
SMF2FGGW_101947.1	TRI4_11900	4	1111	1|1|1|1
SMF2FGGW_101948.1	TRI4_11901	4	1111	1|1|1|1	sp|O75746|CMC1_HUMAN	42	676	1e-143	508	678	Calcium-binding mitochondrial carrier protein Aralar1 OS=Homo sapiens GN=SLC25A12 PE=1 SV=2	K15105	SLC25A12_13, AGC; solute carrier family 25 (mitochondrial aspartate/glutamate transporter), member 12/13														5	EF_hand_6 EF_hand_5 Mito_carr Mito_carr Mito_carr
SMF2FGGW_101949.1	TRI4_11902	4	1111	1|1|1|1																							2	Cyclin_N Cyclin_C
SMF2FGGW_101950.1	TRI4_11903	4	1111	1|1|1|1
SMF2FGGW_101951.1	TRI4_11904	4	1111	1|1|1|1																							1	MFS_1
SMF2FGGW_101952.1	TRI4_11905	4	1111	1|1|1|1																							1	Abhydrolase_3
SMF2FGGW_101953.1	TRI4_10025	4	1111	2|2|3|2																							1	Sulfatase
SMF2FGGW_101954.1	TRI4_17919	3	1011	1|0|1|1
SMF2FGGW_101955.1	TRI4_11906	4	1111	1|1|1|1																							1	RNA_pol_Rpc4
SMF2FGGW_101956.1	TRI4_11907	4	1111	1|1|1|1								K03190	ureD, ureH; urease accessory protein														1	UreD
SMF2FGGW_101957.1	TRI4_11908	4	1111	1|1|1|1								K06671	STAG1_2, SCC3, IRR1; cohesin complex subunit SA-1/2														1	STAG
SMF2FGGW_101958.1	TRI4_11909	4	1111	1|1|1|1																							1	Telo_bind
SMF2FGGW_101959.1	TRI4_17920	3	1011	1|0|1|1																							2	IBB Arm
SMF2FGGW_101960.1	TRI4_11910	4	1111	1|1|1|1	sp|O94536|UCP12_SCHPO	35	1336	0	761	1327	Putative ATP-dependent RNA helicase ucp12 OS=Schizosaccharomyces pombe (strain ATCC 38366 / 972) GN=ucp12 PE=2 SV=1																5	RWD DEAD Helicase_C HA2 OB_NTP_bind
SMF2FGGW_101961.1	TRI4_11911	4	1111	1|1|1|1								K10863	APTX; aprataxin [EC3.-.-.-]														1	HIT
SMF2FGGW_101962.1	TRI4_17921	3	1101	1|1|0|1																							3	AT_hook AT_hook AT_hook
SMF2FGGW_101963.1	TRI4_11912	4	1111	1|1|1|1																							1	Kinesin
SMF2FGGW_101964.1	TRI4_11913	4	1111	1|1|1|1																							1	IF4E
SMF2FGGW_101965.1	TRI4_17922	3	1101	1|1|0|1
SMF2FGGW_101966.1	TRI4_11914	4	1111	1|1|1|1	sp|Q9UT36|GLO21_SCHPO	56	253	2e-82	305	256	Probable hydroxyacylglutathione hydrolase C824.07 OS=Schizosaccharomyces pombe (strain ATCC 38366 / 972) GN=SPAC824.07 PE=2 SV=1	K01069	E3.1.2.6, gloB; hydroxyacylglutathione hydrolase [EC3.1.2.6]														1	Lactamase_B
SMF2FGGW_101967.1	TRI4_17923	3	1101	1|1|0|1																							1	Las1
SMF2FGGW_101968.1	TRI4_17453	4	1111	1|1|1|1
SMF2FGGW_101969.1	TRI4_11915	4	1111	1|1|1|1								K00846	KHK; ketohexokinase [EC2.7.1.3]														1	PfkB
SMF2FGGW_101970.1	TRI4_11916	4	1111	1|1|1|1	sp|P21373|UTR1_YEAST	41	396	3e-80	299	530	NAD(+) kinase OS=Saccharomyces cerevisiae (strain ATCC 204508 / S288c) GN=UTR1 PE=1 SV=2																1	NAD_kinase
SMF2FGGW_101971.1	TRI4_11917	4	1111	1|1|1|1	sp|Q9D0P0|EBPL_MOUSE	39	184	2e-27	122	206	Emopamil-binding protein-like OS=Mus musculus GN=Ebpl PE=2 SV=1																1	EBP
SMF2FGGW_101972.1	TRI4_11918	4	1111	1|1|1|1	sp|P22151|GRG1_NEUCR	70	67	2e-18	90.9	71	Glucose-repressible gene protein OS=Neurospora crassa (strain ATCC 24698 / 74-OR23-1A / CBS 708.71 / DSM 1257 / FGSC 987) GN=grg-1 PE=2 SV=1																1	DUF2823
SMF2FGGW_101973.1	TRI4_11919	4	1111	1|1|1|1
SMF2FGGW_101974.1	TRI4_11920	4	1111	1|1|1|1	sp|Q9C2M6|DOPP_NEUCR	40	261	4e-40	164	282	Putative dolichyldiphosphatase OS=Neurospora crassa (strain ATCC 24698 / 74-OR23-1A / CBS 708.71 / DSM 1257 / FGSC 987) GN=17E5.220 PE=3 SV=1	K07252	E3.6.1.43; dolichyldiphosphatase [EC3.6.1.43]														1	PAP2
SMF2FGGW_101975.1	TRI4_11921	4	1111	1|1|1|1								K11971	RNF14, ARA54; E3 ubiquitin-protein ligase RNF14 [EC6.3.2.19]														3	RWD IBR IBR
SMF2FGGW_101976.1	TRI4_11922	4	1111	1|1|1|1	sp|Q9C2N1|VIB1_NEUCR	49	586	1e-137	488	670	Transcription factor vib-1 OS=Neurospora crassa (strain ATCC 24698 / 74-OR23-1A / CBS 708.71 / DSM 1257 / FGSC 987) GN=vib-1 PE=4 SV=1																1	NDT80_PhoG
SMF2FGGW_101977.1	TRI4_11923	4	1111	1|1|1|1																							1	DUF2011
SMF2FGGW_101978.1	TRI4_11924	4	1111	1|1|1|1
SMF2FGGW_101979.1	TRI4_11925	4	1111	1|1|1|1	sp|Q8VBT2|SDHL_MOUSE	35	347	8e-43	174	327	L-serine dehydratase/L-threonine deaminase OS=Mus musculus GN=Sds PE=1 SV=3																1	PALP
SMF2FGGW_101980.1	TRI4_17454	4	1111	1|1|1|1																							4	peroxidase WSC WSC WSC
SMF2FGGW_101981.1	TRI4_11926	4	1111	1|1|1|1
SMF2FGGW_101982.1	TRI4_11927	4	1111	1|1|1|1								K02328	POLD2; DNA polymerase delta subunit 2														1	DNA_pol_E_B
SMF2FGGW_101983.1	TRI4_11928	4	1111	1|1|1|1	sp|Q7Z991|YE31_SCHPO	55	251	6e-68	257	280	Uncharacterized ABC transporter ATP-binding protein C20G4.01 OS=Schizosaccharomyces pombe (strain ATCC 38366 / 972) GN=SPAC20G4.01 PE=4 SV=2	K12608	CAF16; CCR4-NOT complex subunit CAF16
SMF2FGGW_101984.1	TRI4_11929	4	1111	1|1|1|1								K11501	CENPI; centromere protein I														1	CENP-I
SMF2FGGW_101985.1	TRI4_11930	4	1111	1|1|1|1																							1	Acetyltransf_1
SMF2FGGW_101986.1	TRI4_11931	4	1111	1|1|1|1																							3	DUF3384 Tuberin Rap_GAP
SMF2FGGW_101987.1	TRI4_11932	4	1111	1|1|1|1	sp|P33307|CSE1_YEAST	38	967	0	661	960	Importin alpha re-exporter OS=Saccharomyces cerevisiae (strain ATCC 204508 / S288c) GN=CSE1 PE=1 SV=2																3	IBN_N Cse1 CAS_CSE1
SMF2FGGW_101988.1	TRI4_11933	4	1111	1|1|1|1
SMF2FGGW_101989.1	TRI4_11934	4	1111	1|1|1|1										MER136083	35	202	6e-22	104	630	198	family S9 non-peptidase homologues (Batrachochytrium dendrobatidis)	S09.UNW	S09X				3	WD40 WD40 WD40
SMF2FGGW_101990.1	TRI4_11935	4	1111	1|1|1|1	sp|Q9URZ5|VPS1_SCHPO	64	685	0	918	678	Vacuolar protein sorting-associated protein 1 OS=Schizosaccharomyces pombe (strain ATCC 38366 / 972) GN=vps1 PE=2 SV=2																3	Dynamin_N Dynamin_M GED
SMF2FGGW_101991.1	TRI4_11936	4	1111	1|1|1|1	sp|Q9UHK6|AMACR_HUMAN	46	384	7e-90	331	382	Alpha-methylacyl-CoA racemase OS=Homo sapiens GN=AMACR PE=1 SV=2	K01796	E5.1.99.4, AMACR, mcr; alpha-methylacyl-CoA racemase [EC5.1.99.4]														1	CoA_transf_3
SMF2FGGW_101992.1	TRI4_11937	4	1111	1|1|1|1
SMF2FGGW_101993.1	TRI4_11938	4	1111	1|1|1|1																							1	Sugar_tr
SMF2FGGW_101994.1	TRI4_11939	4	1111	1|1|1|1																							1	Fungal_trans_2
SMF2FGGW_101995.1	TRI4_11940	4	1111	1|1|1|1
SMF2FGGW_101996.1	TRI4_11941	4	1111	1|1|1|1
SMF2FGGW_101997.1	TRI4_11942	4	1111	1|1|1|1	sp|Q9UT18|YFYA_SCHPO	48	529	1e-141	501	591	Uncharacterized amino-acid permease C9.10 OS=Schizosaccharomyces pombe (strain ATCC 38366 / 972) GN=SPAC9.10 PE=1 SV=1																1	AA_permease_2
[truncated: 7,412 more rows]

## Sheet: TableS4
Table S4. Difference in PFAM domains for Trichoderma.
PFAM domain	Domain number				Protein number				Difference in protein number					Tl/Tr vs. Ta/Tv
name	Tl	Tr	Ta	Tv	Tl	Tr	Ta	Tv	Tl-Tr	Tl-Ta	Tl-Tv	Tr-Ta	Tr-Tv
2-Hacid_dh	6	6	12	12	6	6	12	12	0	-6	-6	-6	-6	SHRUNK
2-Hacid_dh_C	8	8	17	18	7	7	14	15	0	-7	-8	-7	-8	SHRUNK
2OG-FeII_Oxy	9	9	11	15	9	9	11	15	0	-2	-6	-2	-6	SHRUNK
2H-phosphodiest		1	1	2		1	1	2	-1	-1	-2	0	-1
2OG-FeII_Oxy_2	4	5	6	5	4	5	6	5	-1	-2	-1	-1	0
3Beta_HSD	3	4	6	7	3	3	5	7	0	-2	-4	-2	-4	SHRUNK
3HCDH	2	2	4	5	2	2	4	5	0	-2	-3	-2	-3	SHRUNK
3HCDH_N	2	2	4	5	2	2	4	5	0	-2	-3	-2	-3	SHRUNK
4HBT	6	6	8	7	6	6	8	7	0	-2	-1	-2	-1
AAA	56	60	68	65	47	48	53	53	-1	-6	-6	-5	-5	SHRUNK
AAA_11	15	8	10	11	14	8	10	11	6	4	3	-2	-3
AAA_12	12	8	10	12	12	8	10	12	4	2	0	-2	-4
AAA_16	4	4	6	3	4	4	6	3	0	-2	1	-2	1
AAA_18	1	1	2	3	1	1	2	3	0	-1	-2	-1	-2
AAA_22			2	4			2	4	0	-2	-4	-2	-4	SHRUNK
AAA_5	10	1	2	10	3	1	2	3	2	1	0	-1	-2
AATase	1	1	4	3	1	1	4	3	0	-3	-2	-3	-2	SHRUNK
AA_permease	15	17	19	18	15	17	18	18	-2	-3	-3	-1	-1
AA_permease_2	17	17	17	20	17	17	17	19	0	0	-2	0	-2
ABC2_membrane	18	18	19	20	10	10	10	12	0	0	-2	0	-2
ABC_membrane	43	44	45	62	25	25	25	36	0	0	-11	0	-11
ABC_tran	77	76	81	103	46	45	46	60	1	0	-14	-1	-15
ADH_N	44	43	81	81	44	43	81	81	1	-37	-37	-38	-38	SHRUNK
ABM			2	4			2	4	0	-2	-4	-2	-4	SHRUNK
ADH_zinc_N	43	41	78	79	43	41	78	79	2	-35	-36	-37	-38	SHRUNK
ADH_zinc_N_2	6	6	5	9	6	6	5	9	0	1	-3	1	-3
ADP_ribosyl_GH	2	2	3	6	2	2	3	6	0	-1	-4	-1	-4
AIG2	5	4	3	4	5	4	3	4	1	2	1	1	0
AHS1			1	2			1	2	0	-1	-2	-1	-2
AHS2			1	2			1	2	0	-1	-2	-1	-2
AIG2_2				2				2	0	0	-2	0	-2
ALO	1	1	2	3	1	1	2	3	0	-1	-2	-1	-2
AMP-binding	75	75	88	140	37	38	54	65	-1	-17	-28	-16	-27	SHRUNK
APH	11	9	19	15	11	9	19	15	2	-8	-4	-10	-6	SHRUNK
AP_endonuc_2	3	3	5	3	3	3	5	3	0	-2	0	-2	0
ATP-synt_C	12	7	11	7	9	4	6	4	5	3	5	-2	0
AT_hook	5	3	9	25	2	1	2	5	1	0	-3	-1	-4
Aa_trans	10	10	11	12	10	10	11	12	0	-1	-2	-1	-2
Abhydrolase_1	11	13	17	21	10	12	16	21	-2	-6	-11	-4	-9	SHRUNK
Abhydrolase_3	12	15	18	29	10	13	16	27	-3	-6	-17	-3	-14	SHRUNK
Abhydrolase_4	5	5	6	7	5	5	6	7	0	-1	-2	-1	-2
Abhydrolase_5	5	7	8	9	5	7	8	9	-2	-3	-4	-1	-2
Abhydrolase_6	45	48	80	93	45	48	80	93	-3	-35	-48	-32	-45	SHRUNK
Acetyltransf_1	29	30	34	40	29	30	34	40	-1	-5	-11	-4	-10	SHRUNK
Acetyltransf_3	9	11	12	17	9	11	12	17	-2	-3	-8	-1	-6
Acetyltransf_7	6	5	8	8	6	5	8	8	1	-2	-2	-3	-3	SHRUNK
Aconitase	5	5	8	9	4	4	6	6	0	-2	-2	-2	-2	SHRUNK
Aconitase_C	4	4	6	6	4	4	6	6	0	-2	-2	-2	-2	SHRUNK
Acyl-CoA_dh_1	8	8	10	10	8	8	10	10	0	-2	-2	-2	-2	SHRUNK
Acyl-CoA_dh_M	8	8	10	10	8	8	10	10	0	-2	-2	-2	-2	SHRUNK
Acyl_transf_1	14	17	23	27	14	17	23	27	-3	-9	-13	-6	-10	SHRUNK
Acyltransferase	5	6	7	6	5	6	7	6	-1	-2	-1	-1	0
Ada_Zn_binding	1	1	4	2	1	1	4	2	0	-3	-1	-3	-1
AhpC-TSA	3	3	4	5	3	3	4	5	0	-1	-2	-1	-2
Aldedh	20	22	25	31	20	21	25	31	-1	-5	-11	-4	-10	SHRUNK
Aldo_ket_red	26	28	39	46	26	28	38	46	-2	-12	-20	-10	-18	SHRUNK
Alginate_lyase	1	1	3	3	1	1	3	3	0	-2	-2	-2	-2	SHRUNK
Amidase	15	15	30	35	13	14	29	33	-1	-16	-20	-15	-19	SHRUNK
Amidohydro_1	8	6	8	9	8	6	8	9	2	0	-1	-2	-3
Amidohydro_2	5	5	10	8	5	5	10	8	0	-5	-3	-5	-3	SHRUNK
Amidohydro_4	4	5	8	5	4	5	7	5	-1	-3	-1	-2	0
Amidohydro_5	2	2	1		2	2	1		0	1	2	1	2
Amino_oxidase	5	4	10	9	5	4	9	9	1	-4	-4	-5	-5	SHRUNK
Aminotran_1_2	19	19	22	30	19	19	22	29	0	-3	-10	-3	-10	SHRUNK
Aminotran_3	10	9	9	11	8	8	8	10	0	0	-2	0	-2
Aminotran_4	5	5	7	8	5	5	7	8	0	-2	-3	-2	-3	SHRUNK
Ank	24	19	50	65	20	17	43	55	3	-23	-35	-26	-38	SHRUNK
Ank_2	138	83	287	358	71	53	123	158	18	-52	-87	-70	-105	SHRUNK
Ank_3	2	3	5	7	2	3	5	7	-1	-3	-5	-2	-4	SHRUNK
Ank_4	12	8	20	31	12	8	20	30	4	-8	-18	-12	-22	SHRUNK
Ank_5	5	3	6	9	5	3	5	9	2	0	-4	-2	-6
Asp	17	18	21	23	17	18	21	23	-1	-4	-6	-3	-5	SHRUNK
BBE	11	11	20	22	11	11	20	22	0	-9	-11	-9	-11	SHRUNK
BRCT	7	7	9	7	7	7	9	7	0	-2	0	-2	0
BTB	14	13	12	15	13	12	11	14	1	2	-1	1	-2
Bac_rhamnosid	1	1	3	3	1	1	3	3	0	-2	-2	-2	-2	SHRUNK
Beta-lactamase	8	9	19	18	8	9	19	18	-1	-11	-10	-10	-9	SHRUNK
Biotin_carb_C	3	3	4	5	3	3	4	5	0	-1	-2	-1	-2
Biotin_lipoyl	7	6	8	10	7	6	8	10	1	-1	-3	-2	-4
C4dic_mal_tran	4	4	6	5	4	4	6	5	0	-2	-1	-2	-1
CBM_1	15	14	22	24	15	14	22	24	1	-7	-9	-8	-10	SHRUNK
CBM_20	1	1	3	1	1	1	3	1	0	-2	0	-2	0
CFEM	11	15	18	15	11	14	17	15	-3	-6	-4	-3	-1
CHAT	1	1	3	4	1	1	3	4	0	-2	-3	-2	-3	SHRUNK
CN_hydrolase	9	12	16	18	9	12	16	18	-3	-7	-9	-4	-6	SHRUNK
COesterase	15	14	21	30	13	13	20	28	0	-7	-15	-7	-15	SHRUNK
CPSase_L_D2	7	7	8	9	5	5	6	7	0	-1	-2	-1	-2
CPSase_L_chain	7	7	8	9	5	5	6	7	0	-1	-2	-1	-2
CVNH	2	2	5	6	2	2	5	5	0	-3	-3	-3	-3	SHRUNK
Caps_synth	2	3	4	3	2	3	4	3	-1	-2	-1	-1	0
Cation_ATPase_C	10	9	8	11	10	9	8	11	1	2	-1	1	-2
Cation_ATPase_N	12	11	10	13	12	11	10	13	1	2	-1	1	-2
Cellulase	8	8	11	12	8	8	11	12	0	-3	-4	-3	-4	SHRUNK
Cerato-platanin	4	5	7	6	4	5	7	6	-1	-3	-2	-2	-1
Chitin_bind_1	1	2	6	7	1	2	6	7	-1	-5	-6	-4	-5	SHRUNK
Chromo	9	7	8	8	7	5	7	7	2	0	0	-2	-2
Clr5	3	2	4	5	3	2	4	5	1	-1	-2	-2	-3
CoA_transf_3	4	4	9	8	4	4	9	8	0	-5	-4	-5	-4	SHRUNK
Complex1_LYR	7	6	5	6	7	6	5	6	1	2	1	1	0
Complex1_LYR_1	3	2	5	3	3	2	5	3	1	-2	0	-3	-1
Condensation	49	50	55	118	9	10	20	28	-1	-11	-19	-10	-18	SHRUNK
CorA	10	11	11	15	10	11	11	15	-1	-1	-5	0	-4
Creatinase_N	1	2	2	3	1	2	2	3	-1	-1	-2	0	-1
Cu-oxidase	8	8	11	10	8	8	11	10	0	-3	-2	-3	-2	SHRUNK
Cu-oxidase_2	8	8	11	10	8	8	11	10	0	-3	-2	-3	-2	SHRUNK
Cu-oxidase_3	8	8	11	10	8	8	11	10	0	-3	-2	-3	-2	SHRUNK
Cu_amine_oxid	2	2	3	4	2	2	3	4	0	-1	-2	-1	-2
Cu_amine_oxidN2	2	2	3	4	2	2	3	4	0	-1	-2	-1	-2
Cu_amine_oxidN3	1	1	3	3	1	1	3	3	0	-2	-2	-2	-2	SHRUNK
Cupin_2	8	6	9	14	8	6	9	13	2	-1	-5	-3	-7
CrtC			3	2			3	2	0	-3	-2	-3	-2	SHRUNK
Cutinase	4	4	5	6	4	4	5	6	0	-1	-2	-1	-2
Cyclin_N	6	7	7	8	6	7	7	8	-1	-1	-2	0	-1
Cyt-b5	21	21	25	25	21	21	24	25	0	-3	-4	-3	-4	SHRUNK
Cytochrom_B561	3	3	4	6	3	3	4	6	0	-1	-3	-1	-3
DAO	12	13	14	17	12	12	14	16	0	-2	-4	-2	-4	SHRUNK
Cyclase			1	2			1	2	0	-1	-2	-1	-2
DHDPS	5	6	7	7	5	6	7	7	-1	-2	-2	-1	-1
DIOX_N	8	8	10	14	8	8	10	14	0	-2	-6	-2	-6	SHRUNK
DIT1_PvcA	1	1	6	3	1	1	6	3	0	-5	-2	-5	-2	SHRUNK
DJ-1_PfpI	3	2	5	7	3	2	5	7	1	-2	-4	-3	-5	SHRUNK
DJ-1_PfpI_N	1	1	2	3	1	1	2	3	0	-1	-2	-1	-2
DLH	5	5	7	11	5	5	7	11	0	-2	-6	-2	-6	SHRUNK
DNA_pol_A_exo1	2	2	4	4	2	2	4	4	0	-2	-2	-2	-2	SHRUNK
DPBB_1	2	3	2	4	2	3	2	4	-1	0	-2	1	-1
DSBA	4	4	5	6	4	4	5	6	0	-1	-2	-1	-2
DUF1034	3	4	7	6	3	4	7	6	-1	-4	-3	-3	-2	SHRUNK
DUF1080		2	3	3		1	2	2	-1	-2	-2	-1	-1
DUF1295	1	1	4	3	1	1	4	3	0	-3	-2	-3	-2	SHRUNK
DUF1593				2				2	0	0	-2	0	-2
DUF1446			3	3			3	3	0	-3	-3	-3	-3	SHRUNK
DUF1752	3	3	5	3	3	3	5	3	0	-2	0	-2	0
DUF1993	1	1	1	3	1	1	1	3	0	0	-2	0	-2
DUF1857				2				2	0	0	-2	0	-2
DUF2424			2	1			2	1	0	-2	-1	-2	-1
DUF3176	1		7	2	1		7	2	1	-6	-1	-7	-2
DUF3237	2	2	3	4	2	2	3	4	0	-1	-2	-1	-2
DUF3328	11	9	9	17	11	9	9	17	2	2	-6	0	-8
DUF3425	7	4	8	14	7	4	8	14	3	-1	-7	-4	-10
DUF3638	1	2	4	2	1	2	4	2	-1	-3	-1	-2	0
DUF3645	1	2	4	2	1	2	4	2	-1	-3	-1	-2	0
DUF3659	7	7	7	9	3	2	1	2	1	2	1	1	0
DUF3435				2				2	0	0	-2	0	-2
DUF3471			5	3			5	3	0	-5	-3	-5	-3	SHRUNK
DUF4009	7	8	12	9	7	8	12	9	-1	-5	-2	-4	-1
DUF4066	4	4	3	8	4	4	3	8	0	1	-4	1	-4
DUF4185	2		1	1	2		1	1	2	1	1	-1	-1
DUF4238	1	1	1	3	1	1	1	3	0	0	-2	0	-2
DUF4243	2	2	3	4	2	2	3	4	0	-1	-2	-1	-2
DUF4246	3	3	4	6	2	2	4	6	0	-2	-4	-2	-4	SHRUNK
DUF4419	3	3	5	3	3	3	5	3	0	-2	0	-2	0
DUF676	4	4	9	7	2	2	7	6	0	-5	-4	-5	-4	SHRUNK
DUF829	2	2	2	4	2	2	2	4	0	0	-2	0	-2
DUF4336			1	2			1	2	0	-1	-2	-1	-2
DUF917	1	1	3	3	1	1	3	3	0	-2	-2	-2	-2	SHRUNK
Dabb	4	3	5	6	4	3	5	6	1	-1	-2	-2	-3
Dak1	3	3	3	6	3	3	3	6	0	0	-3	0	-3
Dak2	3	3	3	6	3	3	3	6	0	0	-3	0	-3
Dioxygenase_C	4	4	4	6	4	4	4	6	0	0	-2	0	-2
Dioxygenase_N	3	3	4	5	3	3	4	5	0	-1	-2	-1	-2
Dynamin_N	10	10	11	12	10	10	11	12	0	-1	-2	-1	-2
E1-E2_ATPase	22	21	20	23	22	21	20	23	1	2	-1	1	-2
ECH	15	12	15	18	14	12	15	18	2	-1	-4	-3	-6
Dehydratase_hem			1	2			1	2	0	-1	-2	-1	-2
DeoC			2	2			2	2	0	-2	-2	-2	-2	SHRUNK
EHN	5	5	12	13	5	5	12	13	0	-7	-8	-7	-8	SHRUNK
ERG4_ERG24	3	3	3	5	3	3	3	5	0	0	-2	0	-2
Epimerase	15	15	29	25	14	14	29	25	0	-15	-11	-15	-11	SHRUNK
EthD	3	5	5	4	3	5	5	4	-2	-2	-1	0	1
Exo_endo_phos	10	10	10	13	10	10	10	13	0	0	-3	0	-3
F-box	12	9	12	5	12	9	12	5	3	0	7	-3	4
F-box-like	19	20	21	22	19	20	21	22	-1	-2	-3	-1	-2
F420_oxidored	2	3	3	4	2	3	3	4	-1	-1	-2	0	-1
FAA_hydrolase	5	5	7	10	5	5	7	10	0	-2	-5	-2	-5	SHRUNK
FAD_binding_3	35	33	48	53	30	29	44	46	1	-14	-16	-15	-17	SHRUNK
FAD_binding_4	25	28	41	46	25	27	41	45	-2	-16	-20	-14	-18	SHRUNK
FAD_binding_6	6	5	9	10	6	5	9	10	1	-3	-4	-4	-5	SHRUNK
FAD_binding_8	12	12	13	17	11	11	12	15	0	-1	-4	-1	-4
FAR1	4	2	4	3	4	2	4	3	2	0	1	-2	-1
FA_hydroxylase	6	6	8	8	6	6	8	8	0	-2	-2	-2	-2	SHRUNK
FMN_bind_2	1	1	1	3	1	1	1	3	0	0	-2	0	-2
FMN_dh	7	7	8	7	6	6	8	7	0	-2	-1	-2	-1
FMN_red	2	2	4	5	2	2	4	5	0	-2	-3	-2	-3	SHRUNK
FSH1	5	5	6	7	5	5	6	7	0	-1	-2	-1	-2
FUSC_2	5	5	5	7	5	5	5	7	0	0	-2	0	-2
Fasciclin	4	5	6	6	2	3	4	4	-1	-2	-2	-1	-1
Ferric_reduct	12	12	13	15	12	12	13	15	0	-1	-3	-1	-3
Ferritin_2	2	2	4	3	2	2	4	3	0	-2	-1	-2	-1
Flavin_Reduct	3	3	5	5	3	3	5	5	0	-2	-2	-2	-2	SHRUNK
Fn3-like	11	11	12	15	11	11	12	15	0	-1	-4	-1	-4
Fructosamin_kin	2	1	7	4	2	1	7	4	1	-5	-2	-6	-3	SHRUNK
Fungal_trans	135	132	205	238	135	132	205	237	3	-70	-102	-73	-105	SHRUNK
Fungal_trans_2	56	53	85	102	52	49	81	95	3	-29	-43	-32	-46	SHRUNK
Fer4_14			2	2			2	2	0	-2	-2	-2	-2	SHRUNK
GATase	8	9	8	10	8	9	8	10	-1	0	-2	1	-1
GDPD	4	2	6	3	4	2	5	3	2	-1	1	-3	-1
GFA	16	14	24	26	13	12	21	23	1	-8	-10	-9	-11	SHRUNK
GFO_IDH_MocA	11	11	16	21	11	11	16	21	0	-5	-10	-5	-10	SHRUNK
Fungal_lectin			2	2			2	2	0	-2	-2	-2	-2	SHRUNK
GMC_oxred_C	13	14	14	20	13	14	14	20	-1	-1	-7	0	-6
GMP_synt_C		1	1	2		1	1	2	-1	-1	-2	0	-1
GMC_oxred_N	12	15	13	19	12	15	13	19	-3	-1	-7	2	-4
GST_C	9	9	17	20	9	9	17	20	0	-8	-11	-8	-11	SHRUNK
GST_C_2	10	11	12	13	10	11	12	13	-1	-2	-3	-1	-2
GST_N	5	6	8	8	5	6	8	8	-1	-3	-3	-2	-2	SHRUNK
GST_N_3	15	16	24	33	15	16	24	33	-1	-9	-18	-8	-17	SHRUNK
GTP_cyclohydroI	1	1	3	1	1	1	3	1	0	-2	0	-2	0
GVQW		5				5			-5	0	0	5	5
Gln-synt_C	2	2	2	5	2	2	2	5	0	0	-3	0	-3
Glyco_hydro_1	1	2	4	2	1	2	4	2	-1	-3	-1	-2	0
Glyco_hydro_12	3	2	3	4	2	2	3	4	0	-1	-2	-1	-2
Glyco_hydro_16	14	16	16	16	14	16	16	16	-2	-2	-2	0	0
Glyco_hydro_18	17	19	26	32	17	19	26	31	-2	-9	-14	-7	-12	SHRUNK
Glyco_hydro_2	6	6	9	10	6	6	9	10	0	-3	-4	-3	-4	SHRUNK
Glyco_hydro_28	3	4	6	6	3	4	6	6	-1	-3	-3	-2	-2	SHRUNK
Glyco_hydro_2_C	2	2	4	4	2	2	4	4	0	-2	-2	-2	-2	SHRUNK
Glyco_hydro_2_N	4	6	8	8	4	6	8	8	-2	-4	-4	-2	-2	SHRUNK
Glyco_hydro_3	13	13	15	17	13	13	15	17	0	-2	-4	-2	-4	SHRUNK
Glyco_hydro_31	4	4	7	5	4	4	7	5	0	-3	-1	-3	-1
Glyco_hydro_3_C	12	12	14	17	12	12	14	17	0	-2	-5	-2	-5	SHRUNK
Glyco_hydro_43	2	2	6	4	2	2	6	3	0	-4	-1	-4	-1
Glyco_hydro_62	1	1	2	3	1	1	2	3	0	-1	-2	-1	-2
Glyco_hydro_75	3	3	6	5	3	3	6	5	0	-3	-2	-3	-2	SHRUNK
Glyco_hydro_88	2	2	4	5	2	2	4	5	0	-2	-3	-2	-3	SHRUNK
Glyco_hydro_cc	3	4	5	5	3	4	5	5	-1	-2	-2	-1	-1
Glyco_hydro_26				2				2	0	0	-2	0	-2
Glyoxalase	3	3	5	11	2	2	4	10	0	-2	-8	-2	-8	SHRUNK
Glyoxalase_2	4	3	5	7	4	3	5	7	1	-1	-3	-2	-4
Grp1_Fun34_YaaH	3	3	8	5	3	3	8	5	0	-5	-2	-5	-2	SHRUNK
HAD_2	11	11	15	16	11	11	15	16	0	-4	-5	-4	-5	SHRUNK
HATPase_c	14	14	17	15	14	14	17	15	0	-3	-1	-3	-1
HD	2	2	4	6	2	2	4	6	0	-2	-4	-2	-4	SHRUNK
HET	36	44	92	98	36	43	92	97	-7	-56	-61	-49	-54	SHRUNK
HMG_box	8	6	9	11	8	6	9	10	2	-1	-2	-3	-4
HNH_2		1	3	4		1	3	4	-1	-3	-4	-2	-3	SHRUNK
HSP20	3	3	5	5	3	3	5	5	0	-2	-2	-2	-2	SHRUNK
HSP70	13	13	15	15	12	12	15	15	0	-3	-3	-3	-3	SHRUNK
HTH_AraC	1	1	4	2	1	1	4	2	0	-3	-1	-3	-1
HTH_Tnp_Tc5	4	4	4	6	3	3	3	5	0	0	-2	0	-2
Helicase_C	72	73	75	73	70	71	73	71	-1	-3	-1	-2	0
Hexapep	10	9	12	14	8	8	9	12	0	-1	-4	-1	-4
HisKA	10	10	12	11	10	10	12	11	0	-2	-1	-2	-1
Histone	9	9	7	10	9	9	7	10	0	2	-1	2	-1
HlyIII	4	5	7	6	4	5	7	6	-1	-3	-2	-2	-1
Homeobox_KN	3	3	5	6	3	3	5	6	0	-2	-3	-2	-3	SHRUNK
HpcH_HpaI	4	4	7	7	4	4	7	7	0	-3	-3	-3	-3	SHRUNK
HxxPF_rpt	3	4	4	14	3	4	4	11	-1	-1	-8	0	-7
Hydant_A_N	3	3	5	5	3	3	5	5	0	-2	-2	-2	-2	SHRUNK
Hydantoinase_A	3	3	5	5	3	3	5	5	0	-2	-2	-2	-2	SHRUNK
Hydrolase	17	16	14	19	17	16	14	18	1	3	-1	2	-2
Hydrophobin_2	6	6	9	8	6	6	9	8	0	-3	-2	-3	-2	SHRUNK
IDO	3	3	3	5	3	3	3	5	0	0	-2	0	-2
IIGP	1	1		3	1	1		3	0	1	-2	1	-2
Isochorismatase	8	7	13	14	8	7	13	14	1	-5	-6	-6	-7	SHRUNK
KR	7	9	14	23	7	9	14	22	-2	-7	-15	-5	-13	SHRUNK
Ketoacyl-synt_C	14	15	22	25	13	15	22	25	-2	-9	-12	-7	-10	SHRUNK
Kp4	3	3	4	3	2	2	4	3	0	-2	-1	-2	-1
LIP	1	1	3	1	1	1	3	1	0	-2	0	-2	0
LRR_6	9	9	8	12	6	6	5	8	0	1	-2	1	-2
Lactamase_B	9	8	9	17	9	8	9	17	1	0	-8	-1	-9
KH_3			2				2		0	-2	0	-2	0
Lipase_GDSL	4	3	4	6	4	3	4	6	1	0	-2	-1	-3
Lipase_GDSL_2	4	4	7	5	4	4	7	5	0	-3	-1	-3	-1
LysM	9	15	27	37	7	8	11	17	-1	-4	-10	-3	-9	SHRUNK
M20_dimer	7	6	7	11	7	6	7	11	1	0	-4	-1	-5
MARVEL	6	7	7	8	6	7	7	8	-1	-1	-2	0	-1
MFS_1	158	167	250	254	153	163	245	249	-10	-92	-96	-82	-86	SHRUNK
MMR_HSR1	14	13	16	14	14	13	16	14	1	-2	0	-3	-1
Mac	3	1	3	5	3	1	3	5	2	0	-2	-2	-4
MHYT				3				2	0	0	-2	0	-2
Melibiase	5	8	10	13	4	6	7	9	-2	-3	-5	-1	-3
Metallophos	26	25	28	31	25	24	27	30	1	-2	-5	-3	-6	SHRUNK
Methyltransf_11	10	12	12	12	10	12	12	12	-2	-2	-2	0	0
Methyltransf_12	6	8	10	14	6	8	10	14	-2	-4	-8	-2	-6	SHRUNK
Methyltransf_18	4	3	4	6	4	3	4	6	1	0	-2	-1	-3
Methyltransf_2	3	3	5	12	3	3	5	12	0	-2	-9	-2	-9	SHRUNK
Methyltransf_23	29	24	24	32	29	24	24	32	5	5	-3	0	-8
Methyltransf_3	1	1	4	3	1	1	4	3	0	-3	-2	-3	-2	SHRUNK
Methyltransf_31	4	6	8	10	4	6	8	10	-2	-4	-6	-2	-4	SHRUNK
Methyltransf_6	1	1	1	4	1	1	1	3	0	0	-2	0	-2
Mpv17_PMP22	5	6	8	8	5	6	8	8	-1	-3	-3	-2	-2	SHRUNK
NACHT	37	29	88	111	37	29	87	111	8	-50	-74	-58	-82	SHRUNK
NAD_binding_1	13	14	16	20	13	14	16	20	-1	-3	-7	-2	-6	SHRUNK
NAD_binding_10	10	13	15	17	10	13	15	17	-3	-5	-7	-2	-4	SHRUNK
NAD_binding_2	5	3	7	4	4	3	7	4	1	-3	0	-4	-1
NAD_binding_4	7	10	15	18	7	10	15	18	-3	-8	-11	-5	-8	SHRUNK
NAD_binding_6	11	11	12	14	11	11	12	13	0	-1	-2	-1	-2
NAD_binding_8	11	11	9	12	11	11	9	12	0	2	-1	2	-1
NAGLU_C	3	2	1	1	3	2	1	1	1	2	2	1	1
NB-ARC	3	2	13	19	3	2	13	19	1	-10	-16	-11	-17	SHRUNK
NMO	6	7	8	6	5	5	7	5	0	-2	0	-2	0
NPP1	1		1	3	1		1	3	1	0	-2	-1	-3
NUDIX	15	15	18	21	15	15	18	21	0	-3	-6	-3	-6	SHRUNK
Na_Ca_ex	18	18	16	26	9	9	8	14	0	1	-5	1	-5
Nitroreductase	2	2	4	3	2	2	4	3	0	-2	-1	-2	-1
NmrA	22	27	63	66	22	27	63	65	-5	-41	-43	-36	-38	SHRUNK
Nucleoporin_FG	11	11	7	10	4	6	4	6	-2	0	-2	2	0
OPT	11	13	14	16	11	12	14	15	-1	-3	-4	-2	-3	SHRUNK
Oxidored_FMN	7	9	17	16	7	8	17	16	-1	-10	-9	-9	-8	SHRUNK
PA	5	7	5	6	5	7	5	6	-2	0	-1	2	1
PA14_2	1	2	2	3	1	2	2	3	-1	-1	-2	0	-1
PALP	12	12	13	15	12	12	13	15	0	-1	-3	-1	-3
PAN_1	1	1	3	6	1	1	3	2	0	-2	-1	-2	-1
PAN_4	5	5	1	8	1	1	1	3	0	0	-2	0	-2
PEP_mutase	2	2	6	6	2	2	5	5	0	-3	-3	-3	-3	SHRUNK
PGAP1	4	4	7	5	4	4	7	5	0	-3	-1	-3	-1
PHD	12	11	14	16	11	10	13	15	1	-2	-4	-3	-5	SHRUNK
PIF1	4		5	3	3		3	2	3	0	1	-3	-2
PAD				3				2	0	0	-2	0	-2
PNP_UDP_1	20	25	51	66	20	25	51	66	-5	-31	-46	-26	-41	SHRUNK
PP-binding	63	69	78	132	21	26	41	52	-5	-20	-31	-15	-26	SHRUNK
PPR_2	2	2	4	2	2	2	4	2	0	-2	0	-2	0
PPR_3	8	10	4	11	6	6	3	6	0	3	0	3	0
Patatin	6	7	6	9	6	7	6	9	-1	0	-3	1	-2
Pectate_lyase_3	12	12	15	20	6	6	8	10	0	-2	-4	-2	-4	SHRUNK
Peptidase_A4	5	4	7	4	4	4	6	4	0	-2	0	-2	0
Peptidase_C14	2	2	3	4	2	2	3	4	0	-1	-2	-1	-2
Peptidase_M20	9	8	10	12	8	8	10	12	0	-2	-4	-2	-4	SHRUNK
Peptidase_M24	10	10	12	11	10	10	12	11	0	-2	-1	-2	-1
Peptidase_M3	2	2	4	5	2	2	4	5	0	-2	-3	-2	-3	SHRUNK
Peptidase_M43	1	1	3	1	1	1	3	1	0	-2	0	-2	0
Peptidase_M49	1	1	4	2	1	1	4	2	0	-3	-1	-3	-1
Peptidase_M4_C	3	2	1	1	3	2	1	1	1	2	2	1	1
Peptidase_S10	4	5	7	7	4	5	7	7	-1	-3	-3	-2	-2	SHRUNK
Peptidase_S58	3	3	2	5	3	3	2	5	0	1	-2	1	-2
Peptidase_S8	20	24	54	44	20	24	54	44	-4	-34	-24	-30	-20	SHRUNK
Peptidase_S9	4	5	5	6	4	5	5	6	-1	-1	-2	0	-1
Phe_hydrox_dim	3	3	4	5	3	3	4	5	0	-1	-2	-1	-2
Pectinesterase			1	2			1	2	0	-1	-2	-1	-2
PepX_C			2	2			2	2	0	-2	-2	-2	-2	SHRUNK
PhyH	5	5	7	9	5	5	7	9	0	-2	-4	-2	-4	SHRUNK
Pkinase	117	128	134	152	109	118	126	144	-9	-17	-35	-8	-26	SHRUNK
Peptidase_M10			2	3			2	3	0	-2	-3	-2	-3	SHRUNK
Polyketide_cyc2	1	1	1	3	1	1	1	3	0	0	-2	0	-2
Polysacc_deac_1	4	4	6	4	4	4	6	4	0	-2	0	-2	0
Peptidase_S15			2	1			2	1	0	-2	-1	-2	-1
Pribosyltran	8	8	10	8	8	8	10	8	0	-2	0	-2	0
Pro-kuma_activ	4	5	14	9	4	5	14	9	-1	-10	-5	-9	-4	SHRUNK
Pro_CA	6	6	10	10	6	6	10	10	0	-4	-4	-4	-4	SHRUNK
PrpF	1	1	3	4	1	1	3	3	0	-2	-2	-2	-2	SHRUNK
Pyr_redox	14	14	16	19	14	14	16	19	0	-2	-5	-2	-5	SHRUNK
Pyr_redox_2	15	17	19	26	15	15	18	24	0	-3	-9	-3	-9	SHRUNK
Pyr_redox_3	10	11	23	22	10	11	23	22	-1	-13	-12	-12	-11	SHRUNK
Pyridoxal_deC	5	6	8	7	5	6	8	7	-1	-3	-2	-2	-1
Pyrophosphatase	1	2	3	3	1	2	3	3	-1	-2	-2	-1	-1
RHS_repeat		2	5			1	3		-1	-3	0	-2	1
RCC1	9	9	7	15	3	3	2	5	0	1	-2	1	-2
RNase_H	3	2	5	6	3	2	5	6	1	-2	-3	-3	-4	SHRUNK
RRM_1	85	83	85	82	53	52	55	52	1	-2	1	-3	0
RRM_6	8	9	8	11	7	8	7	10	-1	0	-3	1	-2
RTA1	11	10	16	19	10	10	16	19	0	-6	-9	-6	-9	SHRUNK
Rad51	2		2	3	2		2	3	2	0	-1	-2	-3
Response_reg	13	13	16	14	13	13	15	14	0	-2	-1	-2	-1
Rhodanese	10	12	11	13	9	11	10	12	-2	-1	-3	1	-1
Ribonuc_L-PSP	5	5	11	10	5	5	11	10	0	-6	-5	-6	-5	SHRUNK
Ribonuclease_T2	3	3	4	5	3	3	4	5	0	-1	-2	-1	-2
RVT_1			1	2			1	2	0	-1	-2	-1	-2
SET	15	15	19	17	15	15	19	17	0	-4	-2	-4	-2	SHRUNK
SGL	2	2	3	6	2	2	3	6	0	-1	-4	-1	-4
SNF2_N	27	26	29	29	27	26	29	29	1	-2	-2	-3	-3	SHRUNK
SPRY	3	4	7	3	3	4	7	3	-1	-4	0	-3	1
SPX	11	7	12	11	8	5	9	8	3	-1	0	-4	-3
Saccharop_dh	3	2	5	3	2	2	5	3	0	-3	-1	-3	-1
SnoaL	1	1	8	5	1	1	8	5	0	-7	-4	-7	-4	SHRUNK
SnoaL_2	3	3	1	6	3	3	1	6	0	2	-3	2	-3
SnoaL_4	4	4	5	6	4	4	5	6	0	-1	-2	-1	-2
Solute_trans_a	2	2	3	4	2	2	3	4	0	-1	-2	-1	-2
Sugar_tr	64	68	87	95	61	64	81	91	-3	-20	-30	-17	-27	SHRUNK
Sulfatase	5	5	10	9	5	5	10	9	0	-5	-4	-5	-4	SHRUNK
Sulfate_transp	5	5	7	6	5	5	7	6	0	-2	-1	-2	-1
SpvB			1	3			1	3	0	-1	-3	-1	-3
TPP_enzyme_C	5	5	8	9	5	5	8	9	0	-3	-4	-3	-4	SHRUNK
TPP_enzyme_M	5	5	8	9	5	5	8	9	0	-3	-4	-3	-4	SHRUNK
TPP_enzyme_N	5	5	8	9	5	5	8	9	0	-3	-4	-3	-4	SHRUNK
TPR_1	26	20	19	19	17	14	14	15	3	3	2	0	-1
TPR_10	5	4	14	25	4	3	9	15	1	-5	-11	-6	-12	SHRUNK
TPR_11	31	24	34	34	22	17	24	24	5	-2	-2	-7	-7	SHRUNK
TPR_12	8	6	38	54	6	5	18	28	1	-12	-22	-13	-23	SHRUNK
TPR_2	9	10	14	15	9	9	14	13	0	-5	-4	-5	-4	SHRUNK
TPR_7	1	2	2	3	1	2	2	3	-1	-1	-2	0	-1
TPR_9	1	2	2	4	1	2	2	3	-1	-1	-2	0	-1
Tetraspannin		2				2			-2	0	0	2	2
TauD	16	14	19	16	16	14	19	16	2	-3	0	-5	-2
Terpene_synth_C	2	4	3	6	2	4	3	6	-2	-1	-4	1	-2
Thioredoxin	15	15	16	17	12	12	13	14	0	-1	-2	-1	-2
Trp_halogenase		4	2	3		2	1	2	-2	-1	-2	1	0
Transferase	5	6	16	13	5	6	15	12	-1	-10	-7	-9	-6	SHRUNK
Transp_cyt_pur	4	4	6	7	4	4	6	7	0	-2	-3	-2	-3	SHRUNK
Tannase			3	2			3	2	0	-3	-2	-3	-2	SHRUNK
TcdB_toxin_midC			1	3			1	3	0	-1	-3	-1	-3
TcdB_toxin_midN			1	4			1	4	0	-1	-4	-1	-4
UbiA	4	5	6	7	4	5	6	7	-1	-2	-3	-1	-2
VWA_3	1	2	3	3	1	2	3	3	-1	-2	-2	-1	-1
UPF0157			1	2			1	2	0	-1	-2	-1	-2
WD40	420	435	539	609	112	117	138	143	-5	-26	-31	-21	-26	SHRUNK
WSC	24	20	24	28	13	9	12	16	4	1	-3	-3	-7
UbiD			3	2			3	2	0	-3	-2	-3	-2	SHRUNK
Whi5	1	2	2	3	1	2	2	3	-1	-1	-2	0	-1
XRN_N	3		2	2	3		2	2	3	1	1	-2	-2
YCII	1	1	1	3	1	1	1	3	0	0	-2	0	-2
Zip	6	6	7	10	6	6	7	9	0	-1	-3	-1	-3
Zn_clus	195	178	264	299	190	173	261	293	17	-71	-103	-88	-120	SHRUNK
adh_short	108	110	159	178	107	109	157	176	-2	-50	-69	-48	-67	SHRUNK
adh_short_C2	17	17	21	20	17	17	21	20	0	-4	-3	-4	-3	SHRUNK
bZIP_1	17	14	18	20	17	14	18	20	3	-1	-3	-4	-6
ketoacyl-synt	16	17	23	27	15	17	23	27	-2	-8	-12	-6	-10	SHRUNK
p450	75	77	71	134	70	72	68	122	-2	2	-52	4	-50
ubiquitin	15	13	12	13	12	10	10	10	2	2	2	0	0
zf-C2H2	19	14	21	28	14	9	15	19	5	-1	-5	-6	-10
zf-C2H2_4	26	18	25	33	15	10	14	19	5	1	-4	-4	-9
zf-C3HC4_2	16	15	14	16	16	15	14	16	1	2	0	1	-1
zf-CCCH	13	11	10	10	11	9	8	8	2	3	3	1	1
zf-CCHC	27	1	29	26	6	1	7	6	5	-1	0	-6	-5
zf-H2C2_2	31	30	37	38	21	20	28	24	1	-7	-3	-8	-4	SHRUNK
zf-MYND	9	11	8	9	9	11	8	9	-2	1	0	3	2
zf-RING_2	15	13	17	17	15	13	17	17	2	-2	-2	-4	-4	SHRUNK
zf-met	2	2	4	3	2	2	4	3	0	-2	-1	-2	-1
Note: only pfam domains, for which Trichoderma longibrachiatum SMF2 has a protein number difference >=2 or <= -2 compared to at least one of the other three Trichoderma species, were shown.
Domains, for which Tl and Tr both have a protein number difference <= -2 compared to both Ta and Tv, were marked as "SHRUNK".
Most shurnken domains, as stated in the main text, were shown in red.

## Sheet: Table S5
Table S5. Homolog gene families of four Trichoderma genomes.
Homolog family id	ortho_spec_num	ortho_tag1 (presence "1" or absence "0" in the order "Tl_Tr_Ta_Tv")	ortho_tag2 (homolog number in the order "Tl|Tr|Ta|Tv")	Homologs (nr) in Trichoderma longibrachiatum	Homologs in Trichoderma reesei	Homologs in Trichoderma atroviride	Homologs in Trichoderma virens
TRI4_10000	4	1111	7|9|13|18	SMF2FGGW_100277.1|SMF2FGGW_102078.1|SMF2FGGW_101831.1|SMF2FGGW_108914.1|SMF2FGGW_104387.1|SMF2FGGW_108157.1|SMF2FGGW_100625.1	estExt_GeneWisePlus.C_10249|e_gw1.15.179.1|fgenesh5_pg.C_scaffold_7000073|e_gw1.7.519.1|e_gw1.17.241.1|e_gw1.6.379.1|e_gw1.5.446.1|e_gw1.6.2.1|e_gw1.15.181.1	Triat1.e_gw1.1.952.1|Triat1.fgenesh1_pm.C_scaffold_15000012|estExt_Genewise1Plus.C_contig_130600|Triat1.estExt_fgenesh1_pg.C_200005|Triat1.e_gw1.15.5.1|estExt_Genewise1Plus.C_contig_210166|Triat1.e_gw1.2.546.1|estExt_Genewise1Plus.C_contig_260320|fgenesh1_pm.contig_27_#_546|estExt_Genewise1Plus.C_contig_273329|Triat1.e_gw1.9.574.1|estExt_Genewise1Plus.C_contig_150125|estExt_fgenesh1_pm.C_contig_1…	e_gw1.58.4.1|Trive1.e_gw1.17.461.1|Trive1.fgenesh1_pg.C_scaffold_8000021|e_gw1.89.418.1|Trive1.e_gw1.63.6.1|e_gw1.89.742.1|Trive1.e_gw1.1.1544.1|Trive1.e_gw1.55.8.1|Trive1.fgenesh1_pm.C_scaffold_1000145|Trive1.fgenesh1_pg.C_scaffold_4000003|Trive1.e_gw1.26.86.1|Trive1.e_gw1.18.434.1|Trive1.e_gw1.5.958.1|fgenesh1_pm.79_#_23|Trive1.e_gw1.18.431.1|fgenesh1_pm.6_#_609|fgenesh1_pg.86_#_309|e_gw1.6.754…
TRI4_10001	4	1111	4|7|10|14	SMF2FGGW_105281.1|SMF2FGGW_105038.1|SMF2FGGW_105274.1|SMF2FGGW_105275.1	fgenesh5_pg.C_scaffold_3000314|fgenesh5_pg.C_scaffold_5000115|e_gw1.17.274.1|e_gw1.3.589.1|e_gw1.5.468.1|e_gw1.9.376.1|e_gw1.11.357.1	estExt_Genewise1Plus.C_contig_231097|gw1.22.1050.1|estExt_Genewise1Plus.C_contig_180251|Triat1.e_gw1.2.1900.1|estExt_Genewise1Plus.C_contig_230604|estExt_fgenesh1_pm.C_contig_240652|estExt_Genewise1Plus.C_contig_210823|Triat1.gw1.17.310.1|Triat1.e_gw1.17.480.1|estExt_Genewise1Plus.C_contig_200321	estExt_fgenesh1_pm.C_740027|Trive1.e_gw1.16.298.1|e_gw1.6.1482.1|Trive1.e_gw1.16.302.1|gw1.92.1076.1|fgenesh1_pm.91_#_75|e_gw1.88.715.1|fgenesh1_pg.82_#_114|fgenesh1_pm.84_#_130|e_gw1.82.2.1|gw1.87.690.1|estExt_fgenesh1_pg.C_820104|e_gw1.92.1061.1|Trive1.e_gw1.20.169.1
TRI4_10002	4	1111	4|4|6|20	SMF2FGGW_101152.1|SMF2FGGW_104988.1|SMF2FGGW_102283.1|SMF2FGGW_107229.1	estExt_fgenesh5_pg.C_50180|fgenesh5_pg.C_scaffold_26000020|e_gw1.4.319.1|e_gw1.22.141.1	estExt_Genewise1Plus.C_contig_261417|Triat1.estExt_Genewise1Plus.C_81013|estExt_Genewise1Plus.C_contig_251115|Triat1.fgenesh1_pg.C_scaffold_9000087|estExt_Genewise1Plus.C_contig_140341|fgenesh1_pm.contig_22_#_236	gw1.50.12.1|gw1.82.452.1|e_gw1.79.1.1|e_gw1.84.13.1|e_gw1.88.15.1|gw1.2.33.1|gw1.4.26.1|gw1.77.194.1|e_gw1.90.1033.1|e_gw1.91.21.1|Genemark.8477_g|e_gw1.90.1022.1|e_gw1.74.150.1|e_gw1.3.24.1|e_gw1.5.43.1|Genemark.9977_g|estExt_Genewise1.C_820251|e_gw1.5.35.1|gw1.79.5.1|estExt_Genemark.C_10703
TRI4_10003	4	1111	8|8|7|10	SMF2FGGW_100577.1|SMF2FGGW_102934.1|SMF2FGGW_102467.1|SMF2FGGW_104413.1|SMF2FGGW_109125.1|SMF2FGGW_108541.1|SMF2FGGW_102495.1|SMF2FGGW_102496.1	estExt_GeneWisePlus.C_10769|e_gw1.5.469.1|estExt_GeneWisePlus.C_50532|e_gw1.46.5.1|e_gw1.1.46.1|fgenesh5_pg.C_scaffold_20000158|estExt_fgenesh5_pg.C_200023|estExt_GeneWisePlus.C_460033	fgenesh1_pg.contig_13_#_234|Triat1.estExt_fgenesh1_pg.C_170092|Triat1.fgenesh1_pg.C_scaffold_5000434|Triat1.ZAN_estExt_fgenesh1_pg.C_100348|Triat1.ZAN_estExt_Genewise1Plus.C_51444|e_gw1.27.1818.1|estExt_fgenesh1_pm.C_contig_260003	fgenesh1_pm.68_#_7|Trive1.estExt_fgenesh1_pg.C_120148|Genemark.8414_g|Trive1.fgenesh1_pm.C_scaffold_2000177|fgenesh1_pm.71_#_44|Trive1.e_gw1.17.467.1|Trive1.e_gw1.30.9.1|Trive1.e_gw1.7.20.1|estExt_fgenesh1_pg.C_850027|e_gw1.74.95.1
TRI4_10004	4	1111	4|4|10|15	SMF2FGGW_101095.1|SMF2FGGW_105489.1|SMF2FGGW_108547.1|SMF2FGGW_109127.1	e_gw1.20.174.1|e_gw1.46.3.1|estExt_fgenesh1_pm.C_240021|estExt_fgenesh5_pg.C_260087	Triat1.e_gw1.11.657.1|Triat1.e_gw1.11.660.1|Triat1.gw1.11.659.1|Triat1.e_gw1.5.781.1|estExt_Genemark.C_contig_230253|estExt_Genewise1Plus.C_contig_130577|Triat1.estExt_Genewise1Plus.C_71326|Triat1.e_gw1.11.671.1|Triat1.e_gw1.1.2949.1|Triat1.e_gw1.5.1298.1	Trive1.fgenesh1_pg.C_scaffold_44000001|Trive1.gw1.6.505.1|Trive1.e_gw1.37.1.1|Trive1.fgenesh1_pg.C_scaffold_41000013|Trive1.fgenesh1_pg.C_scaffold_12000240|Trive1.fgenesh1_pg.C_scaffold_22000020|Trive1.fgenesh1_pg.C_scaffold_3000753|Trive1.fgenesh1_pg.C_scaffold_19000036|Trive1.fgenesh1_pg.C_scaffold_17000179|Trive1.e_gw1.12.636.1|fgenesh1_pg.75_#_64|Genemark.6023_g|fgenesh1_pm.74_#_56|gw1.80.399…
TRI4_10005	4	1111	5|6|6|13	SMF2FGGW_100417.1|SMF2FGGW_108118.1|SMF2FGGW_102745.1|SMF2FGGW_104097.1|SMF2FGGW_100582.1	e_gw1.1.19.1|e_gw1.8.424.1|e_gw1.2.666.1|e_gw1.7.535.1|e_gw1.10.7.1|e_gw1.17.7.1	estExt_fgenesh1_pm.C_contig_260587|Triat1.e_gw1.5.23.1|Triat1.e_gw1.1.32.1|estExt_Genewise1.C_contig_200460|estExt_Genemark.C_contig_250207|estExt_fgenesh1_pm.C_contig_140206	fgenesh1_pm.55_#_2|fgenesh1_pm.89_#_159|Trive1.gw1.34.111.1|Trive1.fgenesh1_pm.C_scaffold_41000003|Trive1.e_gw1.5.448.1|fgenesh1_pm.75_#_51|Trive1.e_gw1.8.890.1|fgenesh1_pm.1_#_4|e_gw1.78.247.1|fgenesh1_pg.6_#_154|e_gw1.81.437.1|fgenesh1_pm.2_#_458|fgenesh1_pm.5_#_178
TRI4_10006	4	1111	7|7|8|7	SMF2FGGW_100965.1|SMF2FGGW_104590.1|SMF2FGGW_102504.1|SMF2FGGW_103305.1|SMF2FGGW_101064.1|SMF2FGGW_101594.1|SMF2FGGW_107670.1	estExt_GeneWisePlus.C_60103|e_gw1.5.460.1|estExt_GeneWisePlus.C_80718|estExt_Genewise1.C_80804|estExt_GeneWisePlus.C_310001|estExt_GeneWisePlus.C_350035|estExt_GeneWisePlus.C_210285	Triat1.estExt_fgenesh1_pg.C_30371|Triat1.fgenesh1_pg.C_scaffold_4000763|Triat1.e_gw1.17.467.1|Triat1.gw1.13.442.1|estExt_Genewise1.C_contig_260455|estExt_fgenesh1_pm.C_contig_250326|estExt_Genemark.C_contig_120067|estExt_Genemark.C_contig_160029	Trive1.e_gw1.35.62.1|Trive1.fgenesh1_pg.C_scaffold_8000069|Trive1.e_gw1.6.1034.1|Trive1.estExt_Genewise1.C_40253|Trive1.estExt_Genewise1.C_60422|Genemark.2297_g|Trive1.estExt_Genewise1.C_10553
TRI4_10007	4	1111	5|4|4|4	SMF2FGGW_100082.1|SMF2FGGW_104437.1|SMF2FGGW_108230.1|SMF2FGGW_102188.1|SMF2FGGW_102189.1	fgenesh1_pm.C_scaffold_24000056|fgenesh1_pm.C_scaffold_27000037|fgenesh5_pg.C_scaffold_9000188|fgenesh5_pg.C_scaffold_4000455	estExt_Genemark.C_contig_270555|estExt_Genewise1.C_contig_290310|estExt_Genemark.C_contig_230443|estExt_Genemark.C_contig_270772	e_gw1.77.8.1|Genemark.2155_g|e_gw1.92.587.1|estExt_Genewise1Plus.C_901014
TRI4_10008	4	1111	3|4|2|8	SMF2FGGW_102074.1|SMF2FGGW_107199.1|SMF2FGGW_105017.1	e_gw1.1.86.1|e_gw1.3.612.1|fgenesh5_pg.C_scaffold_11000319|kg2.C_scaffold_22000031	estExt_Genewise1.C_contig_261431|Triat1.gw1.10.635.1	e_gw1.68.7.1|fgenesh1_pg.6_#_868|Trive1.fgenesh1_pg.C_scaffold_11000298|Trive1.e_gw1.21.170.1|Trive1.e_gw1.60.1.1|fgenesh1_pm.88_#_226|fgenesh1_pg.85_#_286|Trive1.vse_fgenesh1_pg.C_scaffold_4000529
TRI4_10009	4	1111	4|4|4|4	SMF2FGGW_101376.1|SMF2FGGW_105041.1|SMF2FGGW_104252.1|SMF2FGGW_102748.1	estExt_fgenesh1_pm.C_70105|estExt_GeneWisePlus.C_140158|e_gw1.3.562.1|estExt_fgenesh5_pg.C_170047	estExt_fgenesh1_pg.C_contig_271280|estExt_fgenesh1_pm.C_contig_280477|estExt_fgenesh1_pg.C_contig_220290|Triat1.estExt_Genewise1.C_150135	estExt_Genewise1Plus.C_20100|Trive1.estExt_Genewise1Plus.C_30582|Trive1.e_gw1.11.676.1|Trive1.fgenesh1_pg.C_scaffold_10000179
TRI4_10010	4	1111	4|4|4|4	SMF2FGGW_104129.1|SMF2FGGW_109233.1|SMF2FGGW_104443.1|SMF2FGGW_104932.1	estExt_GeneWisePlus.C_11310|fgenesh5_pg.C_scaffold_29000003|e_gw1.8.68.1|estExt_GeneWisePlus.C_160157	Triat1.estExt_Genewise1Plus.C_100199|Triat1.e_gw1.5.831.1|Triat1.e_gw1.12.1047.1|Triat1.estExt_Genewise1.C_30543	Trive1.estExt_Genewise1Plus.C_20011|Trive1.fgenesh1_pm.C_scaffold_24000005|Trive1.fgenesh1_pm.C_scaffold_6000258|Trive1.e_gw1.2.84.1
TRI4_10011	4	1111	3|3|4|4	SMF2FGGW_100233.1|SMF2FGGW_106199.1|SMF2FGGW_104278.1	estExt_Genewise1.C_70352|e_gw1.19.216.1|estExt_fgenesh5_pg.C_90015	Triat1.estExt_Genewise1Plus.C_80217|Triat1.VSE_fgenesh1_pg.C_scaffold_1000358|Triat1.e_gw1.7.762.1|estExt_fgenesh1_kg.C_contig_270661	e_gw1.59.5.1|Trive1.estExt_Genewise1Plus.C_71067|fgenesh1_pm.89_#_305|fgenesh1_pm.2_#_63
TRI4_10012	4	1111	3|2|4|4	SMF2FGGW_101755.1|SMF2FGGW_102254.1|SMF2FGGW_102274.1	e_gw1.4.608.1|e_gw1.25.8.1	estExt_Genewise1Plus.C_contig_273426|gw1.18.734.1|Triat1.e_gw1.9.595.1|estExt_Genewise1Plus.C_contig_271010	estExt_Genewise1Plus.C_820491|e_gw1.6.1485.1|gw1.1.1370.1|Trive1.gw1.9.34.1
TRI4_10013	4	1111	3|3|4|3	SMF2FGGW_103693.1|SMF2FGGW_106434.1|SMF2FGGW_106052.1	e_gw1.38.41.1|gw1.3.579.1|gw1.2.687.1	estExt_fgenesh1_pg.C_contig_230345|estExt_fgenesh1_pm.C_contig_220256|fgenesh1_pm.contig_19_#_92|e_gw1.14.271.1	e_gw1.87.283.1|Trive1.e_gw1.19.19.1|e_gw1.3.1336.1
TRI4_10014	4	1111	4|3|2|4	SMF2FGGW_101726.1|SMF2FGGW_103095.1|SMF2FGGW_105527.1|SMF2FGGW_104440.1	estExt_fgenesh5_pg.C_160247|estExt_GeneWisePlus.C_250195|estExt_GeneWisePlus.C_240293	estExt_Genewise1Plus.C_contig_230988|Triat1.estExt_fgenesh1_pm.C_40471	Trive1.e_gw1.4.635.1|Trive1.fgenesh1_pg.C_scaffold_14000220|Trive1.fgenesh1_pm.C_scaffold_12000206|Trive1.fgenesh1_pm.C_scaffold_24000006
TRI4_10015	4	1111	3|3|3|3	SMF2FGGW_103499.1|SMF2FGGW_106080.1|SMF2FGGW_104898.1	estExt_fgenesh5_pg.C_130159|e_gw1.2.175.1|estExt_fgenesh5_pg.C_160150	estExt_fgenesh1_kg.C_contig_190225|estExt_fgenesh1_kg.C_contig_220063|Triat1.estExt_fgenesh1_pm.C_60217	estExt_fgenesh1_pg.C_910076|Trive1.estExt_Genewise1Plus.C_21534|Trive1.estExt_Genewise1.C_30357
TRI4_10016	4	1111	3|3|3|3	SMF2FGGW_103279.1|SMF2FGGW_108304.1|SMF2FGGW_107095.1	e_gw1.6.413.1|fgenesh1_pm.C_scaffold_30000038|e_gw1.28.19.1	estExt_fgenesh1_pm.C_contig_160103|Triat1.e_gw1.3.608.1|fgenesh1_pm.contig_26_#_45	estExt_Genewise1Plus.C_830276|Trive1.e_gw1.3.50.1|Trive1.e_gw1.1.71.1
TRI4_10017	4	1111	3|3|3|3	SMF2FGGW_101077.1|SMF2FGGW_106089.1|SMF2FGGW_105973.1	estExt_GeneWisePlus.C_20933|e_gw1.26.152.1|estExt_Genewise1.C_180157	estExt_fgenesh1_pm.C_contig_220076|Triat1.estExt_fgenesh1_pg.C_30543|estExt_Genewise1.C_contig_160559	Trive1.estExt_Genewise1Plus.C_150624|Trive1.fgenesh1_pg.C_scaffold_8000439|Trive1.estExt_fgenesh1_pm.C_140011
TRI4_10018	3	1110	8|2|2|0	SMF2FGGW_100508.1|SMF2FGGW_102680.1|SMF2FGGW_103104.1|SMF2FGGW_103122.1|SMF2FGGW_101770.1|SMF2FGGW_100587.1|SMF2FGGW_108605.1|SMF2FGGW_100567.1	gw1.1.2132.1|gw1.37.96.1	Triat1.gw1.18.167.1|Triat1.gw1.20.120.1	_
TRI4_10019	4	1111	3|3|3|3	SMF2FGGW_105209.1|SMF2FGGW_108405.1|SMF2FGGW_108399.1	estExt_fgenesh5_pg.C_20066|estExt_GeneWisePlus.C_20120|e_gw1.4.653.1	Triat1.estExt_fgenesh1_pm.C_20171|Triat1.e_gw1.1.1214.1|estExt_Genemark.C_contig_260644	Trive1.e_gw1.1.97.1|Trive1.e_gw1.9.521.1|Trive1.estExt_Genewise1.C_11379
TRI4_10020	4	1111	2|2|3|4	SMF2FGGW_105222.1|SMF2FGGW_106844.1	e_gw1.10.402.1|e_gw1.4.650.1	estExt_fgenesh1_pm.C_contig_270610|estExt_fgenesh1_pm.C_contig_280057|estExt_fgenesh1_pm.C_contig_190108	estExt_Genewise1Plus.C_840186|Trive1.e_gw1.2.1461.1|Trive1.fgenesh1_pm.C_scaffold_9000087|Trive1.fgenesh1_pm.C_scaffold_52000001
TRI4_10021	4	1111	3|3|2|3	SMF2FGGW_102569.1|SMF2FGGW_104994.1|SMF2FGGW_107443.1	estExt_GeneWisePlus.C_30492|e_gw1.5.8.1|e_gw1.10.367.1	estExt_Genemark.C_contig_280197|Triat1.estExt_fgenesh1_pg.C_140277	estExt_fgenesh1_pg.C_870342|Trive1.e_gw1.4.20.1|Trive1.fgenesh1_pg.C_scaffold_21000125
TRI4_10022	4	1111	1|1|4|4	SMF2FGGW_103103.1	fgenesh5_pg.C_scaffold_1000813	estExt_Genemark.C_contig_280392|Triat1.e_gw1.9.23.1|estExt_Genemark.C_contig_240117|estExt_Genemark.C_contig_230088	estExt_Genemark.C_850078|Genemark.4816_g|estExt_Genemark.C_10426|estExt_Genemark.C_20473
TRI4_10023	4	1111	2|2|3|3	SMF2FGGW_103752.1|SMF2FGGW_104452.1	estExt_GeneWisePlus.C_290016|estExt_GeneWisePlus.C_330006	e_gw1.15.459.1|Triat1.fgenesh1_pm.C_scaffold_5000038|estExt_Genewise1Plus.C_contig_210069	Trive1.e_gw1.22.4.1|Trive1.e_gw1.8.879.1|estExt_fgenesh1_pg.C_780101
TRI4_10024	3	1011	4|0|1|5	SMF2FGGW_109319.1|SMF2FGGW_109355.1|SMF2FGGW_109346.1|SMF2FGGW_109337.1	_	estExt_Genewise1.C_contig_180399	e_gw1.71.143.1|Genemark.5725_g|e_gw1.71.146.1|Genemark.5723_g|e_gw1.71.144.1
TRI4_10025	4	1111	2|2|3|2	SMF2FGGW_101953.1|SMF2FGGW_109104.1	estExt_fgenesh5_pg.C_190195|estExt_Genewise1.C_280001	estExt_fgenesh1_pm.C_contig_200363|estExt_Genewise1.C_contig_130258|Triat1.fgenesh1_pm.C_scaffold_1000025	Trive1.e_gw1.10.43.1|Trive1.e_gw1.4.67.1
TRI4_10026	4	1111	2|2|3|2	SMF2FGGW_107979.1|SMF2FGGW_108031.1	estExt_fgenesh1_pm.C_120125|estExt_GeneWisePlus.C_80021	Triat1.estExt_Genewise1Plus.C_41075|Triat1.e_gw1.4.669.1|Triat1.estExt_Genewise1Plus.C_30023	estExt_fgenesh1_pm.C_50009|Trive1.fgenesh1_pm.C_scaffold_5000227
TRI4_10027	4	1111	2|2|2|3	SMF2FGGW_102983.1|SMF2FGGW_109108.1	estExt_GeneWisePlus.C_190306|e_gw1.10.368.1	estExt_fgenesh1_pm.C_contig_280109|Triat1.estExt_fgenesh1_pm.C_80111	Trive1.fgenesh1_pg.C_scaffold_10000424|Trive1.gw1.21.175.1|Trive1.e_gw1.42.54.1
TRI4_10028	4	1111	2|2|2|3	SMF2FGGW_103266.1|SMF2FGGW_107151.1	estExt_fgenesh5_pg.C_60038|e_gw1.5.72.1	Triat1.VSE_fgenesh1_pg.C_scaffold_2001018|Triat1.VSE_fgenesh1_pg.C_scaffold_7000461	fgenesh1_pm.79_#_65|Trive1.e_gw1.1.1661.1|Trive1.gw1.13.42.1
TRI4_10029	4	1111	2|3|2|2	SMF2FGGW_100811.1|SMF2FGGW_102727.1	e_gw1.6.418.1|fgenesh5_pg.C_scaffold_16000071|estExt_Genewise1.C_150127	estExt_fgenesh1_pm.C_contig_210090|fgenesh1_pm.contig_19_#_318	Trive1.fgenesh1_pg.C_scaffold_2000739|Trive1.fgenesh1_pg.C_scaffold_26000079
TRI4_10030	4	1111	1|2|4|2	SMF2FGGW_106814.1	e_gw1.10.345.1|e_gw1.7.515.1	estExt_fgenesh1_pg.C_contig_290020|estExt_fgenesh1_pm.C_contig_220251|estExt_fgenesh1_pm.C_contig_210001|gw1.28.1.1	Trive1.e_gw1.25.227.1|estExt_Genemark.C_60906
TRI4_10031	4	1111	2|2|2|3	SMF2FGGW_104084.1|SMF2FGGW_108628.1	estExt_fgenesh1_pm.C_110006|e_gw1.1.71.1	Triat1.e_gw1.12.1040.1|Triat1.fgenesh1_pg.C_scaffold_10000044	Trive1.fgenesh1_pg.C_scaffold_19000136|Trive1.fgenesh1_pg.C_scaffold_2000023|Trive1.e_gw1.26.89.1
TRI4_10032	4	1111	2|2|1|4	SMF2FGGW_104716.1|SMF2FGGW_105153.1	estExt_Genewise1.C_40661|fgenesh5_pg.C_scaffold_7000427	Triat1.e_gw1.8.887.1	e_gw1.82.117.1|fgenesh1_pm.81_#_104|Genemark.9466_g|Trive1.fgenesh1_pg.C_scaffold_9000179
TRI4_10033	2	1010	8|0|1|0	SMF2FGGW_109323.1|SMF2FGGW_109396.1|SMF2FGGW_109385.1|SMF2FGGW_109383.1|SMF2FGGW_109376.1|SMF2FGGW_109343.1|SMF2FGGW_109334.1|SMF2FGGW_109324.1	_	Triat1.e_gw1.35.10.1	_
TRI4_10034	4	1111	2|1|1|5	SMF2FGGW_109341.1|SMF2FGGW_109350.1	e_gw1.9.687.1	fgenesh1_pm.contig_18_#_124	estExt_fgenesh1_pm.C_710058|estExt_Genewise1Plus.C_710197|estExt_Genewise1Plus.C_710192|estExt_Genewise1Plus.C_710187|estExt_Genewise1Plus.C_710182
TRI4_10035	4	1111	2|2|2|2	SMF2FGGW_106057.1|SMF2FGGW_109085.1	estExt_fgenesh5_pg.C_190214|e_gw1.2.255.1	Triat1.estExt_fgenesh1_pm.C_30573|Triat1.fgenesh1_pm.C_scaffold_8000077	Trive1.e_gw1.19.444.1|Trive1.e_gw1.40.54.1
TRI4_10036	4	1111	2|2|2|2	SMF2FGGW_104410.1|SMF2FGGW_107850.1	e_gw1.1.1239.1|e_gw1.6.400.1	Triat1.e_gw1.12.597.1|Triat1.e_gw1.2.1887.1	e_gw1.6.49.1|Trive1.e_gw1.2.1415.1
TRI4_10037	4	1111	2|2|2|2	SMF2FGGW_101435.1|SMF2FGGW_109222.1	e_gw1.2.653.1|fgenesh5_pg.C_scaffold_12000078	estExt_fgenesh1_pg.C_contig_260926|Triat1.estExt_fgenesh1_pg.C_40244	Trive1.estExt_fgenesh1_pg.C_50453|Trive1.e_gw1.31.1.1
TRI4_10038	4	1111	2|2|2|2	SMF2FGGW_106333.1|SMF2FGGW_107562.1	e_gw1.21.223.1|gw1.3.599.1	estExt_fgenesh1_pm.C_contig_240679|Triat1.estExt_Genewise1Plus.C_81108	fgenesh1_pm.2_#_595|Trive1.gw1.13.366.1
TRI4_10039	4	1111	2|2|2|2	SMF2FGGW_101545.1|SMF2FGGW_102728.1	estExt_GeneWisePlus.C_120360|estExt_GeneWisePlus.C_60593	estExt_Genewise1.C_contig_261113|Triat1.fgenesh1_pm.C_scaffold_4000288	estExt_Genemark.C_60397|Trive1.estExt_Genewise1Plus.C_50853
TRI4_10040	4	1111	2|2|2|2	SMF2FGGW_104527.1|SMF2FGGW_105417.1	estExt_fgenesh1_pm.C_290026|fgenesh5_pg.C_scaffold_4000234	estExt_fgenesh1_pm.C_contig_230453|estExt_Genemark.C_contig_270746	estExt_fgenesh1_pm.C_900120|Trive1.e_gw1.22.148.1
TRI4_10041	4	1111	2|2|2|2	SMF2FGGW_103623.1|SMF2FGGW_108164.1	estExt_fgenesh5_pg.C_50016|fgenesh5_pg.C_scaffold_13000018	Triat1.e_gw1.7.1152.1|Triat1.fgenesh1_pm.C_scaffold_8000076	Trive1.estExt_Genewise1Plus.C_140551|Trive1.estExt_Genewise1Plus.C_200090
TRI4_10042	4	1111	2|2|2|2	SMF2FGGW_105243.1|SMF2FGGW_109304.1	fgenesh1_pm.C_scaffold_30000009|fgenesh5_pg.C_scaffold_24000126	estExt_Genewise1Plus.C_contig_230962|Triat1.e_gw1.13.639.1	Trive1.fgenesh1_pg.C_scaffold_15000067|Trive1.fgenesh1_pg.C_scaffold_24000024
TRI4_10043	4	1111	2|2|2|2	SMF2FGGW_104091.1|SMF2FGGW_106732.1	estExt_fgenesh5_pg.C_10630|estExt_GeneWisePlus.C_110200	estExt_fgenesh1_pg.C_contig_170398|gw1.26.44.1	e_gw1.69.22.1|e_gw1.80.25.1
TRI4_10044	4	1111	2|2|2|2	SMF2FGGW_101030.1|SMF2FGGW_104838.1	estExt_GeneWisePlus.C_160351|e_gw1.8.417.1	estExt_fgenesh1_pm.C_contig_230299|estExt_Genewise1Plus.C_contig_250960	Trive1.e_gw1.12.640.1|Trive1.e_gw1.6.1022.1
TRI4_10045	4	1111	2|2|2|2	SMF2FGGW_104871.1|SMF2FGGW_105380.1	estExt_fgenesh1_pm.C_40092|estExt_fgenesh5_pg.C_160102	estExt_fgenesh1_kg.C_contig_190240|Triat1.estExt_Genewise1.C_13866	Trive1.estExt_Genewise1.C_90779|Trive1.estExt_Genewise1Plus.C_21599
TRI4_10046	4	1111	1|2|3|2	SMF2FGGW_103755.1	e_gw1.19.204.1|e_gw1.5.55.1	estExt_Genemark.C_contig_200291|gw1.21.343.1|estExt_Genemark.C_contig_280281	estExt_fgenesh1_pg.C_890290|gw1.75.11.1
TRI4_10047	4	1111	1|1|3|3	SMF2FGGW_107484.1	e_gw1.1.2131.1	Triat1.e_gw1.13.434.1|Triat1.e_gw1.2.1820.1|Triat1.e_gw1.3.1599.1	e_gw1.88.414.1|e_gw1.93.163.1|e_gw1.1.801.1
TRI4_10048	4	1111	2|2|2|2	SMF2FGGW_103354.1|SMF2FGGW_103504.1	estExt_GeneWisePlus.C_130240|estExt_GeneWisePlus.C_60186	Triat1.fgenesh1_pg.C_scaffold_2000853|Triat1.fgenesh1_pg.C_scaffold_6000459	Trive1.estExt_Genewise1.C_30373|Trive1.e_gw1.1.1568.1
TRI4_10049	4	1111	1|1|5|1	SMF2FGGW_104152.1	e_gw1.15.38.1	estExt_fgenesh1_kg.C_contig_210113|Triat1.fgenesh1_pg.C_scaffold_4000535|estExt_fgenesh1_pm.C_contig_250771|estExt_fgenesh1_pm.C_contig_170344|Triat1.e_gw1.9.145.1	Trive1.e_gw1.17.500.1
TRI4_10050	4	1111	2|2|2|2	SMF2FGGW_104195.1|SMF2FGGW_106597.1	estExt_fgenesh5_pg.C_150175|fgenesh5_pg.C_scaffold_11000272	fgenesh1_kg.contig_22_#_171_#_CBWT_CBYP_CBYT_CCAH_3539_1|Triat1.estExt_Genewise1Plus.C_90635	Trive1.estExt_Genewise1Plus.C_80616|Trive1.e_gw1.17.542.1
TRI4_10051	4	1111	1|1|3|3	SMF2FGGW_100935.1	e_gw1.8.453.1	Triat1.e_gw1.3.1689.1|Triat1.fgenesh1_pg.C_scaffold_13000039|estExt_Genewise1Plus.C_contig_240512	estExt_fgenesh1_pg.C_50246|Trive1.fgenesh1_pg.C_scaffold_16000148|Trive1.estExt_fgenesh1_pg.C_40248
TRI4_10052	4	1111	2|2|2|2	SMF2FGGW_106635.1|SMF2FGGW_107164.1	estExt_GeneWisePlus.C_110377|estExt_GeneWisePlus.C_50107	Triat1.estExt_Genewise1.C_70551|Triat1.estExt_Genewise1Plus.C_71132	Trive1.estExt_Genewise1.C_200211|Trive1.estExt_Genewise1Plus.C_80718
TRI4_10053	4	1111	2|2|2|2	SMF2FGGW_105587.1|SMF2FGGW_106112.1	e_gw1.2.695.1|fgenesh5_pg.C_scaffold_36000002	estExt_Genemark.C_contig_290197|estExt_Genewise1.C_contig_220164	Trive1.e_gw1.3.755.1|Trive1.e_gw1.8.927.1
TRI4_10054	3	1011	1|0|3|4	SMF2FGGW_104606.1	_	estExt_Genemark.C_contig_180168|estExt_Genemark.C_contig_270879|Genemark.6984_g	Genemark.10802_g|gw1.83.491.1|e_gw1.2.1471.1|e_gw1.82.468.1
TRI4_10055	4	1111	2|1|3|2	SMF2FGGW_105921.1|SMF2FGGW_108974.1	fgenesh5_pg.C_scaffold_18000049	estExt_Genewise1.C_contig_160388|Genemark.8889_g|Triat1.estExt_fgenesh1_pg.C_30793	Trive1.fgenesh1_pg.C_scaffold_15000222|Trive1.gw1.2.708.1
TRI4_10056	4	1111	2|2|2|2	SMF2FGGW_100904.1|SMF2FGGW_105069.1	estExt_Genewise1.C_70431|estExt_GeneWisePlus.C_30623	estExt_fgenesh1_pg.C_contig_150115|estExt_Genewise1Plus.C_contig_273130	Trive1.e_gw1.5.449.1|Trive1.fgenesh1_pm.C_scaffold_11000025
TRI4_10057	4	1111	2|2|2|2	SMF2FGGW_104525.1|SMF2FGGW_105338.1	estExt_fgenesh1_pm.C_290025|estExt_fgenesh1_pm.C_40061	Triat1.estExt_Genewise1.C_13994|Triat1.e_gw1.5.914.1	Trive1.estExt_fgenesh2_kg.C_90096|Trive1.e_gw1.22.332.1
TRI4_10058	4	1111	2|2|2|2	SMF2FGGW_103587.1|SMF2FGGW_106724.1	estExt_fgenesh1_pm.C_110052|estExt_GeneWisePlus.C_130072	Triat1.estExt_fgenesh1_pg.C_70091|Triat1.estExt_Genewise1Plus.C_31941	fgenesh1_pg.91_#_81|Trive1.estExt_Genewise1Plus.C_140474
TRI4_10059	4	1111	2|2|2|2	SMF2FGGW_104567.1|SMF2FGGW_107257.1	e_gw1.22.26.1|e_gw1.45.8.1	estExt_fgenesh1_kg.C_contig_160010|Triat1.fgenesh1_pm.C_scaffold_1000423	Trive1.estExt_Genewise1.C_71311|Trive1.e_gw1.8.576.1
TRI4_10060	4	1111	2|2|2|2	SMF2FGGW_103278.1|SMF2FGGW_105255.1	e_gw1.6.87.1|kg2.C_scaffold_30000003	estExt_Genewise1.C_contig_160102|Triat1.e_gw1.2.2099.1	Trive1.e_gw1.1.981.1|Trive1.e_gw1.15.300.1
TRI4_10061	4	1111	2|2|2|2	SMF2FGGW_103251.1|SMF2FGGW_103722.1	estExt_Genewise1.C_60007|estExt_GeneWisePlus.C_330071	estExt_Genewise1.C_contig_251961|Triat1.e_gw1.2.697.1	fgenesh1_pg.6_#_841|Trive1.e_gw1.14.31.1
TRI4_10062	4	1111	2|2|2|2	SMF2FGGW_101289.1|SMF2FGGW_107577.1	estExt_Genewise1.C_210082|fgenesh5_pg.C_scaffold_14000196	estExt_fgenesh1_kg.C_contig_240505|Triat1.e_gw1.3.1868.1	estExt_fgenesh1_kg.C_20186|Trive1.e_gw1.14.417.1
TRI4_10063	4	1111	1|2|2|3	SMF2FGGW_101874.1	e_gw1.28.241.1|e_gw1.28.218.1	estExt_Genewise1Plus.C_contig_251718|Triat1.estExt_fgenesh1_pg.C_200007	estExt_fgenesh1_pm.C_880284|e_gw1.3.422.1|gw1.3.1502.1
TRI4_10064	4	1111	2|2|2|2	SMF2FGGW_102185.1|SMF2FGGW_103555.1	estExt_Genewise1.C_10507|estExt_GeneWisePlus.C_130127	estExt_Genemark.C_contig_250713|estExt_Genewise1Plus.C_contig_190236	Trive1.estExt_Genewise1.C_20822|Trive1.fgenesh1_pg.C_scaffold_14000158
TRI4_10065	4	1111	2|2|2|2	SMF2FGGW_104537.1|SMF2FGGW_107078.1	estExt_GeneWisePlus.C_30666|fgenesh1_pm.C_scaffold_29000031	Triat1.e_gw1.5.872.1|Triat1.fgenesh1_pm.C_scaffold_14000157	Trive1.e_gw1.11.91.1|Trive1.e_gw1.22.167.1
TRI4_10066	4	1111	2|2|2|2	SMF2FGGW_101427.1|SMF2FGGW_108709.1	estExt_GeneWisePlus.C_120137|estExt_GeneWisePlus.C_20691	estExt_Genewise1.C_contig_241377|Triat1.e_gw1.2.550.1	Trive1.estExt_Genewise1.C_51150|Trive1.fgenesh1_pg.C_scaffold_31000057
TRI4_10067	4	1111	2|2|2|2	SMF2FGGW_104505.1|SMF2FGGW_106853.1	estExt_fgenesh5_pg.C_100099|fgenesh5_pg.C_scaffold_29000069	estExt_fgenesh1_pg.C_contig_230497|Triat1.estExt_Genewise1.C_60179	estExt_Genemark.C_780081|estExt_Genewise1Plus.C_840211
TRI4_10068	4	1111	2|2|2|2	SMF2FGGW_105902.1|SMF2FGGW_107188.1	estExt_fgenesh1_pm.C_50035|fgenesh1_pm.C_scaffold_18000004	estExt_fgenesh1_kg.C_contig_220254|Triat1.estExt_Genewise1.C_130528	Trive1.estExt_Genewise1.C_150425|Trive1.estExt_Genewise1Plus.C_200312
TRI4_10069	4	1111	2|2|2|2	SMF2FGGW_108620.1|SMF2FGGW_108621.1	estExt_fgenesh5_pg.C_110013|kg2.C_scaffold_11000005	Triat1.estExt_Genewise1.C_100098|Triat1.estExt_Genewise1Plus.C_100096	Trive1.estExt_Genewise1.C_190370|Trive1.estExt_Genewise1Plus.C_190371
TRI4_10070	4	1111	1|2|3|2	SMF2FGGW_104809.1	fgenesh5_pg.C_scaffold_13000240|estExt_GeneWisePlus.C_130391	Triat1.estExt_fgenesh1_pm.C_60184|Triat1.LUB_estExt_Genewise1Plus.C_60921|Triat1.e_gw1.6.179.1	Trive1.fgenesh1_pm.C_scaffold_3000050|Trive1.e_gw1.3.899.1
TRI4_10071	4	1111	2|2|2|2	SMF2FGGW_101231.1|SMF2FGGW_109139.1	e_gw1.1.181.1|e_gw1.14.346.1	estExt_fgenesh1_pm.C_contig_240264|Triat1.estExt_Genewise1Plus.C_31562	estExt_Genewise1Plus.C_51517|Trive1.e_gw1.4.1304.1
TRI4_10072	4	1111	2|2|2|2	SMF2FGGW_105481.1|SMF2FGGW_108040.1	estExt_GeneWisePlus.C_120481|e_gw1.24.4.1	Triat1.estExt_fgenesh1_pg.C_50371|Triat1.fgenesh1_pm.C_scaffold_4000334	estExt_Genewise1.C_850537|Trive1.estExt_Genewise1Plus.C_50707
TRI4_10073	4	1111	1|1|3|3	SMF2FGGW_101524.1	gw1.12.354.1	estExt_Genewise1Plus.C_contig_260497|Triat1.e_gw1.17.325.1|e_gw1.24.941.1	gw1.1.65.1|gw1.2.752.1|e_gw1.6.830.1
TRI4_10074	4	1111	2|2|2|2	SMF2FGGW_103659.1|SMF2FGGW_108492.1	e_gw1.2.773.1|fgenesh5_pg.C_scaffold_20000111	estExt_Genewise1Plus.C_contig_230204|gw1.25.128.1	fgenesh1_pm.85_#_64|gw1.5.145.1
TRI4_10075	4	1111	2|2|2|2	SMF2FGGW_102239.1|SMF2FGGW_105102.1	estExt_fgenesh5_pg.C_40423|estExt_fgenesh5_pg.C_40500	estExt_fgenesh1_pm.C_contig_220107|Triat1.estExt_fgenesh1_pm.C_10791	Trive1.estExt_fgenesh1_pg.C_90047|Trive1.estExt_fgenesh2_kg.C_90030
TRI4_10076	4	1111	2|2|2|2	SMF2FGGW_105372.1|SMF2FGGW_107141.1	estExt_GeneWisePlus.C_50058|fgenesh5_pg.C_scaffold_4000175	estExt_Genewise1.C_contig_270332|Triat1.fgenesh1_pm.C_scaffold_7000357	Trive1.estExt_Genewise1.C_200161|Trive1.e_gw1.9.66.1
TRI4_10077	4	1111	2|2|1|3	SMF2FGGW_100572.1|SMF2FGGW_103905.1	e_gw1.7.521.1|gw1.1.6.1	estExt_Genewise1Plus.C_contig_273516	Trive1.estExt_Genewise1Plus.C_540018|Trive1.fgenesh1_pg.C_scaffold_40000011|Genemark.6996_g
TRI4_10078	4	1111	2|2|2|2	SMF2FGGW_105277.1|SMF2FGGW_108616.1	estExt_fgenesh5_pg.C_110007|e_gw1.5.628.1	Triat1.e_gw1.7.288.1|estExt_fgenesh1_kg.C_contig_190324	Trive1.fgenesh1_pm.C_scaffold_20000074|Trive1.estExt_fgenesh1_pg.C_190151
TRI4_10079	4	1111	2|2|2|2	SMF2FGGW_106943.1|SMF2FGGW_108932.1	estExt_GeneWisePlus.C_150085|e_gw1.3.69.1	Triat1.estExt_Genewise1Plus.C_14151|Triat1.e_gw1.9.63.1	e_gw1.86.21.1|Trive1.fgenesh1_pm.C_scaffold_33000044
TRI4_10080	4	1111	2|2|2|2	SMF2FGGW_103362.1|SMF2FGGW_107027.1	estExt_GeneWisePlus.C_170155|fgenesh1_pm.C_scaffold_3000200	Triat1.estExt_Genewise1Plus.C_140378|Triat1.estExt_Genewise1Plus.C_150293	estExt_fgenesh1_kg.C_890051|Trive1.estExt_fgenesh1_pg.C_110113
TRI4_10081	4	1111	2|2|2|2	SMF2FGGW_106242.1|SMF2FGGW_109176.1	fgenesh1_pm.C_scaffold_19000063|fgenesh5_pg.C_scaffold_1000453	Triat1.e_gw1.8.957.1|Triat1.estExt_Genewise1Plus.C_120180	Trive1.e_gw1.2.1529.1|Trive1.fgenesh1_pg.C_scaffold_10000416
TRI4_10082	4	1111	2|2|2|2	SMF2FGGW_101596.1|SMF2FGGW_108208.1	estExt_fgenesh5_pg.C_270067|e_gw1.41.6.1	Triat1.estExt_Genewise1Plus.C_110971|Triat1.fgenesh1_pg.C_scaffold_4000761	estExt_fgenesh1_kg.C_30165|e_gw1.1.1400.1
TRI4_10083	4	1111	2|2|2|2	SMF2FGGW_103533.1|SMF2FGGW_108310.1	e_gw1.42.21.1|fgenesh5_pg.C_scaffold_13000122	Triat1.VSE_fgenesh1_pg.C_scaffold_13000130|Triat1.VSE_fgenesh1_pg.C_scaffold_6000467	Trive1.e_gw1.15.539.1|Trive1.e_gw1.3.1458.1
TRI4_10084	4	1111	2|2|2|2	SMF2FGGW_108325.1|SMF2FGGW_109194.1	estExt_fgenesh5_pg.C_420016|e_gw1.37.11.1	estExt_fgenesh1_kg.C_contig_160063|Triat1.fgenesh1_pg.C_scaffold_20000044	Trive1.estExt_Genewise1.C_150316|Trive1.fgenesh1_pm.C_scaffold_27000022
TRI4_10085	3	1011	3|0|1|4	SMF2FGGW_102407.1|SMF2FGGW_108606.1|SMF2FGGW_105047.1	_	gw1.11.176.1	e_gw1.90.928.1|Trive1.fgenesh1_pg.C_scaffold_9000386|e_gw1.5.1585.1|e_gw1.4.1355.1
TRI4_10086	4	1111	2|2|2|2	SMF2FGGW_102771.1|SMF2FGGW_104683.1	estExt_GeneWisePlus.C_70705|e_gw1.17.256.1	estExt_Genewise1Plus.C_contig_273659|Triat1.e_gw1.15.22.1	gw1.81.161.1|gw1.89.25.1
TRI4_10087	3	1110	6|1|1|0	SMF2FGGW_109318.1|SMF2FGGW_109370.1|SMF2FGGW_109356.1|SMF2FGGW_109345.1|SMF2FGGW_109336.1|SMF2FGGW_109386.1	e_gw1.9.358.1	estExt_fgenesh1_kg.C_contig_180074	_
TRI4_10088	3	1011	2|0|1|5	SMF2FGGW_109320.1|SMF2FGGW_109347.1	_	Triat1.e_gw1.42.3.1	gw1.71.210.1|gw1.71.209.1|gw1.71.211.1|gw1.71.212.1|gw1.71.208.1
TRI4_10089	4	1111	2|2|2|2	SMF2FGGW_105545.1|SMF2FGGW_105584.1	estExt_Genewise1.C_160430|e_gw1.27.30.1	estExt_fgenesh1_kg.C_contig_290112|Triat1.e_gw1.5.929.1	Trive1.e_gw1.12.109.1|Trive1.fgenesh1_pg.C_scaffold_3000545
TRI4_10090	4	1111	2|2|2|2	SMF2FGGW_106086.1|SMF2FGGW_108262.1	estExt_GeneWisePlus.C_20917|gw1.30.22.1	estExt_Genewise1Plus.C_contig_160187|Triat1.fgenesh1_pm.C_scaffold_7000073	gw1.83.238.1|Trive1.e_gw1.8.572.1
TRI4_10091	4	1111	2|2|2|2	SMF2FGGW_102645.1|SMF2FGGW_108992.1	estExt_GeneWisePlus.C_80242|e_gw1.9.48.1	fgenesh1_kg.contig_25_#_79_#_contig16225_LC_2656_742|Triat1.fgenesh1_pm.C_scaffold_1000510	fgenesh1_pm.88_#_169|Trive1.estExt_Genewise1.C_61097
TRI4_10092	4	1111	1|2|2|3	SMF2FGGW_105897.1	gw1.7.304.1|e_gw1.18.126.1	gw1.27.1861.1|estExt_fgenesh1_pm.C_contig_280501	Trive1.fgenesh1_pg.C_scaffold_18000023|e_gw1.81.484.1|e_gw1.83.400.1
TRI4_10093	4	1111	1|2|2|2	SMF2FGGW_103834.1	e_gw1.17.344.1|e_gw1.2.890.1	estExt_Genewise1Plus.C_contig_220233|Triat1.e_gw1.15.555.1	Trive1.e_gw1.10.520.1|Trive1.e_gw1.8.616.1
TRI4_10094	4	1111	1|2|2|2	SMF2FGGW_102281.1	e_gw1.4.664.1|gw1.6.415.1	estExt_Genewise1Plus.C_contig_271005|gw1.26.1121.1	gw1.90.584.1|Trive1.e_gw1.1.876.1
TRI4_10095	4	1111	1|1|2|3	SMF2FGGW_109251.1	fgenesh5_pg.C_scaffold_1000665	Triat1.estExt_Genewise1Plus.C_121020|Triat1.e_gw1.21.124.1	Trive1.e_gw1.36.55.1|Trive1.e_gw1.4.31.1|Trive1.e_gw1.3.34.1
TRI4_10096	4	1111	3|1|2|1	SMF2FGGW_100517.1|SMF2FGGW_100616.1|SMF2FGGW_106894.1	e_gw1.44.35.1	Triat1.e_gw1.13.431.1|Triat1.gw1.20.123.1	e_gw1.86.185.1
TRI4_10097	2	0011	0|0|3|4	_	_	estExt_Genewise1Plus.C_contig_270223|fgenesh1_pm.contig_18_#_70|estExt_Genemark.C_contig_270902	gw1.89.76.1|Trive1.fgenesh1_pg.C_scaffold_9000357|Trive1.e_gw1.7.83.1|e_gw1.82.23.1
TRI4_10098	4	1111	1|1|2|3	SMF2FGGW_100213.1	estExt_fgenesh5_pg.C_90034	Triat1.estExt_Genewise1.C_22545|Triat1.VSE_estExt_fgenesh1_pg.C_10753	Trive1.e_gw1.15.531.1|Trive1.e_gw1.7.81.1|Trive1.estExt_Genewise1Plus.C_10529
TRI4_10099	4	1111	1|2|2|2	SMF2FGGW_103839.1	e_gw1.2.200.1|fgenesh5_pg.C_scaffold_17000007	estExt_Genemark.C_contig_220085|Triat1.e_gw1.15.133.1	Trive1.e_gw1.8.606.1|Trive1.fgenesh1_pm.C_scaffold_10000162
TRI4_10100	4	1111	1|1|3|2	SMF2FGGW_108543.1	e_gw1.20.236.1	estExt_Genewise1Plus.C_contig_230059|Triat1.fgenesh1_pg.C_scaffold_2001097|Triat1.estExt_fgenesh1_pm.C_40186	Trive1.e_gw1.12.98.1|Trive1.e_gw1.14.709.1
TRI4_10101	4	1111	1|1|3|2	SMF2FGGW_104177.1	estExt_fgenesh5_pg.C_150186	estExt_fgenesh1_kg.C_contig_260510|Triat1.e_gw1.2.2525.1|Triat1.e_gw1.7.457.1	Trive1.e_gw1.23.238.1|Trive1.e_gw1.3.1068.1
TRI4_10102	4	1111	1|2|2|2	SMF2FGGW_102079.1	estExt_GeneWisePlus.C_10252|fgenesh5_pg.C_scaffold_6000030	Genemark.6699_g|Triat1.e_gw1.1.964.1	Genemark.4914_g|Trive1.gw1.10.804.1
TRI4_10103	4	1111	1|2|2|2	SMF2FGGW_108479.1	estExt_GeneWisePlus.C_200159|kg2.C_scaffold_5000025	estExt_Genewise1Plus.C_contig_220919|Triat1.e_gw1.5.1371.1	estExt_fgenesh1_kg.C_790021|Trive1.estExt_Genewise1.C_120212
TRI4_10104	3	0111	0|1|4|2	_	fgenesh1_pm.C_scaffold_1000402	e_gw1.17.847.1|Triat1.e_gw1.9.122.1|e_gw1.21.65.1|Triat1.fgenesh1_pg.C_scaffold_2000986	fgenesh1_pm.54_#_1|e_gw1.39.17.1
TRI4_10105	4	1111	2|2|1|2	SMF2FGGW_102119.1|SMF2FGGW_103738.1	e_gw1.1.388.1|fgenesh5_pg.C_scaffold_33000024	Triat1.estExt_Genewise1.C_100732	estExt_fgenesh1_kg.C_50213|Trive1.e_gw1.2.897.1
TRI4_10106	4	1111	2|2|1|2	SMF2FGGW_100702.1|SMF2FGGW_103910.1	estExt_GeneWisePlus.C_50808|fgenesh5_pg.C_scaffold_7000496	Triat1.estExt_fgenesh1_kg.C_40050	estExt_fgenesh1_kg.C_10065|estExt_Genemark.C_810204
TRI4_10107	4	1111	2|2|1|2	SMF2FGGW_100858.1|SMF2FGGW_103529.1	e_gw1.7.647.1|fgenesh5_pg.C_scaffold_13000127	estExt_Genemark.C_contig_280491	Trive1.estExt_fgenesh1_pm.C_30117|Trive1.fgenesh1_pm.C_scaffold_18000008
TRI4_10108	4	1111	2|2|2|1	SMF2FGGW_106701.1|SMF2FGGW_103919.1	estExt_GeneWisePlus.C_110262|e_gw1.7.220.1	fgenesh1_kg.contig_22_#_89_#_CBWT_CBYP_CBYT_CCAH_440_1|Triat1.fgenesh1_pg.C_scaffold_16000004	Trive1.estExt_Genewise1Plus.C_80869
TRI4_10109	4	1111	1|2|2|2	SMF2FGGW_107482.1	estExt_GeneWisePlus.C_170192|estExt_GeneWisePlus.C_390048	estExt_fgenesh1_kg.C_contig_180019|fgenesh1_kg.contig_20_#_103_#_CBWT_CBYP_CBYT_CCAH_107_2	estExt_fgenesh1_kg.C_890044|Trive1.estExt_Genewise1.C_110828
TRI4_10110	4	1111	2|2|1|2	SMF2FGGW_100859.1|SMF2FGGW_107287.1	fgenesh5_pg.C_scaffold_22000066|kg2.C_scaffold_7000059	Triat1.fgenesh1_pm.C_scaffold_1000443	fgenesh1_pm.81_#_12|Trive1.e_gw1.7.586.1
TRI4_10111	2	1001	2|0|0|5	SMF2FGGW_109342.1|SMF2FGGW_109351.1	_	_	estExt_Genewise1Plus.C_710176|estExt_Genewise1Plus.C_710196|estExt_Genewise1Plus.C_710181|estExt_Genewise1.C_710187|estExt_Genewise1.C_710192
TRI4_10112	4	1111	1|1|3|2	SMF2FGGW_105287.1	fgenesh5_pg.C_scaffold_5000232	Genemark.291_g|Genemark.3417_g|Triat1.fgenesh1_pg.C_scaffold_3000763	Genemark.2252_g|Genemark.7751_g
TRI4_10113	4	1111	2|1|1|3	SMF2FGGW_100734.1|SMF2FGGW_100735.1	fgenesh5_pg.C_scaffold_15000141	Triat1.estExt_Genewise1Plus.C_90705	gw1.83.489.1|gw1.86.5.1|Trive1.fgenesh1_pg.C_scaffold_17000183
TRI4_10114	4	1111	1|1|1|4	SMF2FGGW_106440.1	fgenesh5_pg.C_scaffold_3000170	Genemark.837_g	Genemark.7963_g|Trive1.fgenesh1_pg.C_scaffold_8000199|Trive1.fgenesh1_pg.C_scaffold_14000125|Trive1.e_gw1.13.482.1
TRI4_10115	4	1111	1|1|2|3	SMF2FGGW_104669.1	fgenesh5_pg.C_scaffold_32000010	Triat1.fgenesh1_pg.C_scaffold_17000256|Genemark.2288_g	Genemark.8380_g|Trive1.fgenesh1_pg.C_scaffold_17000147|fgenesh1_pg.83_#_159
TRI4_10116	4	1111	1|2|2|2	SMF2FGGW_105647.1	estExt_fgenesh5_pg.C_230001|gw1.23.300.1	estExt_fgenesh1_pm.C_contig_290209|estExt_Genewise1Plus.C_contig_130601	estExt_Genemark.C_30497|gw1.74.158.1
TRI4_10117	4	1111	1|2|2|2	SMF2FGGW_100951.1	e_gw1.8.79.1|estExt_fgenesh5_pg.C_80310	estExt_Genewise1Plus.C_contig_250723|Triat1.estExt_Genewise1.C_30803	Trive1.gw1.6.624.1|Trive1.fgenesh1_pg.C_scaffold_6000254
TRI4_10118	4	1111	2|2|1|2	SMF2FGGW_101105.1|SMF2FGGW_101106.1	fgenesh1_pm.C_scaffold_26000037|estExt_fgenesh5_pg.C_260076	Triat1.estExt_fgenesh1_pm.C_30390	fgenesh1_pg.5_#_512|Trive1.fgenesh1_pm.C_scaffold_6000013
TRI4_10119	4	1111	1|2|2|2	SMF2FGGW_104312.1	e_gw1.7.84.1|fgenesh5_pg.C_scaffold_7000163	Triat1.e_gw1.1.3087.1|Triat1.estExt_Genewise1.C_11016	Trive1.estExt_Genewise1.C_50271|Trive1.e_gw1.5.473.1
TRI4_10120	4	1111	2|2|2|1	SMF2FGGW_104499.1|SMF2FGGW_104501.1	e_gw1.29.162.1|gw1.29.68.1	estExt_Genewise1Plus.C_contig_231141|gw1.23.812.1	gw1.78.159.1
TRI4_10121	4	1111	2|2|1|2	SMF2FGGW_104558.1|SMF2FGGW_108320.1	e_gw1.29.182.1|e_gw1.42.28.1	estExt_Genewise1Plus.C_contig_210843	Trive1.fgenesh1_pm.C_scaffold_22000083|Trive1.e_gw1.15.596.1
TRI4_10122	4	1111	1|2|2|2	SMF2FGGW_105004.1	kg2.C_scaffold_3000067|estExt_GeneWisePlus.C_30509	Triat1.e_gw1.14.222.1|estExt_fgenesh1_pg.C_contig_150072	Trive1.e_gw1.13.21.1|Trive1.estExt_Genewise1Plus.C_130832
TRI4_10123	4	1111	1|2|2|2	SMF2FGGW_105077.1	estExt_fgenesh1_pm.C_30164|fgenesh5_pg.C_scaffold_3000373	estExt_Genemark.C_contig_150135|estExt_Genewise1Plus.C_contig_150282	Trive1.e_gw1.11.102.1|estExt_fgenesh1_pg.C_880040
TRI4_10124	4	1111	1|2|2|2	SMF2FGGW_106923.1	e_gw1.3.163.1|e_gw1.3.224.1	e_gw1.27.2407.1|estExt_fgenesh1_pm.C_contig_270029	estExt_Genemark.C_700040|Trive1.e_gw1.33.152.1
TRI4_10125	4	1111	1|2|2|2	SMF2FGGW_107967.1	e_gw1.8.553.1|estExt_GeneWisePlus.C_80052	Triat1.fgenesh1_pm.C_scaffold_3000016|estExt_fgenesh1_kg.C_contig_250020	estExt_fgenesh1_pm.C_50020|Trive1.estExt_Genewise1.C_61339
TRI4_10126	4	1111	1|2|2|2	SMF2FGGW_108486.1	fgenesh5_pg.C_scaffold_20000102|e_gw1.20.151.1	Triat1.fgenesh1_pm.C_scaffold_5000146|Triat1.fgenesh1_pg.C_scaffold_5000498	Trive1.e_gw1.12.856.1|Trive1.e_gw1.12.539.1
TRI4_10127	4	1111	2|2|1|2	SMF2FGGW_108847.1|SMF2FGGW_108848.1	fgenesh5_pg.C_scaffold_1000338|e_gw1.1.282.1	Triat1.estExt_fgenesh1_pm.C_100309	Trive1.fgenesh1_pg.C_scaffold_2000436|estExt_Genemark.C_40449
TRI4_10128	4	1111	1|2|2|2	SMF2FGGW_109235.1	e_gw1.1.1717.1|e_gw1.1.1727.1	Triat1.e_gw1.12.292.1|Triat1.fgenesh1_pm.C_scaffold_12000256	Trive1.estExt_fgenesh1_pg.C_20007|Trive1.e_gw1.2.1024.1
TRI4_10129	4	1111	1|1|3|1	SMF2FGGW_103658.1	e_gw1.2.133.1	estExt_Genewise1Plus.C_contig_251900|Triat1.estExt_fgenesh1_pm.C_80080|estExt_Genewise1Plus.C_contig_140207	e_gw1.5.971.1
TRI4_10130	4	1111	1|1|3|1	SMF2FGGW_100803.1	fgenesh5_pg.C_scaffold_15000078	Triat1.fgenesh1_pg.C_scaffold_6000557|Triat1.fgenesh1_pg.C_scaffold_9000355|Triat1.gw1.8.885.1	Trive1.fgenesh1_pg.C_scaffold_26000096
TRI4_10131	4	1111	1|1|3|1	SMF2FGGW_100856.1	fgenesh5_pg.C_scaffold_7000300	Triat1.e_gw1.5.407.1|Triat1.fgenesh1_pg.C_scaffold_5000120|fgenesh1_pg.contig_23_#_455	fgenesh1_pg.81_#_20
TRI4_10132	3	0111	0|1|3|2	_	estExt_fgenesh5_pg.C_160246	gw1.21.848.1|gw1.28.1126.1|Triat1.e_gw1.2.879.1	Trive1.gw1.12.329.1|gw1.91.914.1
TRI4_10133	4	1111	1|1|2|2	SMF2FGGW_108951.1	gw1.5.600.1	estExt_fgenesh1_kg.C_contig_220231|estExt_Genemark.C_contig_250059	estExt_Genewise1.C_820424|fgenesh1_pm.82_#_79
TRI4_10134	4	1111	1|1|2|2	SMF2FGGW_102447.1	estExt_fgenesh5_pg.C_50376	Triat1.estExt_fgenesh1_pg.C_11328|Triat1.estExt_fgenesh1_pg.C_40663	fgenesh1_pm.91_#_220|Trive1.estExt_fgenesh1_pm.C_70280
TRI4_10135	4	1111	1|1|2|2	SMF2FGGW_102892.1	estExt_Genewise1.C_11713	estExt_fgenesh1_kg.C_contig_290140|Triat1.e_gw1.14.637.1	Trive1.estExt_Genewise1.C_110818|Trive1.fgenesh1_pm.C_scaffold_12000151
TRI4_10136	4	1111	1|1|2|2	SMF2FGGW_100011.1	e_gw1.9.596.1	Triat1.e_gw1.9.338.1|Triat1.fgenesh1_pg.C_scaffold_8000197	Trive1.e_gw1.11.850.1|Trive1.e_gw1.8.285.1
TRI4_10137	4	1111	1|1|2|2	SMF2FGGW_104121.1	fgenesh5_pg.C_scaffold_8000207	Triat1.estExt_fgenesh1_pg.C_30185|Triat1.e_gw1.2.617.1	e_gw1.5.1696.1|e_gw1.6.1475.1
TRI4_10138	4	1111	1|1|2|2	SMF2FGGW_103675.1	e_gw1.38.8.1	e_gw1.18.451.1|Genemark.2203_g	Trive1.e_gw1.21.400.1|Trive1.fgenesh1_pg.C_scaffold_21000112
TRI4_10139	3	1011	1|0|3|2	SMF2FGGW_103100.1	_	estExt_Genewise1Plus.C_contig_240229|estExt_Genewise1Plus.C_contig_261290|e_gw1.18.775.1	e_gw1.87.691.1|Genemark.7639_g
TRI4_10140	4	1111	1|1|2|2	SMF2FGGW_101883.1	kg2.C_scaffold_28000022	estExt_fgenesh1_pm.C_contig_130032|Triat1.e_gw1.9.988.1	e_gw1.60.9.1|Trive1.fgenesh1_pg.C_scaffold_4000662
TRI4_10141	4	1111	1|1|2|2	SMF2FGGW_103071.1	fgenesh1_pm.C_scaffold_10000095	estExt_fgenesh1_pm.C_contig_180009|Triat1.estExt_fgenesh1_pg.C_30616	Trive1.e_gw1.9.934.1|Trive1.fgenesh1_pm.C_scaffold_4000201
TRI4_10142	4	1111	1|1|3|1	SMF2FGGW_100522.1	fgenesh5_pg.C_scaffold_1000697	estExt_Genemark.C_contig_160006|estExt_Genemark.C_contig_210385|estExt_Genewise1Plus.C_contig_160017	e_gw1.63.7.1
TRI4_10143	4	1111	1|1|2|2	SMF2FGGW_101862.1	estExt_fgenesh5_pg.C_280109	Triat1.fgenesh2_kg.16__76__CBWT_CBYP_CBYT_CCAH_260_2|Triat1.fgenesh2_kg.16__77__CBWT_CBYP_CBYT_CCAH_260_1	Trive1.estExt_fgenesh2_kg.C_40132|Trive1.fgenesh2_kg.C_scaffold_4000134
TRI4_10144	4	1111	1|1|2|2	SMF2FGGW_104326.1	e_gw1.7.197.1	estExt_fgenesh1_pm.C_contig_271057|Triat1.e_gw1.18.404.1	Trive1.e_gw1.36.25.1|Trive1.e_gw1.5.162.1
TRI4_10145	4	1111	1|1|2|2	SMF2FGGW_102590.1	estExt_GeneWisePlus.C_60551	Triat1.estExt_Genewise1Plus.C_21546|Triat1.e_gw1.2.216.1	fgenesh1_pm.6_#_316|Trive1.fgenesh1_pg.C_scaffold_3000756
TRI4_10146	4	1111	1|1|2|2	SMF2FGGW_101355.1	estExt_fgenesh1_pm.C_140054	Triat1.estExt_fgenesh1_pm.C_60256|Triat1.e_gw1.1.1576.1	fgenesh1_pm.88_#_282|Trive1.estExt_Genewise1.C_30530
TRI4_10147	4	1111	2|2|1|1	SMF2FGGW_100297.1|SMF2FGGW_104680.1	e_gw1.6.10.1|e_gw1.7.25.1	Triat1.e_gw1.2.573.1	Trive1.e_gw1.1.1570.1
TRI4_10148	4	1111	2|2|1|1	SMF2FGGW_105205.1|SMF2FGGW_105263.1	e_gw1.30.8.1|e_gw1.4.695.1	Triat1.e_gw1.1.3187.1	Trive1.fgenesh1_pg.C_scaffold_9000227
TRI4_10149	2	1010	5|0|1|0	SMF2FGGW_109335.1|SMF2FGGW_109387.1|SMF2FGGW_109371.1|SMF2FGGW_109357.1|SMF2FGGW_109344.1	_	Triat1.gw1.35.7.1	_
TRI4_10150	4	1111	1|1|2|2	SMF2FGGW_108036.1	e_gw1.12.391.1	estExt_fgenesh1_pm.C_contig_260108|Triat1.e_gw1.4.750.1	estExt_Genewise1.C_20726|Genemark.4906_g
TRI4_10151	4	1111	1|1|2|2	SMF2FGGW_102568.1	estExt_GeneWisePlus.C_50366	Triat1.e_gw1.2.1098.1|Triat1.fgenesh1_pg.C_scaffold_4000039	Trive1.e_gw1.16.218.1|Trive1.fgenesh1_pg.C_scaffold_2000332
TRI4_10152	4	1111	1|1|1|3	SMF2FGGW_100580.1	estExt_GeneWisePlus.C_11523	estExt_fgenesh1_pm.C_contig_180114	gw1.10.4.1|Trive1.e_gw1.2.1773.1|Trive1.e_gw1.40.63.1
TRI4_10153	3	1101	1|1|0|4	SMF2FGGW_107674.1	fgenesh5_pg.C_scaffold_21000126	_	Trive1.estExt_Genewise1.C_540014|Trive1.fgenesh1_pg.C_scaffold_40000015|Trive1.fgenesh1_pg.C_scaffold_1000144|Trive1.fgenesh1_pg.C_scaffold_4000347
TRI4_10154	2	0011	0|0|1|5	_	_	estExt_Genemark.C_contig_200356	gw1.56.12.1|gw1.83.486.1|Trive1.fgenesh1_pg.C_scaffold_2000600|Trive1.fgenesh1_pg.C_scaffold_4000104|estExt_Genewise1.C_840515
TRI4_10155	4	1111	1|1|1|3	SMF2FGGW_106839.1	estExt_fgenesh5_pg.C_100083	Triat1.fgenesh1_pg.C_scaffold_6000057	Genemark.7635_g|Trive1.fgenesh1_pg.C_scaffold_25000068|e_gw1.84.498.1
TRI4_10156	4	1111	1|1|1|3	SMF2FGGW_107720.1	fgenesh5_pg.C_scaffold_12000001	estExt_Genemark.C_contig_240658	Trive1.e_gw1.21.337.1|Trive1.e_gw1.5.880.1|Trive1.e_gw1.15.488.1
TRI4_10157	4	1111	1|2|1|2	SMF2FGGW_101305.1	fgenesh5_pg.C_scaffold_14000176|fgenesh5_pg.C_scaffold_2000495	Triat1.gw1.10.257.1	e_gw1.82.286.1|gw1.82.282.1
TRI4_10158	4	1111	1|1|1|3	SMF2FGGW_103820.1	estExt_fgenesh5_pg.C_190017	estExt_Genemark.C_contig_200210	Genemark.9644_g|Genemark.9646_g|Genemark.9645_g
TRI4_10159	4	1111	1|1|1|3	SMF2FGGW_102861.1	e_gw1.18.135.1	gw1.26.566.1	estExt_Genewise1Plus.C_830632|Trive1.fgenesh1_pm.C_scaffold_15000166|e_gw1.91.729.1
TRI4_10160	4	1111	1|1|2|2	SMF2FGGW_107700.1	fgenesh5_pg.C_scaffold_21000152	Triat1.fgenesh1_pg.C_scaffold_2000569|Triat1.fgenesh1_pg.C_scaffold_7000351	Genemark.4361_g|Trive1.fgenesh1_pg.C_scaffold_1000699
TRI4_10161	4	1111	1|2|2|1	SMF2FGGW_100205.1	e_gw1.9.56.1|e_gw1.9.51.1	gw1.27.294.1|estExt_Genewise1.C_contig_272031	fgenesh1_pm.92_#_104
TRI4_10162	4	1111	2|2|1|1	SMF2FGGW_100468.1|SMF2FGGW_100470.1	estExt_GeneWisePlus.C_20270|estExt_GeneWisePlus.C_20271	estExt_Genemark.C_contig_260749	estExt_fgenesh1_pm.C_60164
TRI4_10163	4	1111	2|1|2|1	SMF2FGGW_102424.1|SMF2FGGW_102425.1	estExt_GeneWisePlus.C_50631	estExt_fgenesh1_pg.C_contig_270265|Triat1.fgenesh1_pg.C_scaffold_1001369	Trive1.fgenesh1_pm.C_scaffold_7000268
TRI4_10164	4	1111	1|1|2|2	SMF2FGGW_103735.1	fgenesh5_pg.C_scaffold_33000032	Triat1.fgenesh1_pg.C_scaffold_3000842|estExt_Genewise1Plus.C_contig_252002	e_gw1.5.1027.1|e_gw1.5.2097.1
TRI4_10165	4	1111	1|2|1|2	SMF2FGGW_104454.1	fgenesh5_pg.C_scaffold_6000013|e_gw1.29.121.1	Triat1.e_gw1.1.3474.1	fgenesh1_pm.78_#_10|Trive1.fgenesh1_pg.C_scaffold_1000157
TRI4_10166	4	1111	2|2|1|1	SMF2FGGW_105143.1|SMF2FGGW_105144.1	fgenesh5_pg.C_scaffold_4000372|estExt_GeneWisePlus.C_40659	estExt_Genewise1.C_contig_271340	gw1.90.560.1
TRI4_10167	4	1111	2|1|2|1	SMF2FGGW_105185.1|SMF2FGGW_105187.1	estExt_fgenesh5_pg.C_40319	estExt_fgenesh1_kg.C_contig_270478|estExt_Genemark.C_contig_270662	estExt_fgenesh1_pg.C_900280
TRI4_10168	4	1111	1|1|2|2	SMF2FGGW_105678.1	fgenesh5_pg.C_scaffold_23000031	e_gw1.18.916.1|Triat1.fgenesh1_pg.C_scaffold_13000106	Trive1.fgenesh1_pg.C_scaffold_31000037|fgenesh1_pg.5_#_291
TRI4_10169	4	1111	2|1|2|1	SMF2FGGW_105906.1|SMF2FGGW_105905.1	e_gw1.18.346.1	estExt_Genewise1Plus.C_contig_160488|estExt_fgenesh1_kg.C_contig_160105	estExt_Genemark.C_830189
TRI4_10170	4	1111	2|1|1|2	SMF2FGGW_106690.1|SMF2FGGW_108807.1	fgenesh5_pg.C_scaffold_11000164	Triat1.gw1.21.2.1	Trive1.gw1.8.68.1|Genemark.57_g
TRI4_10171	4	1111	1|2|1|2	SMF2FGGW_107093.1	e_gw1.28.52.1|e_gw1.28.98.1	fgenesh1_kg.contig_21_#_11_#_contig01785_LC_2762_398	estExt_Genewise1.C_31740|estExt_Genewise1Plus.C_31727
TRI4_10172	4	1111	1|1|2|2	SMF2FGGW_107186.1	e_gw1.5.633.1	Triat1.e_gw1.7.843.1|Triat1.e_gw1.1.3413.1	Trive1.e_gw1.22.202.1|fgenesh1_pm.77_#_32
TRI4_10173	4	1111	2|2|1|1	SMF2FGGW_108668.1|SMF2FGGW_108669.1	e_gw1.2.186.1|e_gw1.2.241.1	estExt_Genewise1Plus.C_contig_261881	e_gw1.6.780.1
TRI4_10174	4	1111	2|2|1|1	SMF2FGGW_109293.1|SMF2FGGW_104431.1	fgenesh5_pg.C_scaffold_24000114|fgenesh5_pg.C_scaffold_24000133	gw1.23.74.1	gw1.77.79.1
TRI4_10175	4	1111	1|1|2|1	SMF2FGGW_103392.1	e_gw1.17.138.1	Triat1.estExt_fgenesh1_pg.C_150153|Triat1.e_gw1.15.611.1	Trive1.estExt_fgenesh1_pg.C_100108
TRI4_10176	4	1111	1|1|2|1	SMF2FGGW_100370.1	fgenesh5_pg.C_scaffold_2000282	Triat1.estExt_fgenesh1_pg.C_20308|Triat1.estExt_Genewise1Plus.C_20776	Trive1.fgenesh1_pm.C_scaffold_1000490
TRI4_10177	4	1111	1|1|2|1	SMF2FGGW_108371.1	e_gw1.2.842.1	estExt_Genewise1.C_contig_261193|Triat1.fgenesh1_pm.C_scaffold_19000082	Trive1.e_gw1.1.980.1
TRI4_10178	4	1111	1|1|2|1	SMF2FGGW_107918.1	estExt_fgenesh1_pm.C_60133	Triat1.e_gw1.2.886.1|Triat1.fgenesh1_pg.C_scaffold_7000511	Trive1.e_gw1.1.1004.1
TRI4_10179	2	1010	3|0|2|0	SMF2FGGW_101766.1|SMF2FGGW_106871.1|SMF2FGGW_102808.1	_	Triat1.e_gw1.9.557.1|Triat1.gw1.20.131.1	_
TRI4_10180	4	1111	1|1|2|1	SMF2FGGW_105850.1	fgenesh5_pg.C_scaffold_14000059	estExt_Genewise1Plus.C_contig_291063|Triat1.estExt_fgenesh1_pg.C_110013	fgenesh1_pg.3_#_260
TRI4_10181	2	0011	0|0|3|2	_	_	Triat1.e_gw1.17.359.1|Triat1.e_gw1.2.2221.1|estExt_fgenesh1_kg.C_contig_230268	Trive1.e_gw1.47.11.1|Trive1.fgenesh1_pg.C_scaffold_22000056
TRI4_10182	4	1111	1|1|2|1	SMF2FGGW_107844.1	fgenesh1_pm.C_scaffold_6000075	Triat1.estExt_Genewise1Plus.C_21954|Triat1.estExt_Genewise1Plus.C_61379	Trive1.estExt_Genewise1Plus.C_10816
TRI4_10183	3	0111	0|1|2|2	_	fgenesh5_pg.C_scaffold_5000437	Triat1.e_gw1.1.3258.1|Triat1.e_gw1.1.3267.1	Trive1.e_gw1.7.1103.1|Genemark.11340_g
TRI4_10184	4	1111	1|1|2|1	SMF2FGGW_103094.1	fgenesh5_pg.C_scaffold_1000810	Triat1.e_gw1.9.1274.1|Triat1.fgenesh1_pm.C_scaffold_1000435	Trive1.e_gw1.17.617.1
TRI4_10185	3	1110	1|1|3|0	SMF2FGGW_102080.1	estExt_GeneWisePlus.C_10254	Triat1.estExt_Genewise1Plus.C_41376|Triat1.LUB_e_gw1.3.1001.1|Triat1.e_gw1.9.746.1	_
TRI4_10186	4	1111	1|1|2|1	SMF2FGGW_100948.1	estExt_GeneWisePlus.C_80583	Triat1.e_gw1.3.656.1|Triat1.fgenesh1_pm.C_scaffold_3000221	Trive1.estExt_Genewise1.C_60667
TRI4_10187	4	1111	1|1|2|1	SMF2FGGW_101625.1	fgenesh5_pg.C_scaffold_25000010	Genemark.718_g|Triat1.fgenesh1_pg.C_scaffold_3000111	Genemark.2137_g
TRI4_10188	2	0110	0|1|4|0	_	fgenesh5_pg.C_scaffold_7000461	estExt_Genewise1Plus.C_contig_140185|Triat1.fgenesh1_pg.C_scaffold_12000272|estExt_fgenesh1_pm.C_contig_260792|estExt_fgenesh1_pm.C_contig_210265	_
TRI4_10189	4	1111	1|1|2|1	SMF2FGGW_104565.1	estExt_GeneWisePlus.C_450028	e_gw1.15.518.1|Triat1.e_gw1.19.175.1	estExt_fgenesh1_kg.C_910079
TRI4_10190	4	1111	1|1|2|1	SMF2FGGW_108823.1	estExt_GeneWisePlus.C_310124	estExt_fgenesh1_kg.C_contig_100010|Triat1.estExt_fgenesh1_pg.C_210047	Trive1.e_gw1.4.982.1
TRI4_10191	4	1111	1|1|2|1	SMF2FGGW_108964.1	e_gw1.5.661.1	estExt_Genewise1Plus.C_contig_180099|Triat1.fgenesh1_pg.C_scaffold_7000387	fgenesh1_pm.82_#_7
TRI4_10192	4	1111	1|1|2|1	SMF2FGGW_103717.1	estExt_GeneWisePlus.C_330081	estExt_Genemark.C_contig_120019|estExt_Genewise1Plus.C_contig_251965	Trive1.e_gw1.14.346.1
TRI4_10193	4	1111	1|1|2|1	SMF2FGGW_108553.1	estExt_GeneWisePlus.C_200281	estExt_Genewise1Plus.C_contig_230045|estExt_Genewise1Plus.C_contig_230046	estExt_Genemark.C_850022
TRI4_10194	4	1111	1|1|2|1	SMF2FGGW_106175.1	e_gw1.19.270.1	Triat1.e_gw1.8.215.1|Triat1.LUB_e_gw1.8.215.1	estExt_fgenesh1_pm.C_890275
TRI4_10195	4	1111	1|1|2|1	SMF2FGGW_103591.1	e_gw1.13.399.1	Triat1.e_gw1.3.328.1|Triat1.gw1.3.1314.1	e_gw1.5.530.1
TRI4_10196	4	1111	1|1|2|1	SMF2FGGW_102571.1	fgenesh5_pg.C_scaffold_5000239	Genemark.9403_g|Triat1.fgenesh1_pg.C_scaffold_19000054	Trive1.fgenesh1_pg.C_scaffold_27000051
TRI4_10197	4	1111	1|1|2|1	SMF2FGGW_102558.1	fgenesh5_pg.C_scaffold_5000251	estExt_fgenesh1_pg.C_contig_271249|gw1.16.312.1	Trive1.fgenesh1_pg.C_scaffold_20000152
TRI4_10198	2	1010	4|0|1|0	SMF2FGGW_100518.1|SMF2FGGW_101780.1|SMF2FGGW_101754.1|SMF2FGGW_109208.1	_	gw1.27.1743.1	_
TRI4_10199	1	1000	5|0|0|0	SMF2FGGW_109321.1|SMF2FGGW_109402.1|SMF2FGGW_109365.1|SMF2FGGW_109348.1|SMF2FGGW_109339.1	_	_	_
TRI4_10200	1	1000	5|0|0|0	SMF2FGGW_109393.1|SMF2FGGW_109404.1|SMF2FGGW_109399.1|SMF2FGGW_109394.1|SMF2FGGW_109400.1	_	_	_
TRI4_10201	4	1111	1|1|2|1	SMF2FGGW_106418.1	e_gw1.3.616.1	estExt_fgenesh1_pm.C_contig_140161|estExt_Genewise1Plus.C_contig_140051	Trive1.fgenesh1_pg.C_scaffold_13000201
TRI4_10202	4	1111	1|1|2|1	SMF2FGGW_103304.1	e_gw1.6.472.1	estExt_fgenesh1_pg.C_contig_260201|Triat1.e_gw1.6.159.1	Trive1.fgenesh1_pg.C_scaffold_1000267
TRI4_10203	4	1111	1|1|2|1	SMF2FGGW_104396.1	fgenesh1_pm.C_scaffold_1000219	estExt_Genewise1Plus.C_contig_170308|Triat1.estExt_fgenesh1_pg.C_21047	Trive1.fgenesh1_pm.C_scaffold_2000109
TRI4_10204	4	1111	1|1|2|1	SMF2FGGW_109300.1	e_gw1.24.264.1	estExt_fgenesh1_pm.C_contig_260079|fgenesh1_pm.contig_23_#_365	Trive1.fgenesh1_pm.C_scaffold_24000019
TRI4_10205	4	1111	1|1|2|1	SMF2FGGW_108820.1	e_gw1.31.84.1	Triat1.e_gw1.11.705.1|Triat1.fgenesh1_pg.C_scaffold_4000806	fgenesh1_pm.1_#_50
TRI4_10206	4	1111	1|1|2|1	SMF2FGGW_108681.1	e_gw1.2.36.1	estExt_fgenesh1_pg.C_contig_290001|Triat1.fgenesh1_pg.C_scaffold_13000177	estExt_Genewise1.C_60033
TRI4_10207	1	0001	0|0|0|5	_	_	_	e_gw1.45.2.1|Trive1.e_gw1.48.28.1|Trive1.e_gw1.82.9.1|Genemark.5149_g|Trive1.e_gw1.66.1.1
TRI4_10208	3	0111	0|1|1|3	_	estExt_fgenesh5_pg.C_250027	estExt_Genemark.C_contig_210283	gw1.76.164.1|Trive1.gw1.11.334.1|e_gw1.2.1456.1
TRI4_10209	4	1111	1|1|1|2	SMF2FGGW_108151.1	fgenesh5_pg.C_scaffold_5000006	Genemark.4872_g	e_gw1.1.1732.1|Trive1.e_gw1.15.217.1
TRI4_10210	4	1111	1|1|1|2	SMF2FGGW_100264.1	fgenesh5_pg.C_scaffold_22000022	estExt_Genewise1Plus.C_contig_272176	Trive1.e_gw1.47.32.1|Trive1.fgenesh1_pm.C_scaffold_7000346
TRI4_10211	4	1111	1|1|1|2	SMF2FGGW_100685.1	estExt_fgenesh5_pg.C_50522	Triat1.estExt_Genewise1Plus.C_41448	e_gw1.92.116.1|gw1.1.148.1
TRI4_10212	4	1111	1|1|1|2	SMF2FGGW_106791.1	estExt_fgenesh5_pg.C_100022	gw1.28.823.1	e_gw1.1.960.1|gw1.84.596.1
TRI4_10213	4	1111	1|1|1|2	SMF2FGGW_106046.1	e_gw1.2.333.1	estExt_Genemark.C_contig_260094	e_gw1.61.16.1|Trive1.fgenesh1_pm.C_scaffold_10000146
TRI4_10214	3	1101	1|1|0|3	SMF2FGGW_109128.1	estExt_GeneWisePlus.C_460020	_	estExt_fgenesh1_pm.C_830016|Trive1.fgenesh1_pg.C_scaffold_9000354|e_gw1.15.2.1
TRI4_10215	2	0011	0|0|1|4	_	_	Triat1.estExt_Genewise1.C_10180	fgenesh1_pm.3_#_40|Trive1.e_gw1.18.49.1|Trive1.fgenesh1_pm.C_scaffold_18000118|Trive1.e_gw1.32.18.1
TRI4_10216	4	1111	1|1|1|2	SMF2FGGW_105249.1	e_gw1.30.15.1	Triat1.e_gw1.3.690.1	Trive1.e_gw1.15.294.1|Trive1.e_gw1.6.1102.1
TRI4_10217	4	1111	1|1|1|2	SMF2FGGW_102412.1	fgenesh1_pm.C_scaffold_5000157	estExt_Genemark.C_contig_270321	Genemark.9968_g|Trive1.estExt_Genewise1Plus.C_70336
TRI4_10218	4	1111	1|1|1|2	SMF2FGGW_103999.1	estExt_GeneWisePlus.C_11137	Triat1.estExt_Genewise1Plus.C_22176	Trive1.estExt_Genewise1Plus.C_20247|Trive1.fgenesh1_pm.C_scaffold_1000116
TRI4_10219	2	0011	0|0|2|3	_	_	estExt_Genemark.C_contig_170317|estExt_fgenesh1_pm.C_contig_260089	estExt_Genemark.C_820104|Trive1.e_gw1.4.1275.1|Trive1.fgenesh1_pg.C_scaffold_35000050
TRI4_10220	4	1111	1|1|1|2	SMF2FGGW_101599.1	e_gw1.41.13.1	estExt_fgenesh1_pm.C_contig_240039	fgenesh1_pg.1_#_122|fgenesh1_pm.68_#_19
TRI4_10221	4	1111	1|1|1|2	SMF2FGGW_102711.1	estExt_fgenesh5_pg.C_80179	Triat1.estExt_Genewise1Plus.C_30442	Trive1.e_gw1.6.215.1|Trive1.fgenesh1_pm.C_scaffold_10000299
TRI4_10222	4	1111	1|1|1|2	SMF2FGGW_104692.1	fgenesh5_pg.C_scaffold_7000450	Triat1.estExt_Genewise1Plus.C_10187	Trive1.e_gw1.18.35.1|Trive1.fgenesh1_pm.C_scaffold_32000001
TRI4_10223	4	1111	1|1|1|2	SMF2FGGW_101756.1	estExt_GeneWisePlus.C_250258	Triat1.estExt_fgenesh1_pg.C_10307	estExt_Genemark.C_850156|fgenesh1_pm.82_#_42
TRI4_10224	4	1111	1|1|1|2	SMF2FGGW_104123.1	e_gw1.8.155.1	Triat1.estExt_Genewise1.C_30507	Trive1.e_gw1.6.1197.1|Trive1.fgenesh1_pg.C_scaffold_4000101
TRI4_10225	4	1111	1|1|1|2	SMF2FGGW_107293.1	estExt_fgenesh5_pg.C_220060	estExt_Genemark.C_contig_260024	estExt_Genemark.C_20187|Trive1.e_gw1.1.327.1
TRI4_10226	3	0111	0|1|1|3	_	gw1.1.1996.1	Triat1.e_gw1.2.2694.1	gw1.3.533.1|Trive1.e_gw1.1.664.1|e_gw1.5.689.1
TRI4_10227	4	1111	1|1|1|2	SMF2FGGW_106576.1	fgenesh1_pm.C_scaffold_11000125	Triat1.estExt_fgenesh1_pg.C_70271	Trive1.e_gw1.15.270.1|Trive1.e_gw1.8.507.1
TRI4_10228	3	1011	1|0|1|3	SMF2FGGW_108042.1	_	Genemark.8533_g	e_gw1.87.288.1|Genemark.1038_g|e_gw1.3.713.1
TRI4_10229	4	1111	1|1|1|2	SMF2FGGW_108082.1	fgenesh1_pm.C_scaffold_12000158	Triat1.e_gw1.1.1441.1	Trive1.estExt_Genewise1.C_50618|Trive1.fgenesh1_pg.C_scaffold_7000518
TRI4_10230	4	1111	1|1|1|2	SMF2FGGW_100047.1	estExt_GeneWisePlus.C_90403	Triat1.e_gw1.4.1859.1	estExt_Genewise1.C_920586|Trive1.e_gw1.6.1172.1
TRI4_10231	4	1111	1|1|1|2	SMF2FGGW_106399.1	fgenesh5_pg.C_scaffold_3000135	estExt_Genewise1Plus.C_contig_140400	gw1.88.426.1|Trive1.e_gw1.13.332.1
TRI4_10232	4	1111	1|1|1|2	SMF2FGGW_108033.1	estExt_fgenesh1_pm.C_120127	estExt_fgenesh1_kg.C_contig_240227	Trive1.estExt_Genewise1.C_50727|Trive1.fgenesh1_pm.C_scaffold_24000002
TRI4_10233	4	1111	1|1|1|2	SMF2FGGW_108902.1	e_gw1.15.238.1	Triat1.estExt_Genewise1Plus.C_91045	Trive1.estExt_fgenesh1_pm.C_260006|Trive1.e_gw1.42.60.1
TRI4_10234	4	1111	1|1|1|2	SMF2FGGW_103072.1	fgenesh5_pg.C_scaffold_10000256	Triat1.e_gw1.17.78.1	Genemark.2714_g|Trive1.e_gw1.25.129.1
TRI4_10235	4	1111	1|1|1|2	SMF2FGGW_103872.1	fgenesh5_pg.C_scaffold_11000347	estExt_fgenesh1_pg.C_contig_260558	Trive1.gw1.1.811.1|Trive1.gw1.8.466.1
TRI4_10236	4	1111	1|1|1|2	SMF2FGGW_101161.1	estExt_GeneWisePlus.C_260018	estExt_fgenesh1_kg.C_contig_250330	estExt_fgenesh1_kg.C_50123|Trive1.e_gw1.8.424.1
TRI4_10237	4	1111	1|1|2|1	SMF2FGGW_102936.1	fgenesh5_pg.C_scaffold_20000026	estExt_Genemark.C_contig_240078|Genemark.4912_g	Trive1.fgenesh1_pg.C_scaffold_12000149
TRI4_10238	1	0100	0|5|0|0	_	e_gw1.66.20.1|gw1.66.40.1|e_gw1.67.12.1|e_gw1.67.42.1|gw1.83.2.1	_	_
TRI4_10239	1	0100	0|5|0|0	_	e_gw1.67.20.1|gw1.76.1.1|gw1.67.19.1|gw1.71.16.1|e_gw1.85.10.1	_	_
TRI4_10240	4	1111	1|1|1|2	SMF2FGGW_102604.1	estExt_fgenesh5_pg.C_60345	e_gw1.26.1307.1	estExt_Genewise1Plus.C_52186|Trive1.fgenesh1_pg.C_scaffold_1000549
TRI4_10241	4	1111	1|1|1|2	SMF2FGGW_104246.1	estExt_Genewise1.C_10616	estExt_fgenesh1_pg.C_contig_170034	Trive1.fgenesh1_pm.C_scaffold_1000020|Trive1.fgenesh1_pm.C_scaffold_2000210
TRI4_10242	4	1111	1|1|1|2	SMF2FGGW_100710.1	e_gw1.1.1459.1	Triat1.estExt_Genewise1Plus.C_41372	Trive1.e_gw1.1.191.1|Trive1.e_gw1.4.1381.1
TRI4_10243	1	0001	0|0|0|5	_	_	_	gw1.82.70.1|Trive1.fgenesh1_pg.C_scaffold_16000101|Trive1.e_gw1.16.434.1|Trive1.fgenesh1_pg.C_scaffold_16000098|e_gw1.82.73.1
TRI4_10244	4	1111	1|1|1|2	SMF2FGGW_100230.1	estExt_fgenesh1_pm.C_90007	Triat1.e_gw1.7.471.1	Trive1.fgenesh1_pm.C_scaffold_7000321|Trive1.e_gw1.20.393.1
TRI4_10245	4	1111	1|1|2|1	SMF2FGGW_100506.1	fgenesh1_pm.C_scaffold_1000367	Triat1.estExt_fgenesh1_pg.C_110411|Triat1.fgenesh1_pm.C_scaffold_8000353	Trive1.e_gw1.3.945.1
TRI4_10246	4	1111	1|1|1|2	SMF2FGGW_100571.1	e_gw1.1.438.1	Triat1.fgenesh1_pg.C_scaffold_1000160	estExt_fgenesh1_kg.C_470008|fgenesh1_pm.65_#_10
TRI4_10247	3	1011	2|0|2|1	SMF2FGGW_100664.1|SMF2FGGW_106167.1	_	gw1.26.1296.1|estExt_Genemark.C_contig_200299	gw1.89.856.1
TRI4_10248	3	1011	1|0|2|2	SMF2FGGW_100678.1	_	fgenesh1_pm.contig_24_#_198|estExt_Genemark.C_contig_240277	fgenesh1_pm.1_#_236|Genemark.312_g
TRI4_10249	4	1111	1|1|2|1	SMF2FGGW_100737.1	fgenesh5_pg.C_scaffold_15000139	estExt_Genewise1Plus.C_contig_170987|Triat1.gw1.19.25.1	Trive1.gw1.17.261.1
TRI4_10250	4	1111	1|1|1|2	SMF2FGGW_100762.1	e_gw1.15.341.1	estExt_fgenesh1_kg.C_contig_230139	Trive1.e_gw1.17.590.1|estExt_fgenesh1_pm.C_850202
TRI4_10251	4	1111	2|1|1|1	SMF2FGGW_100792.1|SMF2FGGW_106050.1	fgenesh5_pg.C_scaffold_2000486	Triat1.fgenesh1_pg.C_scaffold_11000099	Genemark.6292_g
TRI4_10252	4	1111	1|1|1|2	SMF2FGGW_100864.1	fgenesh5_pg.C_scaffold_7000292	Triat1.estExt_Genewise1Plus.C_10696	Trive1.e_gw1.18.579.1|e_gw1.88.825.1
TRI4_10253	4	1111	1|1|1|2	SMF2FGGW_100866.1	fgenesh5_pg.C_scaffold_7000291	estExt_Genemark.C_contig_270450	gw1.81.231.1|Trive1.fgenesh1_pg.C_scaffold_7000011
TRI4_10254	4	1111	1|1|2|1	SMF2FGGW_101070.1	fgenesh1_pm.C_scaffold_8000202	Triat1.estExt_fgenesh1_pg.C_30356|estExt_Genewise1Plus.C_contig_250863	Trive1.gw1.6.552.1
TRI4_10255	4	1111	1|1|2|1	SMF2FGGW_101246.1	e_gw1.14.151.1	Triat1.estExt_fgenesh1_pg.C_30565|Triat1.e_gw1.9.1111.1	Trive1.e_gw1.17.103.1
TRI4_10256	4	1111	1|1|1|2	SMF2FGGW_101320.1	fgenesh5_pg.C_scaffold_14000155	fgenesh1_pg.contig_14_#_293	fgenesh1_pg.5_#_654|Genemark.8930_g
TRI4_10257	4	1111	2|1|1|1	SMF2FGGW_101568.1|SMF2FGGW_101567.1	e_gw1.24.53.1	Triat1.e_gw1.17.137.1	fgenesh1_pm.81_#_7
TRI4_10258	4	1111	2|1|1|1	SMF2FGGW_101574.1|SMF2FGGW_101573.1	fgenesh5_pg.C_scaffold_24000107	Triat1.fgenesh1_pg.C_scaffold_5000204	fgenesh1_pg.77_#_39
TRI4_10259	4	1111	1|1|2|1	SMF2FGGW_101642.1	fgenesh5_pg.C_scaffold_6000010	estExt_fgenesh1_kg.C_contig_270980|Triat1.fgenesh1_pg.C_scaffold_3000150	gw1.90.760.1
TRI4_10260	4	1111	1|1|1|2	SMF2FGGW_101663.1	fgenesh5_pg.C_scaffold_25000044	Triat1.fgenesh1_pg.C_scaffold_1000203	Trive1.fgenesh1_pg.C_scaffold_4000186|gw1.87.273.1
TRI4_10261	4	1111	2|1|1|1	SMF2FGGW_101707.1|SMF2FGGW_101708.1	estExt_GeneWisePlus.C_250157	gw1.24.15.1	gw1.1.11.1
TRI4_10262	4	1111	1|1|1|2	SMF2FGGW_101751.1	fgenesh5_pg.C_scaffold_25000149	Triat1.fgenesh1_pg.C_scaffold_5000523	fgenesh1_pg.1_#_274|Trive1.fgenesh1_pg.C_scaffold_13000206
TRI4_10263	4	1111	2|1|1|1	SMF2FGGW_101823.1|SMF2FGGW_104777.1	estExt_GeneWisePlus.C_70562	estExt_fgenesh1_pm.C_contig_271279	fgenesh1_pg.81_#_63
TRI4_10264	4	1111	1|1|1|2	SMF2FGGW_101879.1	gw1.28.208.1	gw1.27.2364.1	gw1.1.1484.1|Trive1.fgenesh1_pg.C_scaffold_7000488
TRI4_10265	4	1111	1|1|2|1	SMF2FGGW_101880.1	e_gw1.28.42.1	estExt_fgenesh1_kg.C_contig_130032|estExt_Genewise1Plus.C_contig_140067	Trive1.e_gw1.4.708.1
TRI4_10266	4	1111	1|1|1|2	SMF2FGGW_101881.1	e_gw1.28.72.1	estExt_fgenesh1_pg.C_contig_210083	Trive1.e_gw1.4.1489.1|Trive1.e_gw1.26.33.1
TRI4_10267	4	1111	1|1|1|2	SMF2FGGW_102071.1	fgenesh5_pg.C_scaffold_1000120	Triat1.e_gw1.20.169.1	fgenesh1_pm.4_#_490|Trive1.estExt_Genewise1.C_270114
TRI4_10268	4	1111	1|1|1|2	SMF2FGGW_102072.1	e_gw1.1.666.1	gw1.21.26.1	gw1.88.585.1|e_gw1.6.107.1
TRI4_10269	4	1111	1|1|1|2	SMF2FGGW_102510.1	fgenesh5_pg.C_scaffold_5000300	estExt_Genemark.C_contig_260093	Trive1.estExt_Genewise1.C_350077|Trive1.e_gw1.1.1444.1
TRI4_10270	4	1111	2|1|1|1	SMF2FGGW_102531.1|SMF2FGGW_102530.1	estExt_fgenesh5_pg.C_50276	estExt_fgenesh1_kg.C_contig_180142	estExt_fgenesh1_pm.C_710017
TRI4_10271	4	1111	1|1|1|2	SMF2FGGW_102547.1	fgenesh5_pg.C_scaffold_5000260	estExt_fgenesh1_kg.C_contig_200229	gw1.71.173.1|fgenesh1_pg.65_#_3
TRI4_10272	4	1111	1|1|2|1	SMF2FGGW_102559.1	fgenesh5_pg.C_scaffold_5000250	Triat1.estExt_Genewise1.C_170398|Genemark.4542_g	Genemark.7250_g
TRI4_10273	4	1111	1|1|1|2	SMF2FGGW_102677.1	e_gw1.44.6.1	fgenesh1_pm.contig_18_#_126	gw1.86.222.1|e_gw1.89.703.1
TRI4_10274	4	1111	1|1|1|2	SMF2FGGW_102681.1	estExt_GeneWisePlus.C_440020	estExt_fgenesh1_kg.C_contig_210125	Trive1.estExt_fgenesh2_kg.C_150003|estExt_fgenesh1_kg.C_860013
TRI4_10275	4	1111	2|1|1|1	SMF2FGGW_103043.1|SMF2FGGW_107698.1	fgenesh5_pg.C_scaffold_21000150	Triat1.estExt_fgenesh1_pm.C_110001	Trive1.e_gw1.11.498.1
TRI4_10276	4	1111	2|1|1|1	SMF2FGGW_103173.1|SMF2FGGW_103172.1	fgenesh5_pg.C_scaffold_1000405	estExt_Genemark.C_contig_170114	fgenesh1_pg.4_#_257
TRI4_10277	4	1111	2|1|1|1	SMF2FGGW_103206.1|SMF2FGGW_107305.1	e_gw1.1.1177.1	estExt_Genewise1Plus.C_contig_272428	Trive1.e_gw1.4.2.1
TRI4_10278	4	1111	1|2|1|1	SMF2FGGW_103292.1	fgenesh5_pg.C_scaffold_6000069|estExt_GeneWisePlus.C_130059	Triat1.gw1.2.1172.1	Trive1.e_gw1.9.1123.1
TRI4_10279	4	1111	2|1|1|1	SMF2FGGW_103662.1|SMF2FGGW_103661.1	gw1.38.71.1	estExt_Genemark.C_contig_280587	Trive1.e_gw1.14.624.1
TRI4_10280	4	1111	2|1|1|1	SMF2FGGW_103668.1|SMF2FGGW_101566.1	fgenesh5_pg.C_scaffold_38000030	Triat1.e_gw1.4.1268.1	Trive1.e_gw1.33.123.1
TRI4_10281	4	1111	1|1|1|2	SMF2FGGW_103676.1	estExt_fgenesh5_pg.C_380025	Triat1.e_gw1.5.1598.1	estExt_fgenesh1_kg.C_900112|Trive1.fgenesh1_pg.C_scaffold_9000404
TRI4_10282	4	1111	1|1|1|2	SMF2FGGW_103871.1	e_gw1.11.524.1	Triat1.estExt_fgenesh1_pg.C_20949	e_gw1.91.1108.1|fgenesh1_pm.66_#_21
TRI4_10283	4	1111	1|2|1|1	SMF2FGGW_104109.1	e_gw1.7.475.1|e_gw1.8.331.1	estExt_Genewise1Plus.C_contig_273571	e_gw1.81.554.1
TRI4_10284	4	1111	1|1|1|2	SMF2FGGW_104171.1	estExt_GeneWisePlus.C_150316	estExt_fgenesh1_pm.C_contig_140144	e_gw1.86.95.1|Trive1.fgenesh1_pg.C_scaffold_13000182
TRI4_10285	4	1111	1|1|1|2	SMF2FGGW_104190.1	fgenesh5_pg.C_scaffold_15000172	Triat1.fgenesh1_pg.C_scaffold_18000106	Trive1.e_gw1.4.1198.1|Trive1.e_gw1.3.1317.1
TRI4_10286	4	1111	2|1|1|1	SMF2FGGW_104266.1|SMF2FGGW_104267.1	e_gw1.7.549.1	estExt_Genewise1Plus.C_contig_273071	Trive1.estExt_Genewise1Plus.C_50140
TRI4_10287	4	1111	1|1|2|1	SMF2FGGW_104629.1	e_gw1.32.64.1	Triat1.e_gw1.3.2291.1|estExt_fgenesh1_kg.C_contig_120041	e_gw1.91.1237.1
TRI4_10288	4	1111	2|1|1|1	SMF2FGGW_104720.1|SMF2FGGW_104719.1	fgenesh5_pg.C_scaffold_7000426	gw1.27.3976.1	Trive1.e_gw1.18.225.1
TRI4_10289	4	1111	1|1|2|1	SMF2FGGW_104935.1	e_gw1.16.308.1	Triat1.fgenesh1_pg.C_scaffold_10000073|Triat1.fgenesh1_pm.C_scaffold_10000063	fgenesh1_pm.4_#_599
TRI4_10290	4	1111	1|1|1|2	SMF2FGGW_104990.1	gw1.5.839.1	Triat1.e_gw1.18.259.1	gw1.87.846.1|gw1.87.890.1
TRI4_10291	4	1111	2|1|1|1	SMF2FGGW_105040.1|SMF2FGGW_104625.1	e_gw1.32.8.1	estExt_fgenesh1_pm.C_contig_230495	Trive1.e_gw1.1.1639.1
TRI4_10292	4	1111	1|2|1|1	SMF2FGGW_105283.1	fgenesh5_pg.C_scaffold_1000100|fgenesh5_pg.C_scaffold_5000123	Triat1.e_gw1.7.1247.1	fgenesh1_pg.4_#_588
TRI4_10293	4	1111	1|1|2|1	SMF2FGGW_105286.1	fgenesh5_pg.C_scaffold_5000233	Triat1.e_gw1.5.723.1|Genemark.130_g	Trive1.fgenesh1_pg.C_scaffold_9000137
TRI4_10294	4	1111	1|1|2|1	SMF2FGGW_105492.1	fgenesh5_pg.C_scaffold_24000036	Triat1.e_gw1.6.311.1|estExt_fgenesh1_kg.C_contig_230136	Trive1.e_gw1.17.138.1
TRI4_10295	4	1111	2|1|1|1	SMF2FGGW_105560.1|SMF2FGGW_109218.1	estExt_GeneWisePlus.C_370064	estExt_Genewise1Plus.C_contig_110206	Trive1.estExt_fgenesh1_pm.C_270038
TRI4_10296	4	1111	2|1|1|1	SMF2FGGW_105697.1|SMF2FGGW_105698.1	e_gw1.23.174.1	estExt_fgenesh1_pm.C_contig_290246	fgenesh1_pm.3_#_353
TRI4_10297	4	1111	1|1|1|2	SMF2FGGW_105940.1	estExt_fgenesh1_pm.C_180019	estExt_fgenesh1_kg.C_contig_160070	Trive1.estExt_fgenesh1_pg.C_150170|estExt_Genemark.C_570013
TRI4_10298	4	1111	1|1|2|1	SMF2FGGW_106033.1	estExt_GeneWisePlus.C_20808	estExt_Genemark.C_contig_261036|estExt_Genemark.C_contig_261035	Trive1.estExt_Genewise1Plus.C_190037
TRI4_10299	4	1111	1|1|1|2	SMF2FGGW_106049.1	estExt_fgenesh5_pg.C_20480	Triat1.fgenesh1_pg.C_scaffold_4000692	Trive1.e_gw1.44.43.1|Trive1.fgenesh1_pm.C_scaffold_8000071
TRI4_10300	4	1111	1|1|1|2	SMF2FGGW_106051.1	e_gw1.2.821.1	fgenesh1_pm.contig_18_#_72	Trive1.e_gw1.44.31.1|gw1.71.166.1
TRI4_10301	4	1111	1|1|2|1	SMF2FGGW_106100.1	estExt_fgenesh5_pg.C_20545	estExt_fgenesh1_kg.C_contig_220049|estExt_Genewise1Plus.C_contig_220195	Trive1.e_gw1.8.645.1
TRI4_10302	4	1111	1|1|1|2	SMF2FGGW_106266.1	fgenesh1_pm.C_scaffold_3000002	estExt_fgenesh1_kg.C_contig_260016	gw1.84.652.1|Trive1.gw1.13.627.1
TRI4_10303	4	1111	2|1|1|1	SMF2FGGW_106271.1|SMF2FGGW_106270.1	kg2.C_scaffold_3000003	Triat1.VSE_e_gw1.8.1032.1	Trive1.vse_fgenesh1_pg.C_scaffold_13000009
TRI4_10304	4	1111	1|1|1|2	SMF2FGGW_106421.1	estExt_Genewise1.C_30288	Triat1.e_gw1.8.712.1	fgenesh1_pm.87_#_151|Trive1.e_gw1.17.118.1
TRI4_10305	4	1111	1|2|1|1	SMF2FGGW_106611.1	fgenesh5_pg.C_scaffold_11000257|e_gw1.11.542.1	Triat1.gw1.7.1324.1	estExt_Genemark.C_910211
TRI4_10306	4	1111	1|1|1|2	SMF2FGGW_106851.1	estExt_Genewise1.C_100156	Triat1.e_gw1.6.1223.1	Trive1.fgenesh1_pm.C_scaffold_25000057|Trive1.e_gw1.1.1058.1
TRI4_10307	4	1111	1|1|2|1	SMF2FGGW_106946.1	estExt_Genewise1.C_30964	estExt_fgenesh1_pg.C_contig_270047|estExt_Genemark.C_contig_270052	gw1.70.1.1
TRI4_10308	4	1111	1|1|2|1	SMF2FGGW_106990.1	estExt_fgenesh5_pg.C_30465	estExt_fgenesh1_kg.C_contig_150137|estExt_Genemark.C_contig_150243	estExt_fgenesh1_kg.C_880028
TRI4_10309	4	1111	1|1|2|1	SMF2FGGW_107018.1	estExt_fgenesh5_pg.C_30436	Triat1.e_gw1.14.814.1|estExt_Genemark.C_contig_150211	e_gw1.88.409.1
TRI4_10310	4	1111	1|1|2|1	SMF2FGGW_107185.1	fgenesh5_pg.C_scaffold_5000098	Triat1.fgenesh1_pg.C_scaffold_9000137|estExt_Genewise1.C_contig_290063	Genemark.6539_g
TRI4_10311	4	1111	2|1|1|1	SMF2FGGW_107274.1|SMF2FGGW_107275.1	fgenesh5_pg.C_scaffold_22000080	fgenesh1_pg.contig_27_#_585	Trive1.fgenesh1_pg.C_scaffold_7000507
TRI4_10312	4	1111	1|1|1|2	SMF2FGGW_107393.1	e_gw1.15.353.1	Triat1.fgenesh1_pg.C_scaffold_16000008	Trive1.e_gw1.17.402.1|e_gw1.43.2.1
TRI4_10313	4	1111	2|1|1|1	SMF2FGGW_107488.1|SMF2FGGW_107489.1	estExt_GeneWisePlus.C_390059	estExt_fgenesh1_pm.C_contig_180057	Trive1.fgenesh1_pm.C_scaffold_11000228
TRI4_10314	4	1111	2|1|1|1	SMF2FGGW_107762.1|SMF2FGGW_108646.1	fgenesh5_pg.C_scaffold_11000042	estExt_fgenesh1_pg.C_contig_190361	e_gw1.80.276.1
TRI4_10315	4	1111	2|1|1|1	SMF2FGGW_107879.1|SMF2FGGW_107880.1	estExt_fgenesh5_pg.C_60302	estExt_fgenesh1_kg.C_contig_260168	estExt_fgenesh1_kg.C_60119
TRI4_10316	4	1111	1|2|1|1	SMF2FGGW_108223.1	fgenesh5_pg.C_scaffold_8000218|estExt_fgenesh5_pg.C_270082	estExt_Genewise1Plus.C_contig_170004	fgenesh1_pm.6_#_95
TRI4_10317	4	1111	1|1|1|2	SMF2FGGW_108356.1	fgenesh5_pg.C_scaffold_6000407	Triat1.fgenesh1_pm.C_scaffold_2000187	Genemark.4452_g|Genemark.4451_g
TRI4_10318	4	1111	1|1|2|1	SMF2FGGW_108362.1	estExt_fgenesh5_pg.C_20004	estExt_Genemark.C_contig_280234|fgenesh1_kg.contig_26_#_269_#_contig19955_MC_596_748	Trive1.fgenesh2_kg.C_scaffold_1000065
TRI4_10319	4	1111	2|1|1|1	SMF2FGGW_108392.1|SMF2FGGW_108391.1	e_gw1.2.1065.1	estExt_Genewise1.C_contig_261229	e_gw1.6.2014.1
TRI4_10320	4	1111	1|1|1|2	SMF2FGGW_108403.1	fgenesh5_pg.C_scaffold_2000070	Triat1.fgenesh1_pg.C_scaffold_2000519	fgenesh1_pm.6_#_238|gw1.6.1311.1
TRI4_10321	4	1111	1|1|2|1	SMF2FGGW_108540.1	estExt_GeneWisePlus.C_200257	estExt_Genewise1Plus.C_contig_230066|Triat1.KRE_estExt_Genewise1Plus.C_51439	estExt_fgenesh1_pm.C_850025
TRI4_10322	4	1111	1|1|1|2	SMF2FGGW_108809.1	e_gw1.31.47.1	Triat1.e_gw1.5.1153.1	gw1.1.1232.1|Trive1.e_gw1.12.561.1
TRI4_10323	4	1111	2|1|1|1	SMF2FGGW_108885.1|SMF2FGGW_108886.1	estExt_GeneWisePlus.C_10623	estExt_Genewise1Plus.C_contig_170069	estExt_Genewise1Plus.C_41016
TRI4_10324	4	1111	1|1|1|2	SMF2FGGW_108909.1	e_gw1.15.324.1	Triat1.e_gw1.2.2545.1	Trive1.fgenesh1_pm.C_scaffold_26000014|Trive1.e_gw1.1.2003.1
TRI4_10325	4	1111	1|1|1|2	SMF2FGGW_109114.1	estExt_fgenesh5_pg.C_300003	estExt_Genemark.C_contig_180125	Trive1.fgenesh1_pg.C_scaffold_15000037|fgenesh1_pg.6_#_390
TRI4_10326	4	1111	1|1|1|2	SMF2FGGW_109131.1	e_gw1.46.44.1	Triat1.e_gw1.18.134.1	Trive1.e_gw1.15.201.1|Trive1.fgenesh1_pg.C_scaffold_21000109
TRI4_10327	4	1111	1|1|1|2	SMF2FGGW_109185.1	e_gw1.50.9.1	estExt_fgenesh1_pm.C_contig_110025	gw1.85.415.1|gw1.76.58.1
TRI4_10328	4	1111	2|1|1|1	SMF2FGGW_109231.1|SMF2FGGW_109230.1	fgenesh5_pg.C_scaffold_1000645	Triat1.e_gw1.12.319.1	fgenesh1_pm.4_#_2
TRI4_10329	4	1111	1|1|1|2	SMF2FGGW_105119.1	fgenesh5_pg.C_scaffold_4000404	Triat1.fgenesh1_pg.C_scaffold_7000301	Trive1.fgenesh1_pg.C_scaffold_1000697|Trive1.fgenesh1_pg.C_scaffold_19000018
TRI4_10330	3	0111	0|1|2|2	_	estExt_GeneWisePlus.C_70359	Triat1.fgenesh1_pg.C_scaffold_1000350|estExt_Genewise1Plus.C_contig_273056	Trive1.estExt_fgenesh2_kg.C_50010|e_gw1.2.295.1
TRI4_10331	3	1011	1|0|2|1	SMF2FGGW_102549.1	_	estExt_Genewise1.C_contig_273307|gw1.18.788.1	e_gw1.71.163.1
TRI4_10332	2	0011	0|0|3|1	_	_	e_gw1.26.988.1|Triat1.gw1.3.1627.1|Triat1.e_gw1.9.530.1	e_gw1.90.532.1
TRI4_10333	2	0011	0|0|3|1	_	_	estExt_Genewise1.C_contig_272289|fgenesh1_pm.contig_25_#_81|Triat1.fgenesh1_pg.C_scaffold_5000020	Trive1.fgenesh1_pg.C_scaffold_14000109
TRI4_10334	2	0011	0|0|2|2	_	_	estExt_Genewise1Plus.C_contig_260494|Triat1.gw1.17.328.1	e_gw1.6.1505.1|fgenesh1_pm.1_#_417
TRI4_10335	2	0011	0|0|3|1	_	_	Triat1.e_gw1.15.685.1|Triat1.fgenesh1_pg.C_scaffold_15000130|fgenesh1_pm.contig_21_#_122	gw1.93.131.1
TRI4_10336	3	0111	0|1|2|1	_	fgenesh5_pg.C_scaffold_3000376	gw1.18.386.1|gw1.19.515.1	Genemark.9059_g
TRI4_10337	2	0011	0|0|3|1	_	_	estExt_Genemark.C_contig_271365|Triat1.e_gw1.4.670.1|Triat1.e_gw1.11.59.1	Genemark.3806_g
TRI4_10338	2	0011	0|0|3|1	_	_	estExt_fgenesh1_pm.C_contig_200398|gw1.14.605.1|Genemark.5176_g	fgenesh1_pm.91_#_306
TRI4_10339	2	1001	3|0|0|1	SMF2FGGW_109340.1|SMF2FGGW_109360.1|SMF2FGGW_109349.1	_	_	Trive1.e_gw1.134.3.1
TRI4_10340	2	0011	0|0|2|2	_	_	estExt_Genemark.C_contig_190127|Triat1.estExt_Genewise1Plus.C_10273	e_gw1.87.777.1|Trive1.e_gw1.13.200.1
TRI4_10341	3	1101	1|1|0|2	SMF2FGGW_100574.1	fgenesh5_pg.C_scaffold_1000752	_	estExt_fgenesh1_kg.C_510001|estExt_Genemark.C_650018
TRI4_10342	2	0011	0|0|2|2	_	_	e_gw1.19.1043.1|gw1.19.853.1	Trive1.estExt_Genewise1.C_640001|Trive1.fgenesh1_pg.C_scaffold_64000001
TRI4_10343	2	0011	0|0|1|3	_	_	estExt_fgenesh1_pm.C_contig_260095	Trive1.e_gw1.48.30.1|Trive1.fgenesh1_pm.C_scaffold_63000002|Trive1.e_gw1.7.1136.1
TRI4_10344	3	1101	1|1|0|2	SMF2FGGW_104016.1	fgenesh5_pg.C_scaffold_1000569	_	fgenesh1_pg.4_#_95|Trive1.gw1.2.1014.1
TRI4_10345	2	0011	0|0|1|3	_	_	Triat1.e_gw1.8.862.1	Genemark.113_g|Trive1.gw1.8.3.1|Trive1.gw1.14.1.1
TRI4_10346	2	0011	0|0|2|2	_	_	Triat1.estExt_Genewise1Plus.C_61408|gw1.24.1355.1	e_gw1.6.1249.1|Trive1.gw1.83.1.1
TRI4_10347	3	1101	1|1|0|2	SMF2FGGW_102891.1	fgenesh5_pg.C_scaffold_1000848	_	estExt_fgenesh1_pg.C_850196|Trive1.e_gw1.46.11.1
TRI4_10348	3	0111	0|1|1|2	_	fgenesh5_pg.C_scaffold_11000321	Triat1.e_gw1.2.2087.1	Trive1.estExt_fgenesh1_pg.C_80240|Trive1.e_gw1.60.4.1
TRI4_10349	3	1011	1|0|1|2	SMF2FGGW_105129.1	_	estExt_Genemark.C_contig_270587	e_gw1.90.968.1|Genemark.10232_g
TRI4_10350	3	0111	0|1|1|2	_	fgenesh1_pm.C_scaffold_10000130	estExt_fgenesh1_kg.C_contig_170001	estExt_Genemark.C_30450|Trive1.estExt_Genewise1.C_11534
TRI4_10351	1	0010	0|0|4|0	_	_	Genemark.3135_g|Triat1.fgenesh1_pg.C_scaffold_6000124|Triat1.fgenesh1_pg.C_scaffold_1001027|Triat1.fgenesh1_pg.C_scaffold_7000128	_
TRI4_10352	3	1011	1|0|1|2	SMF2FGGW_108680.1	_	estExt_Genemark.C_contig_220259	Genemark.4882_g|Trive1.fgenesh1_pg.C_scaffold_2000680
TRI4_10353	3	0111	0|1|1|2	_	fgenesh5_pg.C_scaffold_6000031	Triat1.fgenesh1_pg.C_scaffold_1000152	fgenesh1_pg.6_#_795|Trive1.fgenesh1_pg.C_scaffold_61000005
TRI4_10354	3	1101	1|1|0|2	SMF2FGGW_108971.1	e_gw1.5.396.1	_	Genemark.2211_g|Genemark.6596_g
TRI4_10355	1	0001	0|0|0|4	_	_	_	Genemark.5249_g|Trive1.gw1.29.199.1|Trive1.fgenesh1_pg.C_scaffold_13000392|Trive1.fgenesh1_pg.C_scaffold_20000029
TRI4_10356	3	1101	1|1|0|2	SMF2FGGW_101579.1	fgenesh5_pg.C_scaffold_24000112	_	fgenesh1_pg.82_#_74|Genemark.8349_g
TRI4_10357	4	1111	1|1|1|1	SMF2FGGW_100004.1	e_gw1.9.283.1	Triat1.e_gw1.17.277.1	Trive1.gw1.11.623.1
TRI4_10358	4	1111	1|1|1|1	SMF2FGGW_100005.1	e_gw1.9.586.1	Triat1.estExt_fgenesh1_pg.C_170076	Trive1.e_gw1.11.187.1
TRI4_10359	4	1111	1|1|1|1	SMF2FGGW_100006.1	estExt_Genewise1.C_90508	estExt_Genewise1.C_contig_180585	Trive1.e_gw1.11.360.1
TRI4_10360	4	1111	1|1|1|1	SMF2FGGW_100007.1	estExt_GeneWisePlus.C_90492	estExt_Genewise1Plus.C_contig_180580	Trive1.e_gw1.11.732.1
TRI4_10361	4	1111	1|1|1|1	SMF2FGGW_100008.1	fgenesh5_pg.C_scaffold_9000286	Triat1.estExt_Genewise1.C_170200	gw1.88.570.1
TRI4_10362	4	1111	1|1|1|1	SMF2FGGW_100009.1	estExt_fgenesh5_pg.C_90280	fgenesh1_kg.contig_18_#_119_#_CBWT_CBYP_CBYT_CCAH_1165_1	Trive1.estExt_Genewise1Plus.C_110427
TRI4_10363	4	1111	1|1|1|1	SMF2FGGW_100010.1	fgenesh5_pg.C_scaffold_9000282	estExt_Genewise1.C_contig_180597	Trive1.e_gw1.11.841.1
TRI4_10364	4	1111	1|1|1|1	SMF2FGGW_100012.1	e_gw1.9.287.1	fgenesh1_kg.contig_18_#_122_#_CBWT_CBYP_CBYT_CCAH_578_2	Trive1.e_gw1.16.422.1
TRI4_10365	4	1111	1|1|1|1	SMF2FGGW_100013.1	fgenesh5_pg.C_scaffold_9000278	Triat1.fgenesh1_pm.C_scaffold_17000056	gw1.71.132.1
TRI4_10366	4	1111	1|1|1|1	SMF2FGGW_100014.1	estExt_fgenesh5_pg.C_90274	gw1.18.423.1	Trive1.gw1.35.10.1
TRI4_10367	4	1111	1|1|1|1	SMF2FGGW_100015.1	estExt_GeneWisePlus.C_90477	estExt_Genemark.C_contig_180269	estExt_Genewise1Plus.C_710168
TRI4_10368	4	1111	1|1|1|1	SMF2FGGW_100016.1	estExt_fgenesh1_pm.C_90110	estExt_fgenesh1_kg.C_contig_180124	Trive1.estExt_Genewise1.C_350012
TRI4_10369	4	1111	1|1|1|1	SMF2FGGW_100017.1	estExt_fgenesh5_pg.C_90268	estExt_Genewise1Plus.C_contig_180606	estExt_Genemark.C_710066
TRI4_10370	4	1111	1|1|1|1	SMF2FGGW_100018.1	estExt_fgenesh1_pm.C_90109	estExt_Genewise1Plus.C_contig_180616	Trive1.e_gw1.35.13.1
TRI4_10371	4	1111	1|1|1|1	SMF2FGGW_100019.1	estExt_fgenesh5_pg.C_90266	Triat1.estExt_fgenesh1_pg.C_11390	Trive1.estExt_Genewise1Plus.C_70799
TRI4_10372	4	1111	1|1|1|1	SMF2FGGW_100020.1	estExt_GeneWisePlus.C_90462	Triat1.e_gw1.1.971.1	Trive1.e_gw1.7.478.1
TRI4_10373	4	1111	1|1|1|1	SMF2FGGW_100021.1	fgenesh5_pg.C_scaffold_9000266	Triat1.fgenesh1_pm.C_scaffold_1000990	Trive1.e_gw1.7.1315.1
TRI4_10374	4	1111	1|1|1|1	SMF2FGGW_100022.1	estExt_GeneWisePlus.C_90457	Triat1.estExt_Genewise1Plus.C_13662	estExt_fgenesh1_pm.C_920178
TRI4_10375	4	1111	1|1|1|1	SMF2FGGW_100023.1	fgenesh5_pg.C_scaffold_9000263	gw1.27.125.1	gw1.92.1196.1
TRI4_10376	4	1111	1|1|1|1	SMF2FGGW_100024.1	estExt_fgenesh5_pg.C_90259	estExt_fgenesh1_pg.C_contig_270221	Trive1.fgenesh1_pg.C_scaffold_7000301
TRI4_10377	4	1111	1|1|1|1	SMF2FGGW_100025.1	e_gw1.9.362.1	estExt_fgenesh1_pg.C_contig_270219	estExt_Genewise1Plus.C_920527
TRI4_10378	4	1111	1|1|1|1	SMF2FGGW_100026.1	estExt_Genewise1.C_90464	estExt_fgenesh1_kg.C_contig_270194	Trive1.estExt_fgenesh2_kg.C_70071
TRI4_10379	4	1111	1|1|1|1	SMF2FGGW_100027.1	estExt_GeneWisePlus.C_90448	estExt_fgenesh1_kg.C_contig_270193	estExt_fgenesh1_pm.C_920184
TRI4_10380	4	1111	1|1|1|1	SMF2FGGW_100028.1	estExt_Genewise1.C_90456	fgenesh1_kg.contig_27_#_192_#_contig19077_LC_1046_939	Trive1.estExt_Genewise1.C_70774
TRI4_10381	4	1111	1|1|1|1	SMF2FGGW_100030.1	estExt_GeneWisePlus.C_90442	estExt_fgenesh1_kg.C_contig_270191	estExt_Genewise1Plus.C_920539
TRI4_10382	4	1111	1|1|1|1	SMF2FGGW_100031.1	estExt_fgenesh5_pg.C_90250	estExt_fgenesh1_kg.C_contig_270187	estExt_fgenesh1_pm.C_920187
TRI4_10383	4	1111	1|1|1|1	SMF2FGGW_100032.1	estExt_GeneWisePlus.C_90435	Triat1.fgenesh1_pm.C_scaffold_1000998	Trive1.fgenesh1_pm.C_scaffold_7000236
TRI4_10384	4	1111	1|1|1|1	SMF2FGGW_100033.1	estExt_GeneWisePlus.C_90433	Triat1.fgenesh1_pm.C_scaffold_1000999	fgenesh1_pm.92_#_190
TRI4_10385	4	1111	1|1|1|1	SMF2FGGW_100036.1	estExt_fgenesh5_pg.C_90243	estExt_fgenesh1_pm.C_contig_270208	estExt_Genewise1Plus.C_920556
TRI4_10386	4	1111	1|1|1|1	SMF2FGGW_100037.1	gw1.9.698.1	Triat1.e_gw1.1.909.1	fgenesh1_pm.92_#_193
TRI4_10387	4	1111	1|1|1|1	SMF2FGGW_100038.1	gw1.9.292.1	estExt_Genewise1Plus.C_contig_270487	e_gw1.92.994.1
TRI4_10388	4	1111	1|1|1|1	SMF2FGGW_100039.1	estExt_GeneWisePlus.C_90419	Triat1.fgenesh1_pg.C_scaffold_1001425	Trive1.fgenesh1_pg.C_scaffold_7000288
TRI4_10389	4	1111	1|1|1|1	SMF2FGGW_100040.1	e_gw1.9.692.1	estExt_fgenesh1_pg.C_contig_270207	Trive1.fgenesh1_pg.C_scaffold_7000287
TRI4_10390	4	1111	1|1|1|1	SMF2FGGW_100041.1	estExt_Genewise1.C_90426	Triat1.estExt_fgenesh1_pm.C_10998	Trive1.estExt_Genewise1Plus.C_70743
TRI4_10391	4	1111	1|1|1|1	SMF2FGGW_100042.1	fgenesh5_pg.C_scaffold_9000239	Triat1.estExt_Genewise1Plus.C_13709	estExt_Genemark.C_920256
TRI4_10392	4	1111	1|1|1|1	SMF2FGGW_100043.1	e_gw1.9.343.1	estExt_Genemark.C_contig_270214	Trive1.fgenesh2_kg.C_scaffold_7000069
TRI4_10393	4	1111	1|1|1|1	SMF2FGGW_100044.1	estExt_GeneWisePlus.C_90409	Triat1.e_gw1.1.210.1	e_gw1.92.121.1
TRI4_10394	4	1111	1|1|1|1	SMF2FGGW_100045.1	estExt_fgenesh5_pg.C_90233	estExt_Genewise1Plus.C_contig_270475	Trive1.estExt_fgenesh1_pg.C_70275
TRI4_10395	4	1111	1|1|1|1	SMF2FGGW_100046.1	e_gw1.9.474.1	gw1.27.545.1	Trive1.gw1.7.138.1
TRI4_10396	4	1111	1|1|1|1	SMF2FGGW_100048.1	estExt_fgenesh5_pg.C_90229	Triat1.e_gw1.1.311.1	Trive1.estExt_fgenesh1_pm.C_70220
TRI4_10397	4	1111	1|1|1|1	SMF2FGGW_100049.1	fgenesh1_pm.C_scaffold_9000093	estExt_Genewise1Plus.C_contig_270466	Trive1.fgenesh1_pm.C_scaffold_7000224
TRI4_10398	4	1111	1|1|1|1	SMF2FGGW_100050.1	e_gw1.9.225.1	Triat1.e_gw1.1.4134.1	Trive1.e_gw1.7.861.1
TRI4_10399	4	1111	1|1|1|1	SMF2FGGW_100051.1	estExt_fgenesh5_pg.C_90225	fgenesh1_kg.contig_27_#_182_#_CBWT_CBYP_CBYT_CCAH_47_1	Trive1.estExt_Genewise1Plus.C_70718
TRI4_10400	4	1111	1|1|1|1	SMF2FGGW_100053.1	estExt_fgenesh5_pg.C_90222	estExt_fgenesh1_kg.C_contig_270175	Trive1.estExt_fgenesh1_pg.C_70269
TRI4_10401	4	1111	1|1|1|1	SMF2FGGW_100054.1	fgenesh5_pg.C_scaffold_9000223	Triat1.e_gw1.1.2802.1	Trive1.e_gw1.7.447.1
TRI4_10402	4	1111	1|1|1|1	SMF2FGGW_100055.1	gw1.9.320.1	estExt_fgenesh1_kg.C_contig_270174	e_gw1.92.1322.1
TRI4_10403	4	1111	1|1|1|1	SMF2FGGW_100056.1	estExt_GeneWisePlus.C_90380	estExt_fgenesh1_kg.C_contig_270172	Trive1.fgenesh1_pm.C_scaffold_7000218
TRI4_10404	4	1111	1|1|1|1	SMF2FGGW_100057.1	gw1.9.447.1	gw1.27.402.1	fgenesh1_pm.92_#_212
TRI4_10405	4	1111	1|1|1|1	SMF2FGGW_100058.1	e_gw1.9.519.1	Triat1.estExt_Genewise1Plus.C_13754	Trive1.e_gw1.7.1124.1
TRI4_10406	4	1111	1|1|1|1	SMF2FGGW_100059.1	e_gw1.9.182.1	Triat1.estExt_fgenesh1_pm.C_11013	Trive1.e_gw1.7.744.1
TRI4_10407	4	1111	1|1|1|1	SMF2FGGW_100060.1	e_gw1.9.82.1	Triat1.fgenesh1_pg.C_scaffold_1001442	Trive1.e_gw1.7.139.1
TRI4_10408	4	1111	1|1|1|1	SMF2FGGW_100061.1	e_gw1.9.638.1	gw1.27.1418.1	Trive1.e_gw1.7.354.1
TRI4_10409	4	1111	1|1|1|1	SMF2FGGW_100062.1	e_gw1.9.446.1	Triat1.estExt_Genewise1Plus.C_13766	Trive1.e_gw1.7.106.1
TRI4_10410	4	1111	1|1|1|1	SMF2FGGW_100063.1	e_gw1.9.192.1	estExt_Genewise1.C_contig_270434	Trive1.estExt_fgenesh1_pg.C_70259
TRI4_10411	4	1111	1|1|1|1	SMF2FGGW_100064.1	e_gw1.9.301.1	Triat1.e_gw1.1.844.1	Trive1.e_gw1.7.909.1
TRI4_10412	4	1111	1|1|1|1	SMF2FGGW_100065.1	e_gw1.9.598.1	Triat1.estExt_Genewise1Plus.C_13776	Trive1.estExt_Genewise1Plus.C_70680
TRI4_10413	4	1111	1|1|1|1	SMF2FGGW_100066.1	e_gw1.9.702.1	Triat1.e_gw1.1.4444.1	Trive1.e_gw1.7.953.1
TRI4_10414	4	1111	1|1|1|1	SMF2FGGW_100067.1	estExt_fgenesh1_pm.C_90082	Triat1.estExt_Genewise1.C_13781	Trive1.estExt_Genewise1.C_70674
TRI4_10415	4	1111	1|1|1|1	SMF2FGGW_100068.1	fgenesh5_pg.C_scaffold_9000205	estExt_fgenesh1_kg.C_contig_270157	Trive1.fgenesh2_kg.C_scaffold_7000062
TRI4_10416	4	1111	1|1|1|1	SMF2FGGW_100069.1	estExt_GeneWisePlus.C_90343	estExt_Genewise1.C_contig_270423	Trive1.fgenesh1_pg.C_scaffold_7000261
TRI4_10417	4	1111	1|1|1|1	SMF2FGGW_100070.1	estExt_fgenesh5_pg.C_90199	estExt_fgenesh1_kg.C_contig_270155	estExt_fgenesh1_kg.C_920080
TRI4_10418	4	1111	1|1|1|1	SMF2FGGW_100071.1	estExt_fgenesh5_pg.C_90197	estExt_fgenesh1_kg.C_contig_270153	estExt_Genewise1Plus.C_920650
TRI4_10419	4	1111	1|1|1|1	SMF2FGGW_100072.1	estExt_GeneWisePlus.C_90333	Triat1.fgenesh1_pm.C_scaffold_1001032	Trive1.e_gw1.7.1402.1
TRI4_10420	4	1111	1|1|1|1	SMF2FGGW_100073.1	e_gw1.9.579.1	estExt_fgenesh1_kg.C_contig_270152	estExt_fgenesh1_pm.C_920226
TRI4_10421	4	1111	1|1|1|1	SMF2FGGW_100074.1	estExt_fgenesh5_pg.C_90192	Triat1.estExt_Genewise1.C_13803	Trive1.estExt_Genewise1.C_70652
TRI4_10422	4	1111	1|1|1|1	SMF2FGGW_100075.1	e_gw1.9.678.1	Triat1.e_gw1.1.4293.1	Trive1.e_gw1.7.1352.1
TRI4_10423	4	1111	1|1|1|1	SMF2FGGW_100076.1	e_gw1.9.255.1	estExt_fgenesh1_kg.C_contig_270552	Trive1.e_gw1.7.1305.1
TRI4_10424	4	1111	1|1|1|1	SMF2FGGW_100077.1	fgenesh5_pg.C_scaffold_9000192	fgenesh1_pg.contig_27_#_742	e_gw1.92.1154.1
TRI4_10425	4	1111	1|1|1|1	SMF2FGGW_100078.1	estExt_fgenesh5_pg.C_90189	estExt_fgenesh1_kg.C_contig_270553	estExt_Genemark.C_920289
TRI4_10426	4	1111	1|1|1|1	SMF2FGGW_100079.1	e_gw1.9.401.1	Triat1.fgenesh1_pm.C_scaffold_1000600	Trive1.e_gw1.7.1031.1
TRI4_10427	4	1111	1|1|1|1	SMF2FGGW_100081.1	fgenesh5_pg.C_scaffold_9000189	estExt_Genewise1Plus.C_contig_271727	Trive1.gw1.7.463.1
TRI4_10428	4	1111	1|1|1|1	SMF2FGGW_100083.1	fgenesh5_pg.C_scaffold_9000186	estExt_fgenesh1_pm.C_contig_270675	estExt_fgenesh1_pm.C_920231
TRI4_10429	4	1111	1|1|1|1	SMF2FGGW_100084.1	estExt_fgenesh5_pg.C_90182	fgenesh1_kg.contig_27_#_557_#_contig18931_LC_1667_690	Trive1.estExt_Genewise1.C_70628
TRI4_10430	4	1111	1|1|1|1	SMF2FGGW_100085.1	e_gw1.9.384.1	Triat1.estExt_Genewise1Plus.C_12293	Trive1.estExt_Genewise1Plus.C_70625
TRI4_10431	4	1111	1|1|1|1	SMF2FGGW_100086.1	gw1.9.531.1	estExt_fgenesh1_pg.C_contig_270739	estExt_Genemark.C_920297
TRI4_10432	4	1111	1|1|1|1	SMF2FGGW_100087.1	gw1.9.454.1	Triat1.fgenesh1_pm.C_scaffold_1000595	Trive1.fgenesh1_pg.C_scaffold_7000236
TRI4_10433	4	1111	1|1|1|1	SMF2FGGW_100089.1	estExt_GeneWisePlus.C_90301	estExt_fgenesh1_pm.C_contig_270681	estExt_fgenesh1_kg.C_920089
TRI4_10434	4	1111	1|1|1|1	SMF2FGGW_100090.1	estExt_Genewise1.C_90304	Triat1.e_gw1.1.2659.1	Trive1.estExt_Genewise1Plus.C_70612
TRI4_10435	4	1111	1|1|1|1	SMF2FGGW_100091.1	fgenesh5_pg.C_scaffold_9000177	gw1.27.3213.1	Trive1.e_gw1.7.424.1
TRI4_10436	4	1111	1|1|1|1	SMF2FGGW_100092.1	e_gw1.9.280.1	Triat1.e_gw1.1.837.1	Trive1.e_gw1.7.1338.1
TRI4_10437	4	1111	1|1|1|1	SMF2FGGW_100093.1	gw1.9.563.1	estExt_Genemark.C_contig_270783	gw1.92.949.1
TRI4_10438	4	1111	1|1|1|1	SMF2FGGW_100094.1	e_gw1.9.405.1	estExt_Genewise1.C_contig_271773	Trive1.estExt_fgenesh1_pm.C_70189
TRI4_10439	4	1111	1|1|1|1	SMF2FGGW_100095.1	fgenesh5_pg.C_scaffold_9000172	estExt_Genewise1.C_contig_271775	Trive1.gw1.7.480.1
TRI4_10440	4	1111	1|1|1|1	SMF2FGGW_100096.1	estExt_GeneWisePlus.C_90285	estExt_fgenesh1_kg.C_contig_270564	Trive1.estExt_Genewise1Plus.C_70600
TRI4_10441	4	1111	1|1|1|1	SMF2FGGW_100097.1	estExt_fgenesh5_pg.C_90167	estExt_fgenesh1_kg.C_contig_270566	estExt_fgenesh1_pm.C_920244
TRI4_10442	4	1111	1|1|1|1	SMF2FGGW_100098.1	estExt_fgenesh1_pm.C_90064	Triat1.e_gw1.1.3859.1	Trive1.estExt_Genewise1Plus.C_70594
TRI4_10443	4	1111	1|1|1|1	SMF2FGGW_100099.1	estExt_fgenesh5_pg.C_90164	Triat1.estExt_Genewise1Plus.C_12256	Trive1.estExt_Genewise1.C_70593
TRI4_10444	4	1111	1|1|1|1	SMF2FGGW_100100.1	estExt_fgenesh5_pg.C_90163	fgenesh1_kg.contig_27_#_570_#_contig00584_LC_1658_468	Genemark.11220_g
TRI4_10445	4	1111	1|1|1|1	SMF2FGGW_100101.1	e_gw1.9.305.1	estExt_Genewise1Plus.C_contig_271786	estExt_Genemark.C_920312
TRI4_10446	4	1111	1|1|1|1	SMF2FGGW_100103.1	fgenesh5_pg.C_scaffold_9000163	estExt_Genewise1Plus.C_contig_271789	Trive1.fgenesh1_pg.C_scaffold_7000228
TRI4_10447	4	1111	1|1|1|1	SMF2FGGW_100104.1	e_gw1.9.196.1	Triat1.BSE_e_gw1.1.2362.1	Trive1.BSE_BSE_fgenesh1_pg.C_scaffold_7000227
TRI4_10448	4	1111	1|1|1|1	SMF2FGGW_100106.1	fgenesh5_pg.C_scaffold_9000160	fgenesh1_pg.contig_27_#_34	Genemark.1511_g
TRI4_10449	4	1111	1|1|1|1	SMF2FGGW_100107.1	fgenesh1_pm.C_scaffold_9000062	Triat1.fgenesh1_pm.C_scaffold_1000582	Trive1.e_gw1.7.931.1
TRI4_10450	4	1111	1|1|1|1	SMF2FGGW_100108.1	e_gw1.9.547.1	Triat1.e_gw1.1.556.1	Trive1.e_gw1.7.241.1
TRI4_10451	4	1111	1|1|1|1	SMF2FGGW_100109.1	gw1.9.395.1	estExt_Genewise1.C_contig_271807	Trive1.estExt_fgenesh1_pg.C_70217
TRI4_10452	4	1111	1|1|1|1	SMF2FGGW_100110.1	estExt_Genewise1.C_90267	gw1.27.862.1	gw1.92.780.1
TRI4_10453	4	1111	1|1|1|1	SMF2FGGW_100111.1	estExt_GeneWisePlus.C_90259	estExt_fgenesh1_kg.C_contig_270574	Trive1.e_gw1.7.472.1
TRI4_10454	4	1111	1|1|1|1	SMF2FGGW_100112.1	estExt_Genewise1.C_90264	estExt_fgenesh1_kg.C_contig_270576	Trive1.estExt_fgenesh1_pm.C_70171
TRI4_10455	4	1111	1|1|1|1	SMF2FGGW_100113.1	fgenesh5_pg.C_scaffold_9000152	Triat1.fgenesh1_pm.C_scaffold_1000577	Genemark.11232_g
TRI4_10456	4	1111	1|1|1|1	SMF2FGGW_100120.1	estExt_fgenesh5_pg.C_90147	Triat1.e_gw1.1.3136.1	estExt_Genemark.C_920325
TRI4_10457	4	1111	1|1|1|1	SMF2FGGW_100121.1	estExt_fgenesh5_pg.C_90146	estExt_fgenesh1_kg.C_contig_270579	fgenesh1_pm.92_#_259
TRI4_10458	4	1111	1|1|1|1	SMF2FGGW_100122.1	e_gw1.9.204.1	Triat1.estExt_Genewise1Plus.C_12215	e_gw1.92.1222.1
TRI4_10459	4	1111	1|1|1|1	SMF2FGGW_100123.1	e_gw1.9.179.1	Triat1.fgenesh1_pm.C_scaffold_1000575	estExt_fgenesh1_kg.C_920096
TRI4_10460	4	1111	1|1|1|1	SMF2FGGW_100124.1	e_gw1.9.644.1	Triat1.e_gw1.1.2482.1	gw1.92.382.1
TRI4_10461	4	1111	1|1|1|1	SMF2FGGW_100125.1	fgenesh5_pg.C_scaffold_9000143	estExt_fgenesh1_pm.C_contig_270705	fgenesh1_pg.92_#_317
TRI4_10462	4	1111	1|1|1|1	SMF2FGGW_100126.1	estExt_fgenesh1_pm.C_90056	Triat1.fgenesh1_pm.C_scaffold_1000573	Trive1.fgenesh1_pg.C_scaffold_7000213
TRI4_10463	4	1111	1|1|1|1	SMF2FGGW_100127.1	fgenesh5_pg.C_scaffold_9000138	Triat1.estExt_fgenesh1_pm.C_10569	Trive1.fgenesh1_pm.C_scaffold_7000167
TRI4_10464	4	1111	1|1|1|1	SMF2FGGW_100128.1	e_gw1.9.260.1	gw1.27.2668.1	estExt_Genemark.C_920333
TRI4_10465	4	1111	1|1|1|1	SMF2FGGW_100129.1	fgenesh1_pm.C_scaffold_9000053	estExt_fgenesh1_kg.C_contig_270588	Trive1.fgenesh1_pm.C_scaffold_7000165
TRI4_10466	4	1111	1|1|1|1	SMF2FGGW_100130.1	estExt_fgenesh5_pg.C_90132	Triat1.estExt_fgenesh1_pg.C_10840	Trive1.estExt_Genewise1Plus.C_70537
TRI4_10467	4	1111	1|1|1|1	SMF2FGGW_100132.1	estExt_GeneWisePlus.C_90232	gw1.27.700.1	estExt_fgenesh1_pg.C_920320
TRI4_10468	4	1111	1|1|1|1	SMF2FGGW_100133.1	e_gw1.9.583.1	Triat1.estExt_Genewise1.C_12188	estExt_fgenesh1_pm.C_920268
TRI4_10469	4	1111	1|1|1|1	SMF2FGGW_100134.1	e_gw1.9.407.1	estExt_fgenesh1_pg.C_contig_270779	fgenesh1_pg.92_#_325
TRI4_10470	4	1111	1|1|1|1	SMF2FGGW_100136.1	fgenesh5_pg.C_scaffold_9000128	fgenesh1_kg.contig_27_#_598_#_contig20454_SC_442_204	Trive1.fgenesh2_kg.C_scaffold_7000047
TRI4_10471	4	1111	1|1|1|1	SMF2FGGW_100137.1	e_gw1.9.375.1	estExt_Genemark.C_contig_270820	Genemark.11249_g
TRI4_10472	4	1111	1|1|1|1	SMF2FGGW_100138.1	fgenesh5_pg.C_scaffold_9000126	fgenesh1_pg.contig_27_#_791	e_gw1.92.318.1
TRI4_10473	4	1111	1|1|1|1	SMF2FGGW_100139.1	estExt_fgenesh5_pg.C_90125	Triat1.estExt_Genewise1.C_12175	Trive1.fgenesh1_pg.C_scaffold_7000203
TRI4_10474	4	1111	1|1|1|1	SMF2FGGW_100140.1	e_gw1.9.75.1	Triat1.estExt_fgenesh1_pm.C_10560	Trive1.estExt_fgenesh1_pm.C_70155
TRI4_10475	4	1111	1|1|1|1	SMF2FGGW_100141.1	estExt_fgenesh5_pg.C_90123	estExt_fgenesh1_kg.C_contig_270602	estExt_fgenesh1_kg.C_920100
TRI4_10476	4	1111	1|1|1|1	SMF2FGGW_100142.1	estExt_GeneWisePlus.C_90212	estExt_fgenesh1_kg.C_contig_270604	estExt_Genewise1Plus.C_920797
TRI4_10477	4	1111	1|1|1|1	SMF2FGGW_100143.1	e_gw1.9.288.1	estExt_fgenesh1_kg.C_contig_270606	Trive1.e_gw1.7.436.1
TRI4_10478	4	1111	1|1|1|1	SMF2FGGW_100144.1	gw1.9.222.1	estExt_Genewise1.C_contig_271866	estExt_Genemark.C_920348
TRI4_10479	4	1111	1|1|1|1	SMF2FGGW_100145.1	e_gw1.9.142.1	estExt_fgenesh1_kg.C_contig_270608	Trive1.estExt_Genewise1.C_70503
TRI4_10480	4	1111	1|1|1|1	SMF2FGGW_100146.1	estExt_fgenesh1_pm.C_90044	Triat1.e_gw1.1.295.1	Trive1.e_gw1.7.125.1
TRI4_10481	4	1111	1|1|1|1	SMF2FGGW_100147.1	e_gw1.9.224.1	Triat1.e_gw1.1.606.1	estExt_Genewise1Plus.C_920811
TRI4_10482	4	1111	1|1|1|1	SMF2FGGW_100148.1	e_gw1.9.150.1	Triat1.gw1.1.3312.1	e_gw1.92.632.1
TRI4_10483	4	1111	1|1|1|1	SMF2FGGW_100149.1	e_gw1.9.296.1	estExt_fgenesh1_kg.C_contig_270609	Trive1.estExt_Genewise1Plus.C_70490
TRI4_10484	4	1111	1|1|1|1	SMF2FGGW_100150.1	estExt_fgenesh5_pg.C_90111	estExt_Genewise1Plus.C_contig_271878	gw1.92.1116.1
TRI4_10485	4	1111	1|1|1|1	SMF2FGGW_100151.1	gw1.9.309.1	Triat1.estExt_Genewise1.C_12141	Trive1.e_gw1.7.422.1
TRI4_10486	4	1111	1|1|1|1	SMF2FGGW_100152.1	estExt_fgenesh1_pm.C_90040	fgenesh1_kg.contig_27_#_614_#_contig01509_LC_1197_172	Trive1.e_gw1.7.1284.1
TRI4_10487	4	1111	1|1|1|1	SMF2FGGW_100154.1	e_gw1.9.145.1	estExt_fgenesh1_pm.C_contig_270731	fgenesh1_pm.92_#_287
TRI4_10488	4	1111	1|1|1|1	SMF2FGGW_100155.1	estExt_fgenesh5_pg.C_90106	Triat1.fgenesh1_pg.C_scaffold_1000824	Trive1.estExt_fgenesh1_pm.C_70144
TRI4_10489	4	1111	1|1|1|1	SMF2FGGW_100156.1	e_gw1.9.171.1	gw1.27.2991.1	e_gw1.92.1251.1
TRI4_10490	4	1111	1|1|1|1	SMF2FGGW_100157.1	e_gw1.9.152.1	fgenesh1_pm.contig_27_#_737	Genemark.11270_g
TRI4_10491	4	1111	1|1|1|1	SMF2FGGW_100158.1	fgenesh5_pg.C_scaffold_9000103	Triat1.fgenesh1_pg.C_scaffold_1000819	fgenesh1_pm.92_#_290
TRI4_10492	4	1111	1|1|1|1	SMF2FGGW_100164.1	e_gw1.9.137.1	Triat1.fgenesh1_pm.C_scaffold_1000548	Trive1.estExt_fgenesh1_pm.C_70142
TRI4_10493	4	1111	1|1|1|1	SMF2FGGW_100165.1	fgenesh5_pg.C_scaffold_9000097	Triat1.estExt_fgenesh1_kg.C_10033	Trive1.e_gw1.7.835.1
TRI4_10494	4	1111	1|1|1|1	SMF2FGGW_100167.1	fgenesh1_pm.C_scaffold_9000036	Triat1.estExt_fgenesh1_pg.C_10807	Trive1.fgenesh1_pm.C_scaffold_7000141
TRI4_10495	4	1111	1|1|1|1	SMF2FGGW_100168.1	estExt_GeneWisePlus.C_90168	Triat1.estExt_fgenesh1_pg.C_10806	fgenesh1_pm.92_#_297
TRI4_10496	4	1111	1|1|1|1	SMF2FGGW_100169.1	fgenesh1_pm.C_scaffold_9000035	estExt_Genewise1.C_contig_271920	Trive1.gw1.7.558.1
TRI4_10497	4	1111	1|1|1|1	SMF2FGGW_100170.1	estExt_GeneWisePlus.C_90163	estExt_fgenesh1_kg.C_contig_270622	Trive1.e_gw1.7.846.1
TRI4_10498	4	1111	1|1|1|1	SMF2FGGW_100171.1	gw1.9.544.1	Triat1.VSE_e_gw1.1.3753.1	fgenesh1_pm.92_#_300
TRI4_10499	4	1111	1|1|1|1	SMF2FGGW_100172.1	kg2.C_scaffold_9000020	estExt_fgenesh1_kg.C_contig_270624	Trive1.fgenesh1_pm.C_scaffold_7000137
TRI4_10500	4	1111	1|1|1|1	SMF2FGGW_100173.1	estExt_fgenesh1_pm.C_90034	estExt_fgenesh1_pm.C_contig_270746	e_gw1.92.598.1
TRI4_10501	4	1111	1|1|1|1	SMF2FGGW_100174.1	estExt_fgenesh5_pg.C_90086	estExt_fgenesh1_kg.C_contig_270626	estExt_Genewise1.C_920879
TRI4_10502	4	1111	1|1|1|1	SMF2FGGW_100175.1	fgenesh5_pg.C_scaffold_9000085	estExt_fgenesh1_pg.C_contig_270816	estExt_Genemark.C_920381
TRI4_10503	4	1111	1|1|1|1	SMF2FGGW_100176.1	e_gw1.9.464.1	e_gw1.27.3448.1	Genemark.11291_g
TRI4_10504	4	1111	1|1|1|1	SMF2FGGW_100177.1	fgenesh1_pm.C_scaffold_9000033	estExt_fgenesh1_pg.C_contig_270818	Trive1.e_gw1.7.1321.1
TRI4_10505	4	1111	1|1|1|1	SMF2FGGW_100178.1	fgenesh5_pg.C_scaffold_9000082	estExt_fgenesh1_kg.C_contig_160022	Trive1.estExt_Genewise1Plus.C_70422
TRI4_10506	4	1111	1|1|1|1	SMF2FGGW_100179.1	e_gw1.9.424.1	Triat1.e_gw1.1.3185.1	Trive1.e_gw1.7.84.1
TRI4_10507	4	1111	1|1|1|1	SMF2FGGW_100180.1	estExt_fgenesh5_pg.C_90078	Triat1.e_gw1.1.320.1	Trive1.e_gw1.7.1102.1
TRI4_10508	4	1111	1|1|1|1	SMF2FGGW_100181.1	estExt_GeneWisePlus.C_90145	estExt_fgenesh1_pg.C_contig_270821	Genemark.11296_g
TRI4_10509	4	1111	1|1|1|1	SMF2FGGW_100182.1	e_gw1.9.683.1	Triat1.gw1.1.875.1	Genemark.11297_g
TRI4_10510	4	1111	1|1|1|1	SMF2FGGW_100183.1	estExt_Genewise1.C_90143	gw1.27.2160.1	gw1.92.107.1
TRI4_10511	4	1111	1|1|1|1	SMF2FGGW_100184.1	e_gw1.9.624.1	fgenesh1_pm.contig_27_#_761	fgenesh1_pm.92_#_312
TRI4_10512	4	1111	1|1|1|1	SMF2FGGW_100185.1	estExt_GeneWisePlus.C_90135	estExt_Genewise1.C_contig_271963	e_gw1.92.563.1
TRI4_10513	4	1111	1|1|1|1	SMF2FGGW_100186.1	fgenesh5_pg.C_scaffold_9000071	estExt_fgenesh1_kg.C_contig_270632	Trive1.estExt_fgenesh1_pm.C_70126
TRI4_10514	4	1111	1|1|1|1	SMF2FGGW_100187.1	gw1.9.699.1	fgenesh1_kg.contig_27_#_634_#_CBWT_CBYP_CBYT_CCAH_2106_1	Trive1.gw1.7.456.1
TRI4_10515	4	1111	1|1|1|1	SMF2FGGW_100188.1	e_gw1.9.321.1	Triat1.fgenesh1_pm.C_scaffold_1000534	e_gw1.92.1321.1
TRI4_10516	4	1111	1|1|1|1	SMF2FGGW_100189.1	estExt_fgenesh5_pg.C_90068	Triat1.e_gw1.1.428.1	Trive1.fgenesh1_pm.C_scaffold_7000125
TRI4_10517	4	1111	1|1|1|1	SMF2FGGW_100190.1	estExt_Genewise1.C_90123	Triat1.estExt_Genewise1Plus.C_12047	e_gw1.92.1160.1
TRI4_10518	4	1111	1|1|1|1	SMF2FGGW_100191.1	fgenesh5_pg.C_scaffold_9000066	Triat1.e_gw1.1.1242.1	Trive1.estExt_Genewise1Plus.C_70389
TRI4_10519	4	1111	1|1|1|1	SMF2FGGW_100192.1	estExt_fgenesh5_pg.C_90064	Triat1.estExt_fgenesh1_pg.C_10781	Trive1.estExt_fgenesh1_pm.C_70120
TRI4_10520	4	1111	1|1|1|1	SMF2FGGW_100193.1	fgenesh5_pg.C_scaffold_9000063	gw1.27.2219.1	gw1.92.1121.1
TRI4_10521	4	1111	1|1|1|1	SMF2FGGW_100194.1	fgenesh5_pg.C_scaffold_9000061	Triat1.estExt_fgenesh1_pg.C_10775	Trive1.fgenesh1_pm.C_scaffold_7000120
TRI4_10522	4	1111	1|1|1|1	SMF2FGGW_100195.1	e_gw1.9.373.1	estExt_Genewise1Plus.C_contig_271997	Trive1.e_gw1.7.984.1
TRI4_10523	4	1111	1|1|1|1	SMF2FGGW_100196.1	fgenesh5_pg.C_scaffold_9000058	Triat1.fgenesh1_pm.C_scaffold_1000524	Trive1.e_gw1.7.917.1
TRI4_10524	4	1111	1|1|1|1	SMF2FGGW_100197.1	fgenesh5_pg.C_scaffold_9000056	estExt_Genewise1Plus.C_contig_272002	e_gw1.92.701.1
TRI4_10525	4	1111	1|1|1|1	SMF2FGGW_100198.1	estExt_fgenesh1_pm.C_90019	estExt_fgenesh1_kg.C_contig_270640	Trive1.estExt_fgenesh2_kg.C_70030
TRI4_10526	4	1111	1|1|1|1	SMF2FGGW_100199.1	gw1.9.104.1	estExt_Genewise1.C_contig_272012	Trive1.estExt_Genewise1Plus.C_70364
TRI4_10527	4	1111	1|1|1|1	SMF2FGGW_100200.1	e_gw1.9.400.1	Triat1.estExt_Genewise1Plus.C_12012	estExt_Genemark.C_920409
TRI4_10528	4	1111	1|1|1|1	SMF2FGGW_100201.1	e_gw1.9.238.1	estExt_fgenesh1_pm.C_contig_270776	Trive1.estExt_fgenesh1_pm.C_70297
TRI4_10529	4	1111	1|1|1|1	SMF2FGGW_100202.1	fgenesh1_pm.C_scaffold_9000017	Triat1.e_gw1.1.407.1	Trive1.e_gw1.7.175.1
TRI4_10530	4	1111	1|1|1|1	SMF2FGGW_100203.1	fgenesh5_pg.C_scaffold_9000048	Genemark.8905_g	fgenesh1_pg.92_#_146
TRI4_10531	4	1111	1|1|1|1	SMF2FGGW_100204.1	estExt_GeneWisePlus.C_90089	estExt_fgenesh1_pm.C_contig_270778	Trive1.e_gw1.7.8.1
TRI4_10532	4	1111	1|1|1|1	SMF2FGGW_100206.1	fgenesh5_pg.C_scaffold_9000042	estExt_fgenesh1_kg.C_contig_270647	estExt_Genemark.C_920148
TRI4_10533	4	1111	1|1|1|1	SMF2FGGW_100207.1	e_gw1.9.203.1	estExt_Genemark.C_contig_270896	Trive1.estExt_Genewise1.C_71003
TRI4_10534	4	1111	1|1|1|1	SMF2FGGW_100209.1	e_gw1.9.625.1	Triat1.e_gw1.1.2095.1	Trive1.e_gw1.7.772.1
TRI4_10535	4	1111	1|1|1|1	SMF2FGGW_100210.1	estExt_GeneWisePlus.C_90074	Triat1.estExt_Genewise1Plus.C_11978	Trive1.estExt_fgenesh1_pm.C_70303
TRI4_10536	4	1111	1|1|1|1	SMF2FGGW_100212.1	estExt_Genewise1.C_90073	Triat1.e_gw1.1.1343.1	Trive1.e_gw1.7.588.1
TRI4_10537	4	1111	1|1|1|1	SMF2FGGW_100217.1	estExt_GeneWisePlus.C_90061	Triat1.e_gw1.1.1374.1	Trive1.fgenesh1_pm.C_scaffold_7000313
TRI4_10538	4	1111	1|1|1|1	SMF2FGGW_100218.1	estExt_fgenesh5_pg.C_90030	estExt_Genewise1Plus.C_contig_272090	Trive1.fgenesh1_pm.C_scaffold_7000315
TRI4_10539	4	1111	1|1|1|1	SMF2FGGW_100219.1	e_gw1.9.227.1	estExt_fgenesh1_kg.C_contig_270657	Trive1.estExt_fgenesh2_kg.C_70102
TRI4_10540	4	1111	1|1|1|1	SMF2FGGW_100221.1	estExt_fgenesh5_pg.C_90027	estExt_fgenesh1_kg.C_contig_270655	Trive1.estExt_Genewise1.C_71041
TRI4_10541	4	1111	1|1|1|1	SMF2FGGW_100222.1	e_gw1.9.99.1	estExt_Genewise1.C_contig_272086	Trive1.e_gw1.7.628.1
TRI4_10542	4	1111	1|1|1|1	SMF2FGGW_100223.1	e_gw1.9.414.1	Triat1.estExt_fgenesh1_pg.C_10741	estExt_Genemark.C_920127
TRI4_10543	4	1111	1|1|1|1	SMF2FGGW_100224.1	gw1.9.256.1	Triat1.gw1.1.2642.1	Trive1.estExt_fgenesh1_pg.C_70400
TRI4_10544	4	1111	1|1|1|1	SMF2FGGW_100225.1	e_gw1.9.632.1	estExt_Genewise1Plus.C_contig_272072	Trive1.e_gw1.7.353.1
TRI4_10545	4	1111	1|1|1|1	SMF2FGGW_100226.1	estExt_GeneWisePlus.C_90039	estExt_fgenesh1_kg.C_contig_270652	Trive1.fgenesh1_pg.C_scaffold_7000410
TRI4_10546	4	1111	1|1|1|1	SMF2FGGW_100229.1	estExt_fgenesh5_pg.C_90019	Triat1.e_gw1.1.4453.1	Trive1.estExt_Genewise1.C_71057
TRI4_10547	4	1111	1|1|1|1	SMF2FGGW_100231.1	estExt_GeneWisePlus.C_90034	estExt_Genemark.C_contig_270925	estExt_Genewise1Plus.C_920249
TRI4_10548	4	1111	1|1|1|1	SMF2FGGW_100232.1	e_gw1.9.712.1	fgenesh1_kg.contig_27_#_661_#_CBWT_CBYP_CBYT_CCAH_2350_1	Trive1.fgenesh1_pm.C_scaffold_7000323
TRI4_10549	4	1111	1|1|1|1	SMF2FGGW_100234.1	estExt_fgenesh5_pg.C_90013	Triat1.e_gw1.1.1712.1	Trive1.estExt_fgenesh1_pm.C_70319
TRI4_10550	4	1111	1|1|1|1	SMF2FGGW_100235.1	e_gw1.9.602.1	e_gw1.27.2944.1	gw1.92.1220.1
TRI4_10551	4	1111	1|1|1|1	SMF2FGGW_100237.1	fgenesh5_pg.C_scaffold_9000010	Triat1.fgenesh1_pg.C_scaffold_1000732	Genemark.11021_g
TRI4_10552	4	1111	1|1|1|1	SMF2FGGW_100238.1	fgenesh5_pg.C_scaffold_9000009	estExt_Genewise1Plus.C_contig_272110	estExt_Genewise1.C_920236
TRI4_10553	4	1111	1|1|1|1	SMF2FGGW_100239.1	gw1.9.113.1	estExt_Genewise1Plus.C_contig_272116	Trive1.gw1.7.665.1
TRI4_10554	4	1111	1|1|1|1	SMF2FGGW_100240.1	estExt_fgenesh5_pg.C_90006	gw1.27.1622.1	gw1.92.1029.1
TRI4_10555	4	1111	1|1|1|1	SMF2FGGW_100241.1	fgenesh5_pg.C_scaffold_9000005	estExt_fgenesh1_kg.C_contig_270664	Trive1.gw1.7.1331.1
TRI4_10556	4	1111	1|1|1|1	SMF2FGGW_100242.1	estExt_GeneWisePlus.C_90011	Triat1.e_gw1.1.2019.1	Trive1.e_gw1.7.1239.1
TRI4_10557	4	1111	1|1|1|1	SMF2FGGW_100243.1	e_gw1.9.524.1	estExt_fgenesh1_kg.C_contig_270667	estExt_Genewise1Plus.C_920219
TRI4_10558	4	1111	1|1|1|1	SMF2FGGW_100244.1	e_gw1.9.520.1	estExt_Genewise1.C_contig_272134	estExt_fgenesh1_pg.C_920099
TRI4_10559	4	1111	1|1|1|1	SMF2FGGW_100245.1	estExt_GeneWisePlus.C_90002	e_gw1.27.1086.1	Trive1.e_gw1.7.262.1
TRI4_10560	4	1111	1|1|1|1	SMF2FGGW_100246.1	fgenesh5_pg.C_scaffold_22000002	estExt_Genemark.C_contig_270939	gw1.92.579.1
TRI4_10561	4	1111	1|1|1|1	SMF2FGGW_100247.1	fgenesh1_pm.C_scaffold_22000001	Triat1.e_gw1.1.2033.1	Trive1.e_gw1.7.253.1
TRI4_10562	4	1111	1|1|1|1	SMF2FGGW_100249.1	fgenesh5_pg.C_scaffold_22000005	Triat1.estExt_Genewise1.C_11867	Trive1.estExt_Genewise1Plus.C_71108
TRI4_10563	4	1111	1|1|1|1	SMF2FGGW_100250.1	e_gw1.22.95.1	gw1.27.2952.1	Trive1.e_gw1.7.303.1
TRI4_10564	4	1111	1|1|1|1	SMF2FGGW_100251.1	estExt_GeneWisePlus.C_220006	estExt_Genewise1Plus.C_contig_272146	fgenesh1_pm.92_#_64
TRI4_10565	4	1111	1|1|1|1	SMF2FGGW_100252.1	estExt_GeneWisePlus.C_220009	Triat1.e_gw1.1.3435.1	estExt_fgenesh1_pm.C_920062
TRI4_10566	4	1111	1|1|1|1	SMF2FGGW_100253.1	estExt_fgenesh5_pg.C_220009	Triat1.estExt_fgenesh1_pm.C_10477	Trive1.e_gw1.7.559.1
TRI4_10567	4	1111	1|1|1|1	SMF2FGGW_100254.1	e_gw1.22.140.1	estExt_Genemark.C_contig_270946	gw1.92.502.1
TRI4_10568	4	1111	1|1|1|1	SMF2FGGW_100256.1	e_gw1.22.192.1	gw1.27.2389.1	Trive1.e_gw1.7.663.1
TRI4_10569	4	1111	1|1|1|1	SMF2FGGW_100257.1	estExt_GeneWisePlus.C_220017	estExt_Genewise1Plus.C_contig_272158	Trive1.e_gw1.7.495.1
TRI4_10570	4	1111	1|1|1|1	SMF2FGGW_100258.1	e_gw1.22.29.1	estExt_fgenesh1_kg.C_contig_270672	estExt_fgenesh1_pm.C_920059
TRI4_10571	4	1111	1|1|1|1	SMF2FGGW_100259.1	e_gw1.22.249.1	Triat1.estExt_Genewise1Plus.C_11840	estExt_fgenesh1_pm.C_920058
TRI4_10572	4	1111	1|1|1|1	SMF2FGGW_100260.1	estExt_GeneWisePlus.C_220025	fgenesh1_kg.contig_27_#_676_#_contig01169_LC_1202_488	Trive1.e_gw1.7.288.1
TRI4_10573	4	1111	1|1|1|1	SMF2FGGW_100261.1	e_gw1.22.215.1	estExt_fgenesh1_pm.C_contig_270833	Trive1.e_gw1.7.1126.1
TRI4_10574	4	1111	1|1|1|1	SMF2FGGW_100262.1	estExt_GeneWisePlus.C_220031	estExt_fgenesh1_kg.C_contig_270677	Trive1.estExt_Genewise1.C_71138
TRI4_10575	4	1111	1|1|1|1	SMF2FGGW_100263.1	fgenesh5_pg.C_scaffold_22000021	estExt_fgenesh1_pg.C_contig_270911	Genemark.10993_g
TRI4_10576	4	1111	1|1|1|1	SMF2FGGW_100265.1	fgenesh1_pm.C_scaffold_22000012	estExt_Genewise1Plus.C_contig_272179	Trive1.fgenesh1_pm.C_scaffold_7000348
TRI4_10577	4	1111	1|1|1|1	SMF2FGGW_100266.1	fgenesh5_pg.C_scaffold_22000024	Triat1.e_gw1.1.3803.1	fgenesh1_pg.92_#_74
TRI4_10578	4	1111	1|1|1|1	SMF2FGGW_100269.1	estExt_fgenesh1_pm.C_220013	estExt_Genewise1Plus.C_contig_272181	estExt_fgenesh1_kg.C_920014
TRI4_10579	4	1111	1|1|1|1	SMF2FGGW_100271.1	estExt_fgenesh5_pg.C_220028	Triat1.estExt_fgenesh1_pm.C_10465	Trive1.estExt_Genewise1Plus.C_71158
TRI4_10580	4	1111	1|1|1|1	SMF2FGGW_100272.1	estExt_fgenesh5_pg.C_220029	estExt_fgenesh1_kg.C_contig_230286	Trive1.estExt_Genewise1Plus.C_190054
TRI4_10581	4	1111	1|1|1|1	SMF2FGGW_100273.1	e_gw1.22.15.1	gw1.27.190.1	Trive1.e_gw1.7.47.1
TRI4_10582	4	1111	1|1|1|1	SMF2FGGW_100274.1	estExt_fgenesh5_pg.C_220031	estExt_fgenesh1_kg.C_contig_270687	Trive1.estExt_fgenesh1_pg.C_70476
TRI4_10583	4	1111	1|1|1|1	SMF2FGGW_100275.1	fgenesh5_pg.C_scaffold_6000150	Triat1.fgenesh1_pm.C_scaffold_2000277	e_gw1.6.1059.1
TRI4_10584	4	1111	1|1|1|1	SMF2FGGW_100276.1	e_gw1.6.311.1	Triat1.e_gw1.2.1567.1	Trive1.e_gw1.1.2058.1
TRI4_10585	4	1111	1|1|1|1	SMF2FGGW_100278.1	e_gw1.6.650.1	Triat1.e_gw1.2.1695.1	Trive1.e_gw1.1.744.1
TRI4_10586	4	1111	1|1|1|1	SMF2FGGW_100279.1	e_gw1.6.350.1	estExt_fgenesh1_kg.C_contig_260090	estExt_fgenesh1_kg.C_60147
TRI4_10587	4	1111	1|1|1|1	SMF2FGGW_100280.1	fgenesh5_pg.C_scaffold_6000157	Triat1.e_gw1.2.785.1	estExt_Genewise1Plus.C_61270
TRI4_10588	4	1111	1|1|1|1	SMF2FGGW_100281.1	estExt_fgenesh5_pg.C_60157	Triat1.fgenesh1_pm.C_scaffold_2000274	Trive1.e_gw1.1.1463.1
TRI4_10589	4	1111	1|1|1|1	SMF2FGGW_100282.1	gw1.6.88.1	estExt_fgenesh1_pg.C_contig_260304	estExt_Genewise1Plus.C_61266
TRI4_10590	4	1111	1|1|1|1	SMF2FGGW_100283.1	e_gw1.6.277.1	gw1.26.653.1	Trive1.gw1.1.1252.1
TRI4_10591	4	1111	1|1|1|1	SMF2FGGW_100284.1	fgenesh1_pm.C_scaffold_6000058	estExt_fgenesh1_pm.C_contig_260214	Trive1.fgenesh1_pm.C_scaffold_1000152
TRI4_10592	4	1111	1|1|1|1	SMF2FGGW_100285.1	estExt_fgenesh5_pg.C_60161	Triat1.e_gw1.2.769.1	Trive1.e_gw1.1.1671.1
TRI4_10593	4	1111	1|1|1|1	SMF2FGGW_100286.1	estExt_GeneWisePlus.C_60236	Triat1.estExt_fgenesh1_kg.C_20069	Trive1.estExt_Genewise1.C_10759
TRI4_10594	4	1111	1|1|1|1	SMF2FGGW_100287.1	e_gw1.6.365.1	fgenesh1_kg.contig_26_#_95_#_CBWT_CBYP_CBYT_CCAH_1513_1	Trive1.estExt_fgenesh1_pg.C_10364
TRI4_10595	4	1111	1|1|1|1	SMF2FGGW_100288.1	fgenesh5_pg.C_scaffold_6000164	estExt_fgenesh1_pm.C_contig_260217	Trive1.fgenesh1_pg.C_scaffold_1000369
TRI4_10596	4	1111	1|1|1|1	SMF2FGGW_100289.1	estExt_fgenesh5_pg.C_60164	Triat1.estExt_Genewise1Plus.C_22016	Trive1.estExt_Genewise1Plus.C_10767
TRI4_10597	4	1111	1|1|1|1	SMF2FGGW_100290.1	estExt_GeneWisePlus.C_60244	estExt_fgenesh1_kg.C_contig_260098	estExt_Genemark.C_60631
TRI4_10598	4	1111	1|1|1|1	SMF2FGGW_100291.1	e_gw1.6.393.1	Triat1.estExt_Genewise1Plus.C_22002	estExt_fgenesh1_pg.C_60590
TRI4_10599	4	1111	1|1|1|1	SMF2FGGW_100292.1	estExt_fgenesh5_pg.C_60168	Triat1.estExt_Genewise1Plus.C_21997	e_gw1.6.2039.1
TRI4_10600	4	1111	1|1|1|1	SMF2FGGW_100293.1	e_gw1.6.342.1	Triat1.fgenesh1_pm.C_scaffold_2000268	Trive1.e_gw1.1.2127.1
TRI4_10601	4	1111	1|1|1|1	SMF2FGGW_100294.1	estExt_Genewise1.C_60255	Triat1.estExt_Genewise1.C_21992	Trive1.estExt_Genewise1.C_10780
TRI4_10602	4	1111	1|1|1|1	SMF2FGGW_100295.1	estExt_fgenesh5_pg.C_60171	Triat1.estExt_Genewise1Plus.C_21991	Trive1.gw1.1.1309.1
TRI4_10603	4	1111	1|1|1|1	SMF2FGGW_100296.1	estExt_fgenesh5_pg.C_60172	estExt_fgenesh1_kg.C_contig_260103	Trive1.gw1.1.726.1
TRI4_10604	4	1111	1|1|1|1	SMF2FGGW_100298.1	estExt_fgenesh1_pm.C_20044	Triat1.estExt_Genewise1.C_21151	Trive1.e_gw1.1.2080.1
TRI4_10605	4	1111	1|1|1|1	SMF2FGGW_100299.1	e_gw1.2.172.1	Triat1.e_gw1.2.801.1	Trive1.estExt_fgenesh1_pg.C_10727
TRI4_10606	4	1111	1|1|1|1	SMF2FGGW_100300.1	estExt_fgenesh5_pg.C_20120	estExt_fgenesh1_kg.C_contig_260334	Trive1.estExt_Genewise1Plus.C_11486
TRI4_10607	4	1111	1|1|1|1	SMF2FGGW_100301.1	e_gw1.2.545.1	estExt_Genewise1Plus.C_contig_261371	e_gw1.6.1356.1
TRI4_10608	4	1111	1|1|1|1	SMF2FGGW_100302.1	estExt_fgenesh1_pm.C_20041	estExt_fgenesh1_kg.C_contig_260332	estExt_fgenesh1_pm.C_60195
TRI4_10609	4	1111	1|1|1|1	SMF2FGGW_100303.1	estExt_GeneWisePlus.C_20194	Triat1.e_gw1.2.1832.1	gw1.6.2114.1
TRI4_10610	4	1111	1|1|1|1	SMF2FGGW_100304.1	e_gw1.2.907.1	gw1.26.166.1	estExt_fgenesh1_pg.C_60247
TRI4_10611	4	1111	1|1|1|1	SMF2FGGW_100305.1	e_gw1.2.750.1	estExt_fgenesh1_pm.C_contig_260498	estExt_Genewise1Plus.C_60566
TRI4_10612	4	1111	1|1|1|1	SMF2FGGW_100306.1	estExt_GeneWisePlus.C_20184	estExt_Genewise1Plus.C_contig_261359	estExt_Genewise1Plus.C_60569
TRI4_10613	4	1111	1|1|1|1	SMF2FGGW_100307.1	estExt_Genewise1.C_20192	estExt_Genewise1Plus.C_contig_261354	Trive1.e_gw1.1.1666.1
TRI4_10614	4	1111	1|1|1|1	SMF2FGGW_100308.1	e_gw1.2.690.1	estExt_Genemark.C_contig_260685	Trive1.estExt_fgenesh1_pm.C_10376
TRI4_10615	4	1111	1|1|1|1	SMF2FGGW_100309.1	fgenesh1_pm.C_scaffold_2000039	Triat1.e_gw1.2.1675.1	Trive1.fgenesh1_pg.C_scaffold_1000717
TRI4_10616	4	1111	1|1|1|1	SMF2FGGW_100310.1	gw1.2.425.1	estExt_fgenesh1_kg.C_contig_260326	Trive1.fgenesh1_pm.C_scaffold_1000379
TRI4_10617	4	1111	1|1|1|1	SMF2FGGW_100311.1	gw1.2.371.1	Triat1.e_gw1.2.312.1	Trive1.e_gw1.1.438.1
TRI4_10618	4	1111	1|1|1|1	SMF2FGGW_100312.1	e_gw1.2.1151.1	Triat1.e_gw1.2.519.1	Trive1.estExt_Genewise1Plus.C_11455
TRI4_10619	4	1111	1|1|1|1	SMF2FGGW_100313.1	fgenesh5_pg.C_scaffold_2000105	estExt_fgenesh1_kg.C_contig_260322	Trive1.fgenesh1_pg.C_scaffold_1000713
TRI4_10620	4	1111	1|1|1|1	SMF2FGGW_100314.1	estExt_fgenesh5_pg.C_20103	Triat1.estExt_Genewise1.C_21200	Trive1.e_gw1.1.870.1
TRI4_10621	4	1111	1|1|1|1	SMF2FGGW_100315.1	estExt_Genewise1.C_110088	estExt_fgenesh1_pm.C_contig_260865	estExt_fgenesh1_pm.C_800059
TRI4_10622	4	1111	1|1|1|1	SMF2FGGW_100316.1	estExt_GeneWisePlus.C_110090	Triat1.estExt_fgenesh1_pm.C_20018	Trive1.fgenesh1_pm.C_scaffold_19000081
TRI4_10623	4	1111	1|1|1|1	SMF2FGGW_100317.1	estExt_fgenesh5_pg.C_110050	estExt_fgenesh1_pm.C_contig_260862	estExt_Genemark.C_800071
TRI4_10624	4	1111	1|1|1|1	SMF2FGGW_100318.1	e_gw1.11.194.1	e_gw1.26.1533.1	Trive1.e_gw1.19.304.1
[truncated: 9,447 more rows]

## Sheet: Table S6
Table S6. Pfam domains used in CAZy annotation.
[truncated: 115 more rows]

## Sheet: Table S7
Table S7. Total number of CAZy families in the four sequenced Trichoderma genomes.*
[truncated: 10 more rows]

[truncated: 10 more sheets: Table S8, Table S9, Table S10, Table S11, Table S12, Table S13, Table S14, Table S15, Table S16, Table S17]
